# Supplementary material for: Metformin-Enhanced Secretome from Periodontal Ligament Stem Cells Promotes Functional Recovery in an Inflamed Periodontal Model: In Vitro Study
Source: J Funct Biomater. 2025 May 13;16(5):177. doi: 10.3390/jfb16050177 (PMC12112599; doi:10.3390/jfb16050177)
Supplement: Supplementary file 1 [file jfb-16-00177-s001.zip]

Archive with 6 entries (6 files):
- Supplementary data S1_LC-MSMS.xlsx
- Supplementary data S2.pptx
- Supplementary data S3_PANTHER subgroup classification.xlsx
- Supplementary data S4_RNA-Seq.xlsx
- Supplementary data S5_Biological Processes.xlsx
- Supplementary data S6_Molecular Functions.xlsx
