# Supplementary material for: Metformin-Enhanced Secretome from Periodontal Ligament Stem Cells Promotes Functional Recovery in an Inflamed Periodontal Model: In Vitro Study
Source: J Funct Biomater. 2025 May 13;16(5):177. doi: 10.3390/jfb16050177 (PMC12112599; doi:10.3390/jfb16050177)
Supplement: Supplementary file 1 [file jfb-16-00177-s001.zip › Supplementary data S1_LC-MSMS.xlsx]

## Sheet: Proteomics Table
Accession	Description	Function	Coverage [%]	# Peptides	# PSMs	# Unique Peptides	# AAs	MW [kDa]	calc. pI	Abundance Ratio: (Metformin-CM) / (PDLSC-CM)	Abundance Ratio (log2): (Metformin-CM) / (PDLSC-CM)	Abundance: Metformin-CM	Abundance: PDLSC-CM	Abundances (Normalized): Metformin-CM	Abundances (Normalized): PDLSC-CM
P02751-1	Isoform 1 of Fibronectin OS=Homo sapiens OX=9606 GN=FN1	Fibronectins bind cell surfaces and various compounds including collagen, fibrin, heparin, DNA, and actin. Fibronectins are involved in cell adhesion, cell motility, opsonization, wound healing, and maintenance of cell shape. Involved in osteoblast compaction through the fibronectin fibrillogenesis cell-mediated matrix assembly process, essential for osteoblast mineralization. Participates in the…	47	83	347	2	2386	262.5	5.71	0.011	-6.49	-	5.88659e+09	6.54697e+07	5.88659e+09
P02751	Fibronectin OS=Homo sapiens OX=9606 GN=FN1 PE=1 SV=5	Fibronectins bind cell surfaces and various compounds including collagen, fibrin, heparin, DNA, and actin. Fibronectins are involved in cell adhesion, cell motility, opsonization, wound healing, and maintenance of cell shape. Involved in osteoblast compaction through the fibronectin fibrillogenesis cell-mediated matrix assembly process, essential for osteoblast mineralization. Participates in the…	46	82	341	1	2477	272.2	5.5	100	6.64	9311.08	3.90351e+06	7.21435e+09	3.90351e+06
P02452	Collagen alpha-1(I) chain OS=Homo sapiens OX=9606 GN=COL1A1 PE=1 SV=6	Type I collagen is a member of group I collagen (fibrillar forming collagen).	59	59	227	59	1464	138.8	5.8	0.019	-5.69	-	2.99714e+09	5.82289e+07	2.99881e+09
P08123	Collagen alpha-2(I) chain OS=Homo sapiens OX=9606 GN=COL1A2 PE=1 SV=7	Type I collagen is a member of group I collagen (fibrillar forming collagen).	48	43	156	43	1366	129.2	8.95	0.016	-5.95	-	2.26952e+09	3.67266e+07	2.27064e+09
A0A1B0GVI3	Keratin, type I cytoskeletal 10 OS=Homo sapiens OX=9606 GN=KRT10 PE=1 SV=2	-	57	46	518	39	624	63.3	5.26	0.097	-3.37	-	3.94784e+08	4.02853e+07	4.15087e+08
P35527	Keratin, type I cytoskeletal 9 OS=Homo sapiens OX=9606 GN=KRT9 PE=1 SV=3	May serve an important special function either in the mature palmar and plantar skin tissue or in the morphogenetic program of the formation of these tissues. Plays a role in keratin filament assembly. {ECO:0000269|PubMed:10218578, ECO:0000269|PubMed:7507869}.	60	39	393	38	623	62	5.24	27.478	4.78	13555.4	3.69643e+08	1.05364e+10	3.83444e+08
P04264	Keratin, type II cytoskeletal 1 OS=Homo sapiens OX=9606 GN=KRT1 PE=1 SV=6	May regulate the activity of kinases such as PKC and SRC via binding to integrin beta-1 (ITB1) and the receptor of activated protein C kinase 1 (RACK1). In complex with C1QBP is a high affinity receptor for kininogen-1/HMWK. {ECO:0000269|PubMed:17956333, ECO:0000269|PubMed:21544310}.	56	56	729	42	644	66	8.12	2.344	1.23	5993.21	1.97338e+09	4.68839e+09	2.00041e+09
P07996	Thrombospondin-1 OS=Homo sapiens OX=9606 GN=THBS1 PE=1 SV=2	Adhesive glycoprotein that mediates cell-to-cell and cell-to-matrix interactions. Binds heparin. May play a role in dentinogenesis and/or maintenance of dentin and dental pulp (By similarity). Ligand for CD36 mediating antiangiogenic properties. Plays a role in ER stress response, via its interaction with the activating transcription factor 6 alpha (ATF6) which produces adaptive ER stress respons…	30	30	104	29	1170	129.3	4.94	0.016	-6.01	-	1.43372e+09	2.22317e+07	1.43372e+09
P02768	Albumin OS=Homo sapiens OX=9606 GN=ALB PE=1 SV=2	Binds water, Ca(2+), Na(+), K(+), fatty acids, hormones, bilirubin and drugs (Probable). Its main function is the regulation of the colloidal osmotic pressure of blood (Probable). Major zinc transporter in plasma, typically binds about 80% of all plasma zinc (PubMed:19021548). Major calcium and magnesium transporter in plasma, binds approximately 45% of circulating calcium and magnesium in plasma…	31	30	722	30	609	69.3	6.28	0.292	-1.78	18695.1	4.9718e+10	1.45079e+10	4.97211e+10
P12109	Collagen alpha-1(VI) chain OS=Homo sapiens OX=9606 GN=COL6A1 PE=1 SV=3	Collagen VI acts as a cell-binding protein.	32	23	53	23	1028	108.5	5.43	0.04	-4.66	-	5.52219e+08	2.19075e+07	5.52219e+08
P35908	Keratin, type II cytoskeletal 2 epidermal OS=Homo sapiens OX=9606 GN=KRT2 PE=1 SV=2	Probably contributes to terminal cornification (PubMed:1380918). Associated with keratinocyte activation, proliferation and keratinization (PubMed:12598329). Plays a role in the establishment of the epidermal barrier on plantar skin (By similarity). {ECO:0000250|UniProtKB:Q3TTY5, ECO:0000269|PubMed:12598329, ECO:0000269|PubMed:1380918}.	50	33	328	21	639	65.4	8	0.151	-2.73	-	9.8969e+07	1.63679e+07	1.08695e+08
P13647	Keratin, type II cytoskeletal 5 OS=Homo sapiens OX=9606 GN=KRT5 PE=1 SV=3	-	47	34	181	20	590	62.3	7.74	0.276	-1.86	-	8.87237e+07	2.90053e+07	1.05091e+08
P09486	SPARC OS=Homo sapiens OX=9606 GN=SPARC PE=1 SV=1	Appears to regulate cell growth through interactions with the extracellular matrix and cytokines. Binds calcium and copper, several types of collagen, albumin, thrombospondin, PDGF and cell membranes. There are two calcium binding sites; an acidic domain that binds 5 to 8 Ca(2+) with a low affinity and an EF-hand loop that binds a Ca(2+) ion with a high affinity.	68	17	70	17	303	34.6	4.84	0.01	-6.64	-	1342580673	1.34779e+07	1342580673
P02538	Keratin, type II cytoskeletal 6A OS=Homo sapiens OX=9606 GN=KRT6A PE=1 SV=3	Epidermis-specific type I keratin involved in wound healing. Involved in the activation of follicular keratinocytes after wounding, while it does not play a major role in keratinocyte proliferation or migration. Participates in the regulation of epithelial migration by inhibiting the activity of SRC during wound repair. {ECO:0000250|UniProtKB:P50446}.	45	29	160	5	564	60	8	0.891	-0.17	-	5.60608e+06	1.07938e+07	1.21162e+07
P04259	Keratin, type II cytoskeletal 6B OS=Homo sapiens OX=9606 GN=KRT6B PE=1 SV=5	-	41	28	231	3	564	60	8	0.725	-0.46	-	-	2.41946e+06	3.33634e+06
Q15063-5	Isoform 5 of Periostin OS=Homo sapiens OX=9606 GN=POSTN	Induces cell attachment and spreading and plays a role in cell adhesion (PubMed:12235007). Enhances incorporation of BMP1 in the fibronectin matrix of connective tissues, and subsequent proteolytic activation of lysyl oxidase LOX (By similarity). {ECO:0000250|UniProtKB:Q62009, ECO:0000269|PubMed:12235007}.	36	17	46	17	809	90.4	7.39	0.045	-4.47	-	286220171	1.29342e+07	286220171
P02533	Keratin, type I cytoskeletal 14 OS=Homo sapiens OX=9606 GN=KRT14 PE=1 SV=4	The nonhelical tail domain is involved in promoting KRT5-KRT14 filaments to self-organize into large bundles and enhances the mechanical properties involved in resilience of keratin intermediate filaments in vitro. {ECO:0000269|PubMed:11724817}.	41	17	220	6	472	51.5	5.16	27.248	4.77	4035.1	1.09168e+08	3.13935e+09	1.15215e+08
Q16270	Insulin-like growth factor-binding protein 7 OS=Homo sapiens OX=9606 GN=IGFBP7 PE=1 SV=1	Binds IGF-I and IGF-II with a relatively low affinity. Stimulates prostacyclin (PGI2) production. Stimulates cell adhesion. {ECO:0000269|PubMed:8117260, ECO:0000269|PubMed:8939990}.	66	12	19	12	282	29.1	7.9	0.024	-5.39	-	394696386	9.4137e+06	394696386
P08779	Keratin, type I cytoskeletal 16 OS=Homo sapiens OX=9606 GN=KRT16 PE=1 SV=4	Epidermis-specific type I keratin that plays a key role in skin. Acts as a regulator of innate immunity in response to skin barrier breach: required for some inflammatory checkpoint for the skin barrier maintenance. {ECO:0000250|UniProtKB:Q9Z2K1}.	42	17	213	7	473	51.2	5.05	0.092	-3.45	-	4.97653e+07	4.81305e+06	5.2593e+07
P01024	Complement C3 OS=Homo sapiens OX=9606 GN=C3 PE=1 SV=2	C3 plays a central role in the activation of the complement system. Its processing by C3 convertase is the central reaction in both classical and alternative complement pathways. After activation C3b can bind covalently, via its reactive thioester, to cell surface carbohydrates or immune aggregates.; FUNCTION: Derived from proteolytic degradation of complement C3, C3a anaphylatoxin is a mediator …	7	11	41	11	1663	187	6.4	0.012	-6.42	-	972926604	1.13968e+07	972926604
P20742	Pregnancy zone protein OS=Homo sapiens OX=9606 GN=PZP PE=1 SV=4	Is able to inhibit all four classes of proteinases by a unique 'trapping' mechanism. This protein has a peptide stretch, called the 'bait region' which contains specific cleavage sites for different proteinases. When a proteinase cleaves the bait region, a conformational change is induced in the protein which traps the proteinase. The entrapped enzyme remains active against low molecular weight s…	6	9	157	2	1482	163.8	6.38	0.01	-6.64	-	666281948	2.58519e+06	666281948
P01023	Alpha-2-macroglobulin OS=Homo sapiens OX=9606 GN=A2M PE=1 SV=3	Is able to inhibit all four classes of proteinases by a unique 'trapping' mechanism. This protein has a peptide stretch, called the 'bait region' which contains specific cleavage sites for different proteinases. When a proteinase cleaves the bait region, a conformational change is induced in the protein which traps the proteinase. The entrapped enzyme remains active against low molecular weight s…	7	12	184	5	1474	163.2	6.46	0.01	-6.64	-	3760381558	1.02974e+07	3760381558
P36955	Pigment epithelium-derived factor OS=Homo sapiens OX=9606 GN=SERPINF1 PE=1 SV=4	Neurotrophic protein; induces extensive neuronal differentiation in retinoblastoma cells. Potent inhibitor of angiogenesis. As it does not undergo the S (stressed) to R (relaxed) conformational transition characteristic of active serpins, it exhibits no serine protease inhibitory activity. {ECO:0000269|PubMed:7592790, ECO:0000269|PubMed:8226833}.	19	6	22	6	418	46.3	6.38	0.028	-5.17	-	240299572	6.68757e+06	240299572
P12111	Collagen alpha-3(VI) chain OS=Homo sapiens OX=9606 GN=COL6A3 PE=1 SV=5	Collagen VI acts as a cell-binding protein.	6	10	13	10	3177	343.5	6.68	0.219	-2.19	-	2.30566e+07	5.03848e+06	2.30566e+07
P19823	Inter-alpha-trypsin inhibitor heavy chain H2 OS=Homo sapiens OX=9606 GN=ITIH2 PE=1 SV=2	May act as a carrier of hyaluronan in serum or as a binding protein between hyaluronan and other matrix protein, including those on cell surfaces in tissues to regulate the localization, synthesis and degradation of hyaluronan which are essential to cells undergoing biological processes.	10	13	70	13	946	106.4	6.86	1.414	0.5	2798.28	1541626203	2.17986e+09	1541626203
P06396	Gelsolin OS=Homo sapiens OX=9606 GN=GSN PE=1 SV=1	Calcium-regulated, actin-modulating protein that binds to the plus (or barbed) ends of actin monomers or filaments, preventing monomer exchange (end-blocking or capping). It can promote the assembly of monomers into filaments (nucleation) as well as sever filaments already formed. Plays a role in ciliogenesis. {ECO:0000269|PubMed:20393563}.	16	11	25	11	782	85.6	6.28	0.029	-5.09	-	2.48712e+08	7.32202e+06	2.48712e+08
P01033	Metalloproteinase inhibitor 1 OS=Homo sapiens OX=9606 GN=TIMP1 PE=1 SV=1	Metalloproteinase inhibitor that functions by forming one to one complexes with target metalloproteinases, such as collagenases, and irreversibly inactivates them by binding to their catalytic zinc cofactor. Acts on MMP1, MMP2, MMP3, MMP7, MMP8, MMP9, MMP10, MMP11, MMP12, MMP13 and MMP16. Does not act on MMP14. Also functions as a growth factor that regulates cell differentiation, migration and c…	54	8	18	8	207	23.2	8.1	0.048	-4.38	-	1.03203e+08	4.94806e+06	1.03203e+08
O00391	Sulfhydryl oxidase 1 OS=Homo sapiens OX=9606 GN=QSOX1 PE=1 SV=3	Catalyzes the oxidation of sulfhydryl groups in peptide and protein thiols to disulfides with the reduction of oxygen to hydrogen peroxide (PubMed:17331072, PubMed:18393449, PubMed:23704371, PubMed:30367560, PubMed:23867277). Plays a role in disulfide bond formation in a variety of extracellular proteins (PubMed:17331072, PubMed:30367560, PubMed:22801504, PubMed:23867277). In fibroblasts, require…	16	8	10	8	747	82.5	8.92	100	6.64	92744.2	2.10402e+07	7.18619e+10	2.10402e+07
P69905	Hemoglobin subunit alpha OS=Homo sapiens OX=9606 GN=HBA2 PE=1 SV=2	Involved in oxygen transport from the lung to the various peripheral tissues.	37	4	43	4	142	15.2	8.68	0.01	-6.64	-	7.48648e+08	3.62157e+06	7.48648e+08
P60709	Actin, cytoplasmic 1 OS=Homo sapiens OX=9606 GN=ACTB PE=1 SV=1	Actin is a highly conserved protein that polymerizes to produce filaments that form cross-linked networks in the cytoplasm of cells (PubMed:29581253). Actin exists in both monomeric (G-actin) and polymeric (F-actin) forms, both forms playing key functions, such as cell motility and contraction (PubMed:29581253). In addition to their role in the cytoplasmic cytoskeleton, G- and F-actin also locali…	26	10	47	3	375	41.7	5.48	0.033	-4.92	-	2.35477e+08	7.78837e+06	2.35477e+08
Q04695	Keratin, type I cytoskeletal 17 OS=Homo sapiens OX=9606 GN=KRT17 PE=1 SV=2	Type I keratin involved in the formation and maintenance of various skin appendages, specifically in determining shape and orientation of hair (By similarity). Required for the correct growth of hair follicles, in particular for the persistence of the anagen (growth) state (By similarity). Modulates the function of TNF-alpha in the specific context of hair cycling. Regulates protein synthesis and…	26	11	128	3	432	48.1	5.02	1.678	0.75	-	-	1.38051e+06	822773
P02774-3	Isoform 3 of Vitamin D-binding protein OS=Homo sapiens OX=9606 GN=GC	Involved in vitamin D transport and storage, scavenging of extracellular G-actin, enhancement of the chemotactic activity of C5 alpha for neutrophils in inflammation and macrophage activation. {ECO:0000305|PubMed:16302727}.	10	5	50	5	493	55	5.63	0.01	-6.64	-	2.04126e+09	2.99e+06	2.04126e+09
P21810	Biglycan OS=Homo sapiens OX=9606 GN=BGN PE=1 SV=2	May be involved in collagen fiber assembly. {ECO:0000250}.	29	9	19	9	368	41.6	7.52	0.067	-3.9	-	1.05165e+08	7.03257e+06	1.05165e+08
A0A0G2JPR0	Complement C4-A OS=Homo sapiens OX=9606 GN=C4A PE=1 SV=1	-	6	9	15	9	1744	192.8	7.03	0.036	-4.81	-	207860213	7.39358e+06	207860213
P02461	Collagen alpha-1(III) chain OS=Homo sapiens OX=9606 GN=COL3A1 PE=1 SV=4	Collagen type III occurs in most soft connective tissues along with type I collagen. Involved in regulation of cortical development. Is the major ligand of ADGRG1 in the developing brain and binding to ADGRG1 inhibits neuronal migration and activates the RhoA pathway by coupling ADGRG1 to GNA13 and possibly GNA12.	8	8	10	8	1466	138.5	6.61	0.035	-4.84	-	144265504	5.03157e+06	144265504
Q15582	Transforming growth factor-beta-induced protein ig-h3 OS=Homo sapiens OX=9606 GN=TGFBI PE=1 SV=1	Plays a role in cell adhesion (PubMed:8024701). May play a role in cell-collagen interactions (By similarity). {ECO:0000250|UniProtKB:O11780, ECO:0000269|PubMed:8024701}.	18	8	17	8	683	74.6	7.71	0.072	-3.79	-	3.57927e+07	2.58526e+06	3.57927e+07
P05121	Plasminogen activator inhibitor 1 OS=Homo sapiens OX=9606 GN=SERPINE1 PE=1 SV=1	Serine protease inhibitor. Inhibits TMPRSS7 (PubMed:15853774). Is a primary inhibitor of tissue-type plasminogen activator (PLAT) and urokinase-type plasminogen activator (PLAU). As PLAT inhibitor, it is required for fibrinolysis down-regulation and is responsible for the controlled degradation of blood clots (PubMed:8481516, PubMed:9207454, PubMed:17912461). As PLAU inhibitor, it is involved in …	28	7	12	7	402	45	7.2	35.468	5.15	1443.35	3.15813e+07	1.12014e+09	3.15813e+07
P00734	Prothrombin OS=Homo sapiens OX=9606 GN=F2 PE=1 SV=2	Thrombin, which cleaves bonds after Arg and Lys, converts fibrinogen to fibrin and activates factors V, VII, VIII, XIII, and, in complex with thrombomodulin, protein C. Functions in blood homeostasis, inflammation and wound healing. {ECO:0000269|PubMed:2856554}.	8	5	12	5	622	70	5.9	0.016	-5.96	-	182793273	2.92982e+06	182793273
P61769	Beta-2-microglobulin OS=Homo sapiens OX=9606 GN=B2M PE=1 SV=1	Component of the class I major histocompatibility complex (MHC). Involved in the presentation of peptide antigens to the immune system. Exogenously applied M.tuberculosis EsxA or EsxA-EsxB (or EsxA expressed in host) binds B2M and decreases its export to the cell surface (total protein levels do not change), probably leading to defects in class I antigen presentation (PubMed:25356553). {ECO:00002…	48	5	11	5	119	13.7	6.52	0.021	-5.56	-	109605078	2.31641e+06	109605078
P15924	Desmoplakin OS=Homo sapiens OX=9606 GN=DSP PE=1 SV=3	Major high molecular weight protein of desmosomes. Involved in the organization of the desmosomal cadherin-plakoglobin complexes into discrete plasma membrane domains and in the anchoring of intermediate filaments to the desmosomes.	5	15	28	15	2871	331.6	6.81	0.13	-2.94	-	8.84379e+07	1.2854e+07	9.85355e+07
P02765	Alpha-2-HS-glycoprotein OS=Homo sapiens OX=9606 GN=AHSG PE=1 SV=2	Promotes endocytosis, possesses opsonic properties and influences the mineral phase of bone. Shows affinity for calcium and barium ions.	5	6	89	6	367	39.3	5.72	0.01	-6.64	-	1.82986e+10	3.71843e+06	1.82986e+10
P08697	Alpha-2-antiplasmin OS=Homo sapiens OX=9606 GN=SERPINF2 PE=1 SV=3	Serine protease inhibitor. The major targets of this inhibitor are plasmin and trypsin, but it also inactivates matriptase-3/TMPRSS7 and chymotrypsin. {ECO:0000269|PubMed:15853774}.	9	4	50	4	491	54.5	6.29	0.01	-6.64	-	2.76037e+08	2.76658e+06	2.76037e+08
P23142	Fibulin-1 OS=Homo sapiens OX=9606 GN=FBLN1 PE=1 SV=4	Incorporated into fibronectin-containing matrix fibers. May play a role in cell adhesion and migration along protein fibers within the extracellular matrix (ECM). Could be important for certain developmental processes and contribute to the supramolecular organization of ECM architecture, in particular to those of basement membranes. Has been implicated in a role in cellular transformation and tum…	12	6	11	2	703	77.2	5.22	0.026	-5.25	-	1.4092e+08	3.69427e+06	1.4092e+08
P62736	Actin, aortic smooth muscle OS=Homo sapiens OX=9606 GN=ACTA2 PE=1 SV=1	Actins are highly conserved proteins that are involved in various types of cell motility and are ubiquitously expressed in all eukaryotic cells.	27	9	38	3	377	42	5.39	0.317	-1.66	-	9.38349e+06	3.35972e+06	1.0604e+07
Q02413	Desmoglein-1 OS=Homo sapiens OX=9606 GN=DSG1 PE=1 SV=2	Component of intercellular desmosome junctions. Involved in the interaction of plaque proteins and intermediate filaments mediating cell-cell adhesion.	10	8	11	8	1049	113.7	5.03	0.411	-1.28	-	15176415	8.98176e+06	2.18302e+07
Q7Z794	Keratin, type II cytoskeletal 1b OS=Homo sapiens OX=9606 GN=KRT77 PE=1 SV=3	-	18	12	54	6	578	61.9	5.99	0.959	-0.06	-	-	3.62893e+06	3.78548e+06
P08572	Collagen alpha-2(IV) chain OS=Homo sapiens OX=9606 GN=COL4A2 PE=1 SV=4	Type IV collagen is the major structural component of glomerular basement membranes (GBM), forming a 'chicken-wire' meshwork together with laminins, proteoglycans and entactin/nidogen.; FUNCTION: Canstatin, a cleavage product corresponding to the collagen alpha 2(IV) NC1 domain, possesses both anti-angiogenic and anti-tumor cell activity. It inhibits proliferation and migration of endothelial cel…	7	8	9	8	1712	167.4	8.66	0.127	-2.97	-	3.44415e+07	4.3874e+06	3.44415e+07
P26022	Pentraxin-related protein PTX3 OS=Homo sapiens OX=9606 GN=PTX3 PE=1 SV=3	Plays a role in the regulation of innate resistance to pathogens, inflammatory reactions, possibly clearance of self-components and female fertility. {ECO:0000250}.	18	5	6	5	381	41.9	5.01	0.068	-3.88	-	2.72535e+07	1.8559e+06	2.72535e+07
P01008	Antithrombin-III OS=Homo sapiens OX=9606 GN=SERPINC1 PE=1 SV=1	Most important serine protease inhibitor in plasma that regulates the blood coagulation cascade. AT-III inhibits thrombin, matriptase-3/TMPRSS7, as well as factors IXa, Xa and XIa. Its inhibitory activity is greatly enhanced in the presence of heparin. {ECO:0000269|PubMed:15853774}.	11	4	20	4	464	52.6	6.71	0.012	-6.38	-	3.76295e+08	4.5064e+06	3.76295e+08
H0YMF1	Aggrecan core protein OS=Homo sapiens OX=9606 GN=ACAN PE=1 SV=2	-	4	5	9	5	2568	265.2	4.12	0.133	-2.91	-	19884975	2.64874e+06	19884975
P22692	Insulin-like growth factor-binding protein 4 OS=Homo sapiens OX=9606 GN=IGFBP4 PE=1 SV=2	IGF-binding proteins prolong the half-life of the IGFs and have been shown to either inhibit or stimulate the growth promoting effects of the IGFs on cell culture. They alter the interaction of IGFs with their cell surface receptors.	22	4	6	4	258	27.9	7.15	0.059	-4.08	-	4.1956e+07	2.47565e+06	4.1956e+07
Q15113	Procollagen C-endopeptidase enhancer 1 OS=Homo sapiens OX=9606 GN=PCOLCE PE=1 SV=2	Binds to the C-terminal propeptide of type I procollagen and enhances procollagen C-proteinase activity.; FUNCTION: C-terminal processed part of PCPE (CT-PCPE) may have an metalloproteinase inhibitory activity.	16	5	5	5	449	47.9	7.43	0.089	-3.49	-	2.46414e+07	2.197e+06	2.46414e+07
Q86YZ3	Hornerin OS=Homo sapiens OX=9606 GN=HRNR PE=1 SV=2	Component of the epidermal cornified cell envelopes. {ECO:0000269|PubMed:21282207}.	11	6	17	6	2850	282.2	10.04	100	6.64	1747.17	8.34222e+06	1.35608e+09	9.67202e+06
P12110	Collagen alpha-2(VI) chain OS=Homo sapiens OX=9606 GN=COL6A2 PE=1 SV=4	Collagen VI acts as a cell-binding protein.	8	7	9	7	1019	108.5	6.21	0.078	-3.68	-	7.84392e+07	6.11383e+06	7.84392e+07
P07585	Decorin OS=Homo sapiens OX=9606 GN=DCN PE=1 SV=1	May affect the rate of fibrils formation.	23	6	11	6	359	39.7	8.54	0.105	-3.25	-	28700746	3.01124e+06	28700746
P02788	Lactotransferrin OS=Homo sapiens OX=9606 GN=LTF PE=1 SV=6	Transferrins are iron binding transport proteins which can bind two Fe(3+) ions in association with the binding of an anion, usually bicarbonate. {ECO:0000269|PubMed:22900286}.; FUNCTION: [Lactotransferrin]: Major iron-binding and multifunctional protein found in exocrine fluids such as breast milk and mucosal secretions (PubMed:14573629, PubMed:1599934, PubMed:6802759, PubMed:3169987, PubMed:111…	7	7	36	5	710	78.1	8.12	0.01	-6.64	-	3.65938e+09	6.58383e+06	3.65938e+09
P02462	Collagen alpha-1(IV) chain OS=Homo sapiens OX=9606 GN=COL4A1 PE=1 SV=4	Type IV collagen is the major structural component of glomerular basement membranes (GBM), forming a 'chicken-wire' meshwork together with laminins, proteoglycans and entactin/nidogen. {ECO:0000250|UniProtKB:P02463}.; FUNCTION: Arresten, comprising the C-terminal NC1 domain, inhibits angiogenesis and tumor formation. The C-terminal half is found to possess the anti-angiogenic activity. Specifical…	4	5	6	5	1669	160.5	8.28	0.164	-2.61	-	3.43021e+07	5.6195e+06	3.43021e+07
P05452	Tetranectin OS=Homo sapiens OX=9606 GN=CLEC3B PE=1 SV=3	Tetranectin binds to plasminogen and to isolated kringle 4. May be involved in the packaging of molecules destined for exocytosis.	23	3	21	3	202	22.5	5.67	0.033	-4.9	-	94545027	3.16534e+06	94545027
P08253	72 kDa type IV collagenase OS=Homo sapiens OX=9606 GN=MMP2 PE=1 SV=2	Ubiquitinous metalloproteinase that is involved in diverse functions such as remodeling of the vasculature, angiogenesis, tissue repair, tumor invasion, inflammation, and atherosclerotic plaque rupture. As well as degrading extracellular matrix proteins, can also act on several nonmatrix proteins such as big endothelial 1 and beta-type CGRP promoting vasoconstriction. Also cleaves KISS at a Gly-|…	13	5	5	5	660	73.8	5.47	0.165	-2.6	-	28560491	4.71995e+06	28560491
P32119	Peroxiredoxin-2 OS=Homo sapiens OX=9606 GN=PRDX2 PE=1 SV=5	Thiol-specific peroxidase that catalyzes the reduction of hydrogen peroxide and organic hydroperoxides to water and alcohols, respectively. Plays a role in cell protection against oxidative stress by detoxifying peroxides and as sensor of hydrogen peroxide-mediated signaling events. Might participate in the signaling cascades of growth factors and tumor necrosis factor-alpha by regulating the int…	15	3	10	3	198	21.9	5.97	0.077	-3.71	-	4.14801e+07	3.17546e+06	4.14801e+07
Q8N1N4	Keratin, type II cytoskeletal 78 OS=Homo sapiens OX=9606 GN=KRT78 PE=1 SV=2	-	12	7	19	4	520	56.8	6.02	0.814	-0.3	-	2.28337e+06	3.91535e+06	4.81087e+06
Q12841	Follistatin-related protein 1 OS=Homo sapiens OX=9606 GN=FSTL1 PE=1 SV=1	Promotes endothelial cell survival, migration and differentiation into network structures in an AKT-dependent manner. Also promotes survival of cardiac myocytes. {ECO:0000250|UniProtKB:Q62356}.	20	5	9	5	308	35	5.52	0.035	-4.84	-	119078455	4.1619e+06	119078455
Q6KB66	Keratin, type II cytoskeletal 80 OS=Homo sapiens OX=9606 GN=KRT80 PE=1 SV=2	-	7	5	84	2	452	50.5	5.67	6.546	2.71	-	-	3.20972e+06	490322
B1AHL2	Fibulin-1 OS=Homo sapiens OX=9606 GN=FBLN1 PE=1 SV=1	Incorporated into fibronectin-containing matrix fibers. May play a role in cell adhesion and migration along protein fibers within the extracellular matrix (ECM). Could be important for certain developmental processes and contribute to the supramolecular organization of ECM architecture, in particular to those of basement membranes. {ECO:0000256|PIRNR:PIRNR036313}.	10	5	6	1	721	78.3	5.39	0.187	-2.42	-	6.01926e+06	1.12758e+06	6.01926e+06
P13646	Keratin, type I cytoskeletal 13 OS=Homo sapiens OX=9606 GN=KRT13 PE=1 SV=4	-	11	6	64	1	458	49.6	4.96	0.165	-2.6	-	6.5649e+06	1.08461e+06	6.5649e+06
P19013	Keratin, type II cytoskeletal 4 OS=Homo sapiens OX=9606 GN=KRT4 PE=1 SV=5	-	7	6	96	1	520	56.1	6.61	0.22	-2.18	-	-	322901	1.46575e+06
P18065	Insulin-like growth factor-binding protein 2 OS=Homo sapiens OX=9606 GN=IGFBP2 PE=1 SV=2	Inhibits IGF-mediated growth and developmental rates. IGF-binding proteins prolong the half-life of the IGFs and have been shown to either inhibit or stimulate the growth promoting effects of the IGFs on cell culture. They alter the interaction of IGFs with their cell surface receptors. {ECO:0000269|PubMed:19081843}.	15	4	4	4	325	34.8	7.5	0.09	-3.47	-	37959482	3.42278e+06	37959482
P02787	Serotransferrin OS=Homo sapiens OX=9606 GN=TF PE=1 SV=3	Transferrins are iron binding transport proteins which can bind two Fe(3+) ions in association with the binding of an anion, usually bicarbonate. It is responsible for the transport of iron from sites of absorption and heme degradation to those of storage and utilization. Serum transferrin may also have a further role in stimulating cell proliferation.; FUNCTION: (Microbial infection) Serves as a…	7	5	21	3	698	77	7.12	0.017	-5.9	-	40507727	679924	40507727
P49747	Cartilage oligomeric matrix protein OS=Homo sapiens OX=9606 GN=COMP PE=1 SV=2	May play a role in the structural integrity of cartilage via its interaction with other extracellular matrix proteins such as the collagens and fibronectin. Can mediate the interaction of chondrocytes with the cartilage extracellular matrix through interaction with cell surface integrin receptors. Could play a role in the pathogenesis of osteoarthritis. Potent suppressor of apoptosis in both prim…	7	4	7	2	757	82.8	4.6	0.02	-5.66	-	62910662	1.24826e+06	62910662
P98160	Basement membrane-specific heparan sulfate proteoglycan core protein OS=Homo sapiens OX=9606 GN=HSPG2 PE=1 SV=4	Integral component of basement membranes. Component of the glomerular basement membrane (GBM), responsible for the fixed negative electrostatic membrane charge, and which provides a barrier which is both size- and charge-selective. It serves as an attachment substrate for cells. Plays essential roles in vascularization. Critical for normal heart development and for regulating the vascular respons…	1	4	6	4	4391	468.5	6.51	0.099	-3.33	-	3.03554e+06	301677	3.03554e+06
P51884	Lumican OS=Homo sapiens OX=9606 GN=LUM PE=1 SV=2	-	11	3	35	3	338	38.4	6.61	0.022	-5.49	-	1.24687e+08	2.76841e+06	1.24687e+08
Q5T749	Keratinocyte proline-rich protein OS=Homo sapiens OX=9606 GN=KPRP PE=1 SV=1	-	12	6	11	6	579	64.1	8.27	1.368	0.45	-	-	4.59564e+06	3.36017e+06
A0A2R8Y7X9	GLOBIN domain-containing protein OS=Homo sapiens OX=9606 PE=1 SV=1	-	18	3	45	2	168	18.4	6.96	0.01	-6.64	-	6.13215e+08	2.93718e+06	6.13215e+08
P20908	Collagen alpha-1(V) chain OS=Homo sapiens OX=9606 GN=COL5A1 PE=1 SV=3	Type V collagen is a member of group I collagen (fibrillar forming collagen). It is a minor connective tissue component of nearly ubiquitous distribution. Type V collagen binds to DNA, heparan sulfate, thrombospondin, heparin, and insulin.	3	4	8	4	1838	183.4	5.06	0.082	-3.61	-	12678060	1.03841e+06	12678060
P68871	Hemoglobin subunit beta OS=Homo sapiens OX=9606 GN=HBB PE=1 SV=2	Involved in oxygen transport from the lung to the various peripheral tissues. {ECO:0000269|PubMed:28066926}.; FUNCTION: LVV-hemorphin-7 potentiates the activity of bradykinin, causing a decrease in blood pressure.; FUNCTION: [Spinorphin]: functions as an endogenous inhibitor of enkephalin-degrading enzymes such as DPP3, and as a selective antagonist of the P2RX3 receptor which is involved in pain…	20	3	57	2	147	16	7.28	0.01	-6.64	-	9.4113e+08	2.86051e+06	9.4113e+08
Q9Y623	Myosin-4 OS=Homo sapiens OX=9606 GN=MYH4 PE=2 SV=2	Muscle contraction.	4	6	8	2	1939	222.9	5.85	0.01	-6.64	-	519847552	5.07841e+06	5.24455e+08
P14923	Junction plakoglobin OS=Homo sapiens OX=9606 GN=JUP PE=1 SV=3	Common junctional plaque protein. The membrane-associated plaques are architectural elements in an important strategic position to influence the arrangement and function of both the cytoskeleton and the cells within the tissue. The presence of plakoglobin in both the desmosomes and in the intermediate junctions suggests that it plays a central role in the structure and function of submembranous p…	7	4	4	4	745	81.7	6.14	0.399	-1.33	-	3.63367e+06	2.05504e+06	5.15606e+06
P35443	Thrombospondin-4 OS=Homo sapiens OX=9606 GN=THBS4 PE=1 SV=2	Adhesive glycoprotein that mediates cell-to-cell and cell-to-matrix interactions and is involved in various processes including cellular proliferation, migration, adhesion and attachment, inflammatory response to CNS injury, regulation of vascular inflammation and adaptive responses of the heart to pressure overload and in myocardial function and remodeling. Binds to structural extracellular matr…	4	3	6	1	961	105.8	4.68	0.252	-1.99	-	6826960	1.71984e+06	6826960
P01344	Insulin-like growth factor II OS=Homo sapiens OX=9606 GN=IGF2 PE=1 SV=1	The insulin-like growth factors possess growth-promoting activity (By similarity). Major fetal growth hormone in mammals. Plays a key role in regulating fetoplacental development. IGF2 is influenced by placental lactogen. Also involved in tissue differentiation. In adults, involved in glucose metabolism in adipose tissue, skeletal muscle and liver (Probable). Acts as a ligand for integrin which i…	22	2	2	2	180	20.1	9.32	0.288	-1.8	-	4404449	1.26847e+06	4404449
P02753	Retinol-binding protein 4 OS=Homo sapiens OX=9606 GN=RBP4 PE=1 SV=3	Retinol-binding protein that mediates retinol transport in blood plasma (PubMed:5541771). Delivers retinol from the liver stores to the peripheral tissues (Probable). Transfers the bound all-trans retinol to STRA6, that then facilitates retinol transport across the cell membrane (PubMed:22665496). {ECO:0000269|PubMed:22665496, ECO:0000305, ECO:0000305|PubMed:5541771}.	10	3	6	3	201	23	6.07	0.069	-3.85	-	3.42052e+07	2.36424e+06	3.42052e+07
J3KMX3	Alpha-fetoprotein OS=Homo sapiens OX=9606 GN=AFP PE=1 SV=1	-	5	3	15	3	622	70.4	5.55	0.01	-6.64	-	2.32438e+09	2.53796e+06	2.32438e+09
P35030	Trypsin-3 OS=Homo sapiens OX=9606 GN=PRSS3 PE=1 SV=2	Digestive protease that cleaves proteins preferentially after an Arg residue and has proteolytic activity toward Kunitz-type trypsin inhibitors. {ECO:0000269|PubMed:11827488, ECO:0000269|PubMed:14507909, ECO:0000269|PubMed:18077447, ECO:0000269|PubMed:25301953, ECO:0000269|PubMed:27810896, ECO:0000269|PubMed:9099703}.	8	4	45	4	304	32.5	7.49	0.046	-4.43	-	7.2226e+07	3.38594e+06	7.32075e+07
P04114	Apolipoprotein B-100 OS=Homo sapiens OX=9606 GN=APOB PE=1 SV=2	Apolipoprotein B is a major protein constituent of chylomicrons (apo B-48), LDL (apo B-100) and VLDL (apo B-100). Apo B-100 functions as a recognition signal for the cellular binding and internalization of LDL particles by the apoB/E receptor.	1	4	8	4	4563	515.3	7.05	0.046	-4.44	-	53500872	2.47246e+06	53500872
Q06033	Inter-alpha-trypsin inhibitor heavy chain H3 OS=Homo sapiens OX=9606 GN=ITIH3 PE=1 SV=2	May act as a carrier of hyaluronan in serum or as a binding protein between hyaluronan and other matrix protein, including those on cell surfaces in tissues to regulate the localization, synthesis and degradation of hyaluronan which are essential to cells undergoing biological processes.	3	3	5	3	890	99.8	5.74	0.043	-4.53	-	97806337	4.24001e+06	97806337
P05997	Collagen alpha-2(V) chain OS=Homo sapiens OX=9606 GN=COL5A2 PE=1 SV=3	Type V collagen is a member of group I collagen (fibrillar forming collagen). It is a minor connective tissue component of nearly ubiquitous distribution. Type V collagen binds to DNA, heparan sulfate, thrombospondin, heparin, and insulin. Type V collagen is a key determinant in the assembly of tissue-specific matrices (By similarity). {ECO:0000250}.	3	3	4	3	1499	144.8	6.46	0.049	-4.34	-	9404691	464404	9404691
P08670	Vimentin OS=Homo sapiens OX=9606 GN=VIM PE=1 SV=4	Vimentins are class-III intermediate filaments found in various non-epithelial cells, especially mesenchymal cells. Vimentin is attached to the nucleus, endoplasmic reticulum, and mitochondria, either laterally or terminally. {ECO:0000269|PubMed:21746880}.; FUNCTION: Involved with LARP6 in the stabilization of type I collagen mRNAs for CO1A1 and CO1A2. {ECO:0000269|PubMed:21746880}.	9	5	7	3	466	53.6	5.12	0.546	-0.87	-	6.55501e+06	4.39431e+06	8.0434e+06
P01031	Complement C5 OS=Homo sapiens OX=9606 GN=C5 PE=1 SV=4	Activation of C5 by a C5 convertase initiates the spontaneous assembly of the late complement components, C5-C9, into the membrane attack complex. C5b has a transient binding site for C6. The C5b-C6 complex is the foundation upon which the lytic complex is assembled.; FUNCTION: Derived from proteolytic degradation of complement C5, C5 anaphylatoxin is a mediator of local inflammatory process. Bin…	3	4	4	4	1676	188.2	6.52	0.038	-4.72	-	44671995	1.69131e+06	44671995
P31944	Caspase-14 OS=Homo sapiens OX=9606 GN=CASP14 PE=1 SV=2	Non-apoptotic caspase involved in epidermal differentiation. Is the predominant caspase in epidermal stratum corneum (PubMed:15556625). Seems to play a role in keratinocyte differentiation and is required for cornification. Regulates maturation of the epidermis by proteolytically processing filaggrin (By similarity). In vitro has a preference for the substrate [WY]-X-X-D motif and is active on th…	22	5	7	5	242	27.7	5.58	2.081	1.06	-	-	5.33169e+06	2.56224e+06
P04746	Pancreatic alpha-amylase OS=Homo sapiens OX=9606 GN=AMY2A PE=1 SV=2	-	9	4	6	4	511	57.7	7.05	0.152	-2.72	-	7587959	1.29694e+06	8.51739e+06
P19827	Inter-alpha-trypsin inhibitor heavy chain H1 OS=Homo sapiens OX=9606 GN=ITIH1 PE=1 SV=3	May act as a carrier of hyaluronan in serum or as a binding protein between hyaluronan and other matrix protein, including those on cell surfaces in tissues to regulate the localization, synthesis and degradation of hyaluronan which are essential to cells undergoing biological processes.; FUNCTION: Contains a potential peptide which could stimulate a broad spectrum of phagocytotic cells.	4	3	6	3	911	101.3	6.79	0.055	-4.19	-	5.85645e+07	3.20813e+06	5.85645e+07
P16035	Metalloproteinase inhibitor 2 OS=Homo sapiens OX=9606 GN=TIMP2 PE=1 SV=2	Complexes with metalloproteinases (such as collagenases) and irreversibly inactivates them by binding to their catalytic zinc cofactor. Known to act on MMP-1, MMP-2, MMP-3, MMP-7, MMP-8, MMP-9, MMP-10, MMP-13, MMP-14, MMP-15, MMP-16 and MMP-19. {ECO:0000269|PubMed:11710594, ECO:0000269|PubMed:2554304, ECO:0000269|PubMed:2793861}.	20	3	4	3	220	24.4	7.49	0.228	-2.13	-	16647095	3.79232e+06	16647095
P02647	Apolipoprotein A-I OS=Homo sapiens OX=9606 GN=APOA1 PE=1 SV=1	Participates in the reverse transport of cholesterol from tissues to the liver for excretion by promoting cholesterol efflux from tissues and by acting as a cofactor for the lecithin cholesterol acyltransferase (LCAT). As part of the SPAP complex, activates spermatozoa motility. {ECO:0000269|PubMed:1909888}.	6	1	28	1	267	30.8	5.76	0.01	-6.64	-	4.09423e+08	1.74182e+06	4.09423e+08
P27658	Collagen alpha-1(VIII) chain OS=Homo sapiens OX=9606 GN=COL8A1 PE=1 SV=2	Macromolecular component of the subendothelium. Major component of the Descemet's membrane (basement membrane) of corneal endothelial cells. Also component of the endothelia of blood vessels. Necessary for migration and proliferation of vascular smooth muscle cells and thus, has a potential role in the maintenance of vessel wall integrity and structure, in particular in atherogenesis. {ECO:000026…	6	2	2	2	744	73.3	9.61	0.381	-1.39	-	7.56755e+06	2.87989e+06	7.56755e+06
Q08380	Galectin-3-binding protein OS=Homo sapiens OX=9606 GN=LGALS3BP PE=1 SV=1	Promotes integrin-mediated cell adhesion. May stimulate host defense against viruses and tumor cells. {ECO:0000269|PubMed:11146440, ECO:0000269|PubMed:8034587, ECO:0000269|PubMed:9501082}.	5	2	3	2	585	65.3	5.27	0.249	-2.01	-	11880020	2.95834e+06	11880020
P12882	Myosin-1 OS=Homo sapiens OX=9606 GN=MYH1 PE=1 SV=3	Muscle contraction.	3	5	6	1	1939	223	5.74	1.079	0.11	-	-	1.27474e+06	1.18106e+06
P06702	Protein S100-A9 OS=Homo sapiens OX=9606 GN=S100A9 PE=1 SV=1	S100A9 is a calcium- and zinc-binding protein which plays a prominent role in the regulation of inflammatory processes and immune response. It can induce neutrophil chemotaxis, adhesion, can increase the bactericidal activity of neutrophils by promoting phagocytosis via activation of SYK, PI3K/AKT, and ERK1/2 and can induce degranulation of neutrophils by a MAPK-dependent mechanism. Predominantly…	13	2	5	2	114	13.2	6.13	0.11	-3.18	-	9157561	1.17341e+06	1.06622e+07
Q5D862	Filaggrin-2 OS=Homo sapiens OX=9606 GN=FLG2 PE=1 SV=1	Essential for normal cell-cell adhesion in the cornified cell layers (PubMed:29758285). Important for proper integrity and mechanical strength of the stratum corneum of the epidermis (PubMed:29505760). {ECO:0000269|PubMed:29505760, ECO:0000269|PubMed:29758285}.	1	2	7	2	2391	247.9	8.31	0.242	-2.05	-	-	658691	2.71956e+06
P00747	Plasminogen OS=Homo sapiens OX=9606 GN=PLG PE=1 SV=2	Plasmin dissolves the fibrin of blood clots and acts as a proteolytic factor in a variety of other processes including embryonic development, tissue remodeling, tumor invasion, and inflammation. In ovulation, weakens the walls of the Graafian follicle. It activates the urokinase-type plasminogen activator, collagenases and several complement zymogens, such as C1 and C5. Cleavage of fibronectin an…	3	2	5	2	810	90.5	7.24	0.043	-4.53	-	9329047	403315	9329047
P05543	Thyroxine-binding globulin OS=Homo sapiens OX=9606 GN=SERPINA7 PE=1 SV=2	Major thyroid hormone transport protein in serum.	7	3	6	3	415	46.3	6.3	0.039	-4.67	-	98616238	3.87728e+06	98616238
P62805	Histone H4 OS=Homo sapiens OX=9606 GN=H4-16 PE=1 SV=2	Core component of nucleosome. Nucleosomes wrap and compact DNA into chromatin, limiting DNA accessibility to the cellular machineries which require DNA as a template. Histones thereby play a central role in transcription regulation, DNA repair, DNA replication and chromosomal stability. DNA accessibility is regulated via a complex set of post-translational modifications of histones, also called h…	29	3	12	3	103	11.4	11.36	0.896	-0.16	-	-	3.2347e+06	3.6107e+06
B7ZKJ8	ITIH4 protein OS=Homo sapiens OX=9606 GN=ITIH4 PE=1 SV=1	-	2	2	16	2	935	103.8	6.89	0.01	-6.64	-	2.80852e+08	394723	2.80852e+08
D6RAR4	Hepatocyte growth factor activator OS=Homo sapiens OX=9606 GN=HGFAC PE=1 SV=1	-	3	2	3	2	662	71.4	7.05	0.014	-6.2	-	13690779	186388	13690779
P04406	Glyceraldehyde-3-phosphate dehydrogenase OS=Homo sapiens OX=9606 GN=GAPDH PE=1 SV=3	Has both glyceraldehyde-3-phosphate dehydrogenase and nitrosylase activities, thereby playing a role in glycolysis and nuclear functions, respectively. Participates in nuclear events including transcription, RNA transport, DNA replication and apoptosis. Nuclear functions are probably due to the nitrosylase activity that mediates cysteine S-nitrosylation of nuclear target proteins such as SIRT1, H…	9	2	3	2	335	36	8.46	0.265	-1.91	-	3311006	1.01176e+06	3.81333e+06
Q15323	Keratin, type I cuticular Ha1 OS=Homo sapiens OX=9606 GN=KRT31 PE=1 SV=3	-	8	3	29	2	416	47.2	4.88	0.244	-2.04	-	4374381	1.47513e+06	6.05337e+06
P18206	Vinculin OS=Homo sapiens OX=9606 GN=VCL PE=1 SV=4	Actin filament (F-actin)-binding protein involved in cell-matrix adhesion and cell-cell adhesion. Regulates cell-surface E-cadherin expression and potentiates mechanosensing by the E-cadherin complex. May also play important roles in cell morphology and locomotion. {ECO:0000269|PubMed:20484056}.	2	1	2	1	1134	123.7	5.66	0.221	-2.18	-	5270729	1.16311e+06	5270729
P04004	Vitronectin OS=Homo sapiens OX=9606 GN=VTN PE=1 SV=1	Vitronectin is a cell adhesion and spreading factor found in serum and tissues. Vitronectin interact with glycosaminoglycans and proteoglycans. Is recognized by certain members of the integrin family and serves as a cell-to-substrate adhesion molecule. Inhibitor of the membrane-damaging effect of the terminal cytolytic complement pathway.; FUNCTION: Somatomedin-B is a growth hormone-dependent ser…	3	1	3	1	478	54.3	5.8	0.012	-6.41	-	69367536	817680	69367536
Q5T750	Skin-specific protein 32 OS=Homo sapiens OX=9606 GN=XP32 PE=1 SV=1	-	9	3	6	3	250	26.2	7.97	1.606	0.68	-	1.02622e+06	1.98147e+06	1.23388e+06
F5H5D3	Tubulin alpha chain OS=Homo sapiens OX=9606 GN=TUBA1C PE=1 SV=1	Tubulin is the major constituent of microtubules. It binds two moles of GTP, one at an exchangeable site on the beta chain and one at a non-exchangeable site on the alpha chain. {ECO:0000256|RuleBase:RU000352}.	3	1	2	1	519	57.7	5.07	0.123	-3.02	-	6181086	763242	6181086
Q9Y490	Talin-1 OS=Homo sapiens OX=9606 GN=TLN1 PE=1 SV=3	Probably involved in connections of major cytoskeletal structures to the plasma membrane. High molecular weight cytoskeletal protein concentrated at regions of cell-substratum contact and, in lymphocytes, at cell-cell contacts (By similarity). {ECO:0000250}.	2	2	3	2	2541	269.6	6.07	0.057	-4.13	-	3.45599e+06	196914	3.45599e+06
P68366	Tubulin alpha-4A chain OS=Homo sapiens OX=9606 GN=TUBA4A PE=1 SV=1	Tubulin is the major constituent of microtubules. It binds two moles of GTP, one at an exchangeable site on the beta chain and one at a non-exchangeable site on the alpha chain.	3	1	1	1	448	49.9	5.06	0.132	-2.92	-	3.09749e+06	407926	3.09749e+06
Q12805	EGF-containing fibulin-like extracellular matrix protein 1 OS=Homo sapiens OX=9606 GN=EFEMP1 PE=1 SV=2	Binds EGFR, the EGF receptor, inducing EGFR autophosphorylation and the activation of downstream signaling pathways. May play a role in cell adhesion and migration. May function as a negative regulator of chondrocyte differentiation. In the olfactory epithelium, it may regulate glial cell migration, differentiation and the ability of glial cells to support neuronal neurite outgrowth. {ECO:0000269…	7	2	2	2	493	54.6	5.07	0.187	-2.42	-	1.23482e+07	2.30451e+06	1.23482e+07
B0YIW2	Apolipoprotein C-III OS=Homo sapiens OX=9606 GN=APOC3 PE=1 SV=1	-	14	1	1	1	117	12.8	8.18	0.025	-5.34	-	9939772	245524	9939772
P04040	Catalase OS=Homo sapiens OX=9606 GN=CAT PE=1 SV=3	Occurs in almost all aerobically respiring organisms and serves to protect cells from the toxic effects of hydrogen peroxide. Promotes growth of cells including T-cells, B-cells, myeloid leukemia cells, melanoma cells, mastocytoma cells and normal and transformed fibroblast cells. {ECO:0000269|PubMed:7882369}.	9	4	5	4	527	59.7	7.39	1.092	0.13	-	-	923498	845547
P78386	Keratin, type II cuticular Hb5 OS=Homo sapiens OX=9606 GN=KRT85 PE=1 SV=1	-	5	3	4	2	507	55.8	6.55	0.442	-1.18	-	-	1.48067e+06	3.35227e+06
I3L3D5	Profilin (Fragment) OS=Homo sapiens OX=9606 GN=PFN1 PE=1 SV=1	-	17	2	2	2	165	17.5	11.4	0.114	-3.13	-	1.14647e+07	1.3061e+06	1.14647e+07
Q6ZN40	Tropomyosin 1 (Alpha), isoform CRA_f OS=Homo sapiens OX=9606 GN=TPM1 PE=1 SV=1	-	7	2	3	2	326	37.4	4.72	0.516	-0.96	-	-	1.46511e+06	2.84053e+06
O43866	CD5 antigen-like OS=Homo sapiens OX=9606 GN=CD5L PE=1 SV=1	Secreted protein that acts as a key regulator of lipid synthesis: mainly expressed by macrophages in lymphoid and inflamed tissues and regulates mechanisms in inflammatory responses, such as infection or atherosclerosis. Able to inhibit lipid droplet size in adipocytes. Following incorporation into mature adipocytes via CD36-mediated endocytosis, associates with cytosolic FASN, inhibiting fatty a…	3	1	3	1	347	38.1	5.47	0.052	-4.25	-	29659676	1.55539e+06	29659676
P29622	Kallistatin OS=Homo sapiens OX=9606 GN=SERPINA4 PE=1 SV=3	Inhibits human amidolytic and kininogenase activities of tissue kallikrein. Inhibition is achieved by formation of an equimolar, heat- and SDS-stable complex between the inhibitor and the enzyme, and generation of a small C-terminal fragment of the inhibitor due to cleavage at the reactive site by tissue kallikrein. {ECO:0000269|PubMed:8227002}.	5	2	18	2	427	48.5	7.75	0.01	-6.64	-	1.20433e+09	2.64294e+06	1.20433e+09
P81605	Dermcidin OS=Homo sapiens OX=9606 GN=DCD PE=1 SV=2	DCD-1 displays antimicrobial activity thereby limiting skin infection by potential pathogens in the first few hours after bacterial colonization. Highly effective against E.coli, E.faecalis, S.aureus and C.albicans. Optimal pH and salt concentration resemble the conditions in sweat. Also exhibits proteolytic activity, cleaving on the C-terminal side of Arg and, to a lesser extent, Lys residues (P…	20	2	7	2	110	11.3	6.54	1.353	0.44	-	-	2.20062e+06	1.62676e+06
P12273	Prolactin-inducible protein OS=Homo sapiens OX=9606 GN=PIP PE=1 SV=1	-	14	2	3	2	146	16.6	8.05	0.97	-0.04	-	-	1.86826e+06	1.92516e+06
Q96PD5	N-acetylmuramoyl-L-alanine amidase OS=Homo sapiens OX=9606 GN=PGLYRP2 PE=1 SV=1	May play a scavenger role by digesting biologically active peptidoglycan (PGN) into biologically inactive fragments. Has no direct bacteriolytic activity. {ECO:0000269|PubMed:14506276}.	2	1	1	1	576	62.2	7.55	0.018	-5.83	-	6356854	112029	6356854
A0A5F9ZHM4	L-lactate dehydrogenase OS=Homo sapiens OX=9606 GN=LDHB PE=1 SV=1	-	6	2	2	2	341	37.4	6.25	0.103	-3.28	-	13853481	1.42287e+06	13853481
A0A2R8Y3M9	Uncharacterized protein OS=Homo sapiens OX=9606 PE=4 SV=1	-	3	2	6	2	631	71.3	7.66	0.016	-5.97	-	22981718	366867	22981718
A0A0B4J269	G_PROTEIN_RECEP_F1_2 domain-containing protein OS=Homo sapiens OX=9606 PE=1 SV=1	-	2	1	1	1	797	88.3	5.86	0.255	-1.97	-	3.12497e+06	796197	3.12497e+06
O76061	Stanniocalcin-2 OS=Homo sapiens OX=9606 GN=STC2 PE=1 SV=1	Has an anti-hypocalcemic action on calcium and phosphate homeostasis.	10	2	2	2	302	33.2	7.3	0.055	-4.18	-	40809415	2.24666e+06	40809415
P02749	Beta-2-glycoprotein 1 OS=Homo sapiens OX=9606 GN=APOH PE=1 SV=3	Binds to various kinds of negatively charged substances such as heparin, phospholipids, and dextran sulfate. May prevent activation of the intrinsic blood coagulation cascade by binding to phospholipids on the surface of damaged cells.	8	3	4	3	345	38.3	7.97	0.01	-6.64	-	220378109	1.79127e+06	220378109
P04278	Sex hormone-binding globulin OS=Homo sapiens OX=9606 GN=SHBG PE=1 SV=2	Functions as an androgen transport protein, but may also be involved in receptor mediated processes. Each dimer binds one molecule of steroid. Specific for 5-alpha-dihydrotestosterone, testosterone, and 17-beta-estradiol. Regulates the plasma metabolic clearance rate of steroid hormones by controlling their plasma concentration.	9	2	5	2	402	43.8	6.71	0.022	-5.48	-	17432882	389984	17432882
Q9Y240	C-type lectin domain family 11 member A OS=Homo sapiens OX=9606 GN=CLEC11A PE=1 SV=1	Promotes osteogenesis by stimulating the differentiation of mesenchymal progenitors into mature osteoblasts (PubMed:27976999). Important for repair and maintenance of adult bone (By similarity). {ECO:0000250|UniProtKB:O88200, ECO:0000269|PubMed:27976999}.	5	1	2	1	323	35.7	5.16	0.057	-4.13	-	7707196	439760	7707196
P08603	Complement factor H OS=Homo sapiens OX=9606 GN=CFH PE=1 SV=4	Glycoprotein that plays an essential role in maintaining a well-balanced immune response by modulating complement activation. Acts as a soluble inhibitor of complement, where its binding to self markers such as glycan structures prevents complement activation and amplification on cell surfaces (PubMed:21285368, PubMed:25402769). Accelerates the decay of the complement alternative pathway (AP) C3 …	1	1	1	1	1231	139	6.61	0.053	-4.25	-	10453702	549696	10453702
A0A494C0J7	TGc domain-containing protein OS=Homo sapiens OX=9606 PE=3 SV=1	-	3	2	2	2	712	78.8	6.27	4.363	2.13	-	-	1.55836e+06	357210
P02649	Apolipoprotein E OS=Homo sapiens OX=9606 GN=APOE PE=1 SV=1	APOE is an apolipoprotein, a protein associating with lipid particles, that mainly functions in lipoprotein-mediated lipid transport between organs via the plasma and interstitial fluids (PubMed:6860692, PubMed:1911868, PubMed:14754908). APOE is a core component of plasma lipoproteins and is involved in their production, conversion and clearance (PubMed:6860692, PubMed:2762297, PubMed:1911868, Pu…	7	2	4	2	317	36.1	5.73	0.042	-4.56	-	21560674	915824	21560674
P00740	Coagulation factor IX OS=Homo sapiens OX=9606 GN=F9 PE=1 SV=2	Factor IX is a vitamin K-dependent plasma protein that participates in the intrinsic pathway of blood coagulation by converting factor X to its active form in the presence of Ca(2+) ions, phospholipids, and factor VIIIa. {ECO:0000269|PubMed:1730085, ECO:0000269|PubMed:19846852, ECO:0000269|PubMed:20121197, ECO:0000269|PubMed:20121198, ECO:0000269|PubMed:2592373, ECO:0000269|PubMed:8295821}.	3	1	1	1	461	51.7	5.47	0.025	-5.33	-	10979270	273191	10979270
Q13835	Plakophilin-1 OS=Homo sapiens OX=9606 GN=PKP1 PE=1 SV=2	Seems to play a role in junctional plaques. Contributes to epidermal morphogenesis. {ECO:0000269|PubMed:9326952}.	2	1	1	1	747	82.8	9.13	2.096	1.07	-	-	105088	50143.3
P02790	Hemopexin OS=Homo sapiens OX=9606 GN=HPX PE=1 SV=2	Binds heme and transports it to the liver for breakdown and iron recovery, after which the free hemopexin returns to the circulation.	3	1	1	1	462	51.6	7.02	0.056	-4.17	-	23262522	1.29325e+06	23262522
Q9NZT1	Calmodulin-like protein 5 OS=Homo sapiens OX=9606 GN=CALML5 PE=1 SV=2	Binds calcium. May be involved in terminal differentiation of keratinocytes.	13	2	3	2	146	15.9	4.44	2.933	1.55	-	-	2.32898e+06	794056
A0A0A0MRJ7	Coagulation factor V OS=Homo sapiens OX=9606 GN=F5 PE=1 SV=1	-	1	1	1	1	2229	252.1	6.05	0.051	-4.28	-	7009081	360135	7009081
B4DPQ0	Complement subcomponent C1r OS=Homo sapiens OX=9606 GN=C1R PE=1 SV=1	C1r B chain is a serine protease that combines with C1q and C1s to form C1, the first component of the classical pathway of the complement system. {ECO:0000256|ARBA:ARBA00002304}.	2	1	2	1	719	81.8	6.37	0.043	-4.55	-	10984461	467293	10984461
P02748	Complement component C9 OS=Homo sapiens OX=9606 GN=C9 PE=1 SV=2	Constituent of the membrane attack complex (MAC) that plays a key role in the innate and adaptive immune response by forming pores in the plasma membrane of target cells (PubMed:9634479, PubMed:9212048, PubMed:26841934). C9 is the pore-forming subunit of the MAC (PubMed:4055801, PubMed:26841934, PubMed:30111885). {ECO:0000269|PubMed:26841934, ECO:0000269|PubMed:30111885, ECO:0000269|PubMed:405580…	2	1	2	1	559	63.1	5.59	0.014	-6.12	-	10974581	157622	10974581
P00488	Coagulation factor XIII A chain OS=Homo sapiens OX=9606 GN=F13A1 PE=1 SV=5	Factor XIII is activated by thrombin and calcium ion to a transglutaminase that catalyzes the formation of gamma-glutamyl-epsilon-lysine cross-links between fibrin chains, thus stabilizing the fibrin clot. Also cross-link alpha-2-plasmin inhibitor, or fibronectin, to the alpha chains of fibrin. {ECO:0000269|PubMed:27363989}.	2	1	1	1	732	83.2	6	0.056	-4.16	-	6699908	375896	6699908
A0A286YES1	Immunoglobulin heavy constant gamma 3 (Fragment) OS=Homo sapiens OX=9606 GN=IGHG3 PE=1 SV=1	-	4	2	5	2	446	49.1	6.87	0.01	-6.64	-	9.76367e+07	682469	9.76367e+07
P01042	Kininogen-1 OS=Homo sapiens OX=9606 GN=KNG1 PE=1 SV=2	(1) Kininogens are inhibitors of thiol proteases; (2) HMW-kininogen plays an important role in blood coagulation by helping to position optimally prekallikrein and factor XI next to factor XII; (3) HMW-kininogen inhibits the thrombin- and plasmin-induced aggregation of thrombocytes; (4) the active peptide bradykinin that is released from HMW-kininogen shows a variety of physiological effects: (4A…	1	2	2	2	644	71.9	6.81	0.01	-6.64	-	200939600	1.00991e+06	200939600
P35555	Fibrillin-1 OS=Homo sapiens OX=9606 GN=FBN1 PE=1 SV=4	[Fibrillin-1]: Structural component of the 10-12 nm diameter microfibrils of the extracellular matrix, which conveys both structural and regulatory properties to load-bearing connective tissues (PubMed:1860873, PubMed:15062093). Fibrillin-1-containing microfibrils provide long-term force bearing structural support. In tissues such as the lung, blood vessels and skin, microfibrils form the periphe…	1	1	1	1	2871	312.1	4.93	0.495	-1.01	-	2.34054e+06	1.15852e+06	2.34054e+06
P55058	Phospholipid transfer protein OS=Homo sapiens OX=9606 GN=PLTP PE=1 SV=1	Mediates the transfer of phospholipids and free cholesterol from triglyceride-rich lipoproteins (low density lipoproteins or LDL and very low density lipoproteins or VLDL) into high-density lipoproteins (HDL) as well as the exchange of phospholipids between triglyceride-rich lipoproteins themselves (PubMed:7654777, PubMed:9132017, PubMed:11013307, PubMed:19321130, PubMed:21515415, PubMed:29883800…	2	1	1	1	493	54.7	7.01	0.048	-4.37	-	10184640	492957	10184640
H3BPK4	Myosin light chain 11 (Fragment) OS=Homo sapiens OX=9606 GN=MYL11 PE=1 SV=1	-	7	1	2	1	199	22	5.81	0.627	-0.67	-	2.55011e+06	1.5987e+06	2.55011e+06
P01034	Cystatin-C OS=Homo sapiens OX=9606 GN=CST3 PE=1 SV=1	As an inhibitor of cysteine proteinases, this protein is thought to serve an important physiological role as a local regulator of this enzyme activity.	8	1	1	1	146	15.8	8.75	0.105	-3.24	-	6302426	664879	6302426
E9PGA6	C1QTNF3-AMACR readthrough (NMD candidate) OS=Homo sapiens OX=9606 GN=C1QTNF3-AMACR PE=4 SV=1	-	4	1	1	1	284	31.1	8.5	0.169	-2.56	-	6822174	1.15292e+06	6822174
A6NIZ1	Ras-related protein Rap-1b-like protein OS=Homo sapiens OX=9606 PE=2 SV=1	-	7	1	1	1	184	20.9	5.48	0.808	-0.31	-	1.84832e+06	1.49406e+06	1.84832e+06
H0Y300	Haptoglobin OS=Homo sapiens OX=9606 GN=HP PE=1 SV=4	-	4	2	2	2	442	49.1	6.64	0.184	-2.44	-	6936961	1.27943e+06	6936961
P01040	Cystatin-A OS=Homo sapiens OX=9606 GN=CSTA PE=1 SV=1	This is an intracellular thiol proteinase inhibitor. Has an important role in desmosome-mediated cell-cell adhesion in the lower levels of the epidermis. {ECO:0000269|PubMed:21944047}.	18	1	1	1	98	11	5.5	0.545	-0.88	-	-	151224	277434
H0YMW4	Annexin OS=Homo sapiens OX=9606 GN=ANXA2 PE=1 SV=2	-	3	1	3	1	367	41.9	8.13	3.978	1.99	-	-	697341	175321
O60888	Protein CutA OS=Homo sapiens OX=9606 GN=CUTA PE=1 SV=2	May form part of a complex of membrane proteins attached to acetylcholinesterase (AChE).	8	1	3	1	179	19.1	5.5	0.107	-3.23	-	8965463	958764	8965463
P05976	Myosin light chain 1/3, skeletal muscle isoform OS=Homo sapiens OX=9606 GN=MYL1 PE=1 SV=3	Non-regulatory myosin light chain required for proper formation and/or maintenance of myofibers, and thus appropriate muscle function. {ECO:0000269|PubMed:30215711}.	6	1	1	1	194	21.1	5.03	0.01	-6.64	-	5065806	39418	5065806
A0A804HKE2	Alpha-actinin-1 OS=Homo sapiens OX=9606 GN=ACTN1 PE=1 SV=1	-	1	1	1	1	922	106.4	5.41	0.307	-1.7	-	4480420	1.37698e+06	4480420
P04180	Phosphatidylcholine-sterol acyltransferase OS=Homo sapiens OX=9606 GN=LCAT PE=1 SV=1	Central enzyme in the extracellular metabolism of plasma lipoproteins. Synthesized mainly in the liver and secreted into plasma where it converts cholesterol and phosphatidylcholines (lecithins) to cholesteryl esters and lysophosphatidylcholines on the surface of high and low density lipoproteins (HDLs and LDLs) (PubMed:10329423, PubMed:19065001, PubMed:26195816). The cholesterol ester is then tr…	2	1	1	1	440	49.5	6.11	0.077	-3.71	-	12576125	962976	12576125
Q92626	Peroxidasin homolog OS=Homo sapiens OX=9606 GN=PXDN PE=1 SV=2	Displays low peroxidase activity and is likely to participate in H(2)O(2) metabolism and peroxidative reactions in the cardiovascular system. Plays a role in extracellular matrix formation. {ECO:0000269|PubMed:18929642, ECO:0000269|PubMed:19590037}.	1	1	1	1	1479	165.2	7.17	0.32	-1.64	-	4.4327e+06	1.4196e+06	4.4327e+06
Q8WVV4-1	Isoform 1 of Protein POF1B OS=Homo sapiens OX=9606 GN=POF1B	Plays a key role in the organization of epithelial monolayers by regulating the actin cytoskeleton. May be involved in ovary development. {ECO:0000269|PubMed:16773570, ECO:0000269|PubMed:21940798}.	2	1	3	1	595	68.7	6.35	0.522	-0.94	-	-	438751	841112
P10599	Thioredoxin OS=Homo sapiens OX=9606 GN=TXN PE=1 SV=3	Participates in various redox reactions through the reversible oxidation of its active center dithiol to a disulfide and catalyzes dithiol-disulfide exchange reactions (PubMed:2176490, PubMed:17182577, PubMed:19032234). Plays a role in the reversible S-nitrosylation of cysteine residues in target proteins, and thereby contributes to the response to intracellular nitric oxide. Nitrosylates the act…	21	2	2	2	105	11.7	4.92	1.312	0.39	-	-	2.3335e+06	1.7782e+06
A0A087WV75	Neural cell adhesion molecule 1 OS=Homo sapiens OX=9606 GN=NCAM1 PE=1 SV=1	This protein is a cell adhesion molecule involved in neuron-neuron adhesion, neurite fasciculation, outgrowth of neurites, etc. {ECO:0000256|ARBA:ARBA00003000}.	4	2	3	2	884	97.3	4.93	0.038	-4.71	-	2850938	108747	2850938
P12980	Protein lyl-1 OS=Homo sapiens OX=9606 GN=LYL1 PE=1 SV=3	-	8	1	7	1	280	29.9	10.68	0.011	-6.45	-	5.9719e+07	682415	5.9719e+07
P05109	Protein S100-A8 OS=Homo sapiens OX=9606 GN=S100A8 PE=1 SV=1	S100A8 is a calcium- and zinc-binding protein which plays a prominent role in the regulation of inflammatory processes and immune response. It can induce neutrophil chemotaxis and adhesion. Predominantly found as calprotectin (S100A8/A9) which has a wide plethora of intra- and extracellular functions. The intracellular functions include: facilitating leukocyte arachidonic acid trafficking and met…	12	1	1	1	93	10.8	7.03	0.252	-1.99	-	-	269674	1.07135e+06
P05089	Arginase-1 OS=Homo sapiens OX=9606 GN=ARG1 PE=1 SV=2	Key element of the urea cycle converting L-arginine to urea and L-ornithine, which is further metabolized into metabolites proline and polyamides that drive collagen synthesis and bioenergetic pathways critical for cell proliferation, respectively; the urea cycle takes place primarily in the liver and, to a lesser extent, in the kidneys. {ECO:0000305}.; FUNCTION: Functions in L-arginine homeostas…	3	1	1	1	322	34.7	7.21	0.788	-0.34	-	-	332869	422554
G8JLG2	Corneodesmosin OS=Homo sapiens OX=9606 GN=CDSN PE=1 SV=1	Important for the epidermal barrier integrity. {ECO:0000256|ARBA:ARBA00004080}.	3	1	1	1	529	51.6	8.44	0.811	-0.3	-	-	1.04997e+06	1.29462e+06
K4DIA0	ICOS ligand OS=Homo sapiens OX=9606 GN=ICOSLG PE=1 SV=1	-	2	1	1	1	473	51.9	8.05	0.125	-3	-	5203374	649683	5203374
A0A2U3TZH3	Elongation factor 1-alpha OS=Homo sapiens OX=9606 GN=EEF1A2 PE=1 SV=1	This protein promotes the GTP-dependent binding of aminoacyl-tRNA to the A-site of ribosomes during protein biosynthesis. {ECO:0000256|RuleBase:RU000325}.	2	1	1	1	496	54.3	9.04	0.078	-3.69	-	3888836	301958	3888836
Q16853	Membrane primary amine oxidase OS=Homo sapiens OX=9606 GN=AOC3 PE=1 SV=3	Cell adhesion protein that participates in lymphocyte extravasation and recirculation by mediating the binding of lymphocytes to peripheral lymph node vascular endothelial cells in an L-selectin-independent fashion. Has semicarbazide-sensitive (SSAO) monoamine oxidase activity. May play a role in adipogenesis. {ECO:0000269|PubMed:17400359, ECO:0000269|PubMed:19588076, ECO:0000269|PubMed:23349812,…	1	1	1	1	763	84.6	6.52	0.057	-4.12	-	20688238	1.18718e+06	20688238
Q9H0L4	Cleavage stimulation factor subunit 2 tau variant OS=Homo sapiens OX=9606 GN=CSTF2T PE=1 SV=1	May play a significant role in AAUAAA-independent mRNA polyadenylation in germ cells. Directly involved in the binding to pre-mRNAs (By similarity). {ECO:0000250}.	1	1	12	1	616	64.4	7.25	0.01	-6.64	-	816908418	534389	816908418
Q9NVC3	Putative sodium-coupled neutral amino acid transporter 7 OS=Homo sapiens OX=9606 GN=SLC38A7 PE=1 SV=1	Mediates sodium-dependent transport of amino acids, preferentially L-glutamine. {ECO:0000250}.	2	1	13	1	462	49.9	5.08	0.01	-6.64	-	3.25882e+08	512469	3.25882e+08
A0A024R6I7	Alpha-1-antitrypsin OS=Homo sapiens OX=9606 GN=SERPINA1 PE=1 SV=1	-	2	1	10	1	418	46.7	5.59	0.01	-6.64	-	3526137105	1.52294e+06	3526137105
Q8NBJ4	Golgi membrane protein 1 OS=Homo sapiens OX=9606 GN=GOLM1 PE=1 SV=1	Unknown. Cellular response protein to viral infection.	2	1	1	1	401	45.3	4.97	0.026	-5.26	-	4.85713e+06	127180	4.85713e+06
Q08431	Lactadherin OS=Homo sapiens OX=9606 GN=MFGE8 PE=1 SV=3	Plays an important role in the maintenance of intestinal epithelial homeostasis and the promotion of mucosal healing. Promotes VEGF-dependent neovascularization (By similarity). Contributes to phagocytic removal of apoptotic cells in many tissues. Specific ligand for the alpha-v/beta-3 and alpha-v/beta-5 receptors. Also binds to phosphatidylserine-enriched cell surfaces in a receptor-independent …	4	1	2	1	387	43.1	8.15	0.089	-3.49	-	5.14867e+06	457004	5.14867e+06
P31151	Protein S100-A7 OS=Homo sapiens OX=9606 GN=S100A7 PE=1 SV=4	-	11	1	1	1	101	11.5	6.77	0.663	-0.59	-	-	824608	1.24429e+06
Q01995	Transgelin OS=Homo sapiens OX=9606 GN=TAGLN PE=1 SV=4	Actin cross-linking/gelling protein (By similarity). Involved in calcium interactions and contractile properties of the cell that may contribute to replicative senescence. {ECO:0000250}.	4	1	2	1	201	22.6	8.84	0.467	-1.1	-	3.49753e+06	1.6319e+06	3.49753e+06
A0A590UJZ9	Deleted in malignant brain tumors 1 protein OS=Homo sapiens OX=9606 GN=DMBT1 PE=1 SV=1	-	5	1	1	1	1527	166.5	5.43	0.439	-1.19	-	-	300800	685616
Q9BYE4	Small proline-rich protein 2G OS=Homo sapiens OX=9606 GN=SPRR2G PE=3 SV=1	Cross-linked envelope protein of keratinocytes. It is a keratinocyte protein that first appears in the cell cytosol, but ultimately becomes cross-linked to membrane proteins by transglutaminase. All that results in the formation of an insoluble envelope beneath the plasma membrane (By similarity). {ECO:0000250}.	18	1	1	1	73	8.2	7.96	1.941	0.96	-	-	668417	344352
A0A6Q8PFJ0	Prelamin-A/C OS=Homo sapiens OX=9606 GN=LMNA PE=1 SV=1	-	1	1	1	1	729	80.9	8.27	1.095	0.13	-	-	1.48562e+06	1.3564e+06
Q08554	Desmocollin-1 OS=Homo sapiens OX=9606 GN=DSC1 PE=1 SV=2	Component of intercellular desmosome junctions. Involved in the interaction of plaque proteins and intermediate filaments mediating cell-cell adhesion. May contribute to epidermal cell positioning (stratification) by mediating differential adhesiveness between cells that express different isoforms. Linked to the keratinization of epithelial tissues.	1	1	1	1	894	99.9	5.43	0.351	-1.51	-	-	512322	1.46154e+06
P02675	Fibrinogen beta chain OS=Homo sapiens OX=9606 GN=FGB PE=1 SV=2	Cleaved by the protease thrombin to yield monomers which, together with fibrinogen alpha (FGA) and fibrinogen gamma (FGG), polymerize to form an insoluble fibrin matrix. Fibrin has a major function in hemostasis as one of the primary components of blood clots. In addition, functions during the early stages of wound repair to stabilize the lesion and guide cell migration during re-epithelializatio…	2	1	1	1	491	55.9	8.27	0.206	-2.28	-	-	273961	1.33063e+06
P13639	Elongation factor 2 OS=Homo sapiens OX=9606 GN=EEF2 PE=1 SV=4	Catalyzes the GTP-dependent ribosomal translocation step during translation elongation. During this step, the ribosome changes from the pre-translocational (PRE) to the post-translocational (POST) state as the newly formed A-site-bound peptidyl-tRNA and P-site-bound deacylated tRNA move to the P and E sites, respectively. Catalyzes the coordinated movement of the two tRNA molecules, the mRNA and …	2	1	1	1	858	95.3	6.83	0.408	-1.29	-	2645936	1.07924e+06	2645936
A0A6Q8PGK1	Heat shock protein beta-1 OS=Homo sapiens OX=9606 GN=HSPB1 PE=1 SV=1	-	5	1	2	1	215	23.7	6.4	36.961	5.21	-	-	1.30859e+06	35404.4
P22735	Protein-glutamine gamma-glutamyltransferase K OS=Homo sapiens OX=9606 GN=TGM1 PE=1 SV=4	Catalyzes the cross-linking of proteins and the conjugation of polyamines to proteins. Responsible for cross-linking epidermal proteins during formation of the stratum corneum. Involved in cell proliferation (PubMed:26220141). {ECO:0000269|PubMed:26220141}.	2	1	3	1	817	89.7	6.04	0.476	-1.07	-	-	331197	695658
Q8NHV4	Protein NEDD1 OS=Homo sapiens OX=9606 GN=NEDD1 PE=1 SV=1	Required for mitosis progression. Promotes the nucleation of microtubules from the spindle. {ECO:0000269|PubMed:19029337, ECO:0000269|PubMed:19509060}.	1	1	1	1	660	71.9	7.97	0.208	-2.26	-	-	239109	1.14871e+06
Q76MJ5	Serine/threonine-protein kinase/endoribonuclease IRE2 OS=Homo sapiens OX=9606 GN=ERN2 PE=1 SV=4	Induces translational repression through 28S ribosomal RNA cleavage in response to ER stress. Pro-apoptotic. Appears to play no role in the unfolded-protein response, unlike closely related proteins. {ECO:0000269|PubMed:11175748}.	1	1	2	1	926	102.4	7.2	0.054	-4.22	-	21968630	1.18238e+06	21968630
O75794	Cell division cycle protein 123 homolog OS=Homo sapiens OX=9606 GN=CDC123 PE=1 SV=1	Required for S phase entry of the cell cycle. {ECO:0000250}.	2	1	1	1	336	39.1	4.81	0.056	-4.16	-	12991172	724994	12991172
P59665	Neutrophil defensin 1 OS=Homo sapiens OX=9606 GN=DEFA1B PE=1 SV=1	Defensin 1 and defensin 2 have antibacterial, fungicide and antiviral activities. Has antimicrobial activity against Gram-negative and Gram-positive bacteria. Defensins are thought to kill microbes by permeabilizing their plasma membrane. {ECO:0000269|PubMed:15616305, ECO:0000269|PubMed:17452329}.	10	1	2	1	94	10.2	6.99	2.486	1.31	-	-	1.04668e+06	421028
B4E1Z4	Complement factor B OS=Homo sapiens OX=9606 PE=1 SV=1	-	1	1	1	1	1266	140.9	7.18	0.01	-6.64	-	42746532	268441	42746532
O95497	Pantetheinase OS=Homo sapiens OX=9606 GN=VNN1 PE=1 SV=2	Amidohydrolase that hydrolyzes specifically one of the carboamide linkages in D-pantetheine thus recycling pantothenic acid (vitamin B5) and releasing cysteamine. {ECO:0000269|PubMed:10567687, ECO:0000269|PubMed:11491533, ECO:0000269|PubMed:25478849}.	2	1	1	1	513	57	5.55	0.029	-5.1	-	17755504	518931	17755504
P05546	Heparin cofactor 2 OS=Homo sapiens OX=9606 GN=SERPIND1 PE=1 SV=3	Thrombin inhibitor activated by the glycosaminoglycans, heparin or dermatan sulfate. In the presence of the latter, HC-II becomes the predominant thrombin inhibitor in place of antithrombin III (AT-III). Also inhibits chymotrypsin, but in a glycosaminoglycan-independent manner. {ECO:0000269|PubMed:1939083}.; FUNCTION: Peptides at the N-terminal of HC-II have chemotactic activity for both monocyte…	2	1	1	1	499	57	6.9	0.167	-2.58	-	8746733	1.45903e+06	8746733
P10643	Complement component C7 OS=Homo sapiens OX=9606 GN=C7 PE=1 SV=2	Constituent of the membrane attack complex (MAC) that plays a key role in the innate and adaptive immune response by forming pores in the plasma membrane of target cells. C7 serves as a membrane anchor.	1	1	1	1	843	93.5	6.48	0.066	-3.93	-	15231111	1.0021e+06	15231111
Q9P015	39S ribosomal protein L15, mitochondrial OS=Homo sapiens OX=9606 GN=MRPL15 PE=1 SV=1	-	2	1	2	1	296	33.4	10.01	0.02	-5.66	-	49856048	988201	49856048
A0A0B4J231	Immunoglobulin lambda-like polypeptide 5 OS=Homo sapiens OX=9606 GN=IGLL5 PE=1 SV=1	-	4	1	1	1	215	23.1	8.84	0.016	-5.98	-	92335632	1.4591e+06	92335632
Q96P63	Serpin B12 OS=Homo sapiens OX=9606 GN=SERPINB12 PE=1 SV=1	Inhibits trypsin and plasmin, but not thrombin, coagulation factor Xa, or urokinase-type plasminogen activator.	2	1	1	1	405	46.2	5.53	2.867	1.52	-	-	1.62719e+06	567637
A0A0C4DH55	Immunoglobulin kappa variable 3D-7 OS=Homo sapiens OX=9606 GN=IGKV3D-7 PE=3 SV=5	V region of the variable domain of immunoglobulin light chains that participates in the antigen recognition (PubMed:24600447). Immunoglobulins, also known as antibodies, are membrane-bound or secreted glycoproteins produced by B lymphocytes. In the recognition phase of humoral immunity, the membrane-bound immunoglobulins serve as receptors which, upon binding of a specific antigen, trigger the cl…	8	1	1	1	119	13.1	5.94	0.058	-4.1	-	4.9378e+06	287761	4.9378e+06
Q9P1Y5	Calmodulin-regulated spectrin-associated protein 3 OS=Homo sapiens OX=9606 GN=CAMSAP3 PE=1 SV=2	Key microtubule-organizing protein that specifically binds the minus-end of non-centrosomal microtubules and regulates their dynamics and organization (PubMed:19041755, PubMed:23169647). Specifically recognizes growing microtubule minus-ends and autonomously decorates and stabilizes microtubule lattice formed by microtubule minus-end polymerization (PubMed:24486153). Acts on free microtubule minu…	1	1	1	1	1249	134.7	8.35	0.197	-2.34	-	4.54691e+06	896656	4.54691e+06
Q12802	A-kinase anchor protein 13 OS=Homo sapiens OX=9606 GN=AKAP13 PE=1 SV=2	Scaffold protein that plays an important role in assembling signaling complexes downstream of several types of G protein-coupled receptors. Activates RHOA in response to signaling via G protein-coupled receptors via its function as Rho guanine nucleotide exchange factor (PubMed:11546812, PubMed:15229649, PubMed:23090968, PubMed:25186459, PubMed:24993829). May also activate other Rho family member…	0	1	24	1	2813	307.4	5.24	0.01	-6.64	-	276926664	880942	276926664
Q49AJ0	Protein FAM135B OS=Homo sapiens OX=9606 GN=FAM135B PE=1 SV=2	-	0	1	2	1	1406	155.7	5.86	0.551	-0.86	-	-	830706	1.50737e+06
Q6YHK3	CD109 antigen OS=Homo sapiens OX=9606 GN=CD109 PE=1 SV=2	Modulates negatively TGFB1 signaling in keratinocytes. {ECO:0000269|PubMed:16754747}.	1	1	1	1	1445	161.6	5.85	0.012	-6.34	-	108224000	1.33283e+06	108224000
Q6UWY2	Serine protease 57 OS=Homo sapiens OX=9606 GN=PRSS57 PE=1 SV=2	Serine protease that cleaves preferentially after Arg residues (PubMed:22474388, PubMed:23904161, PubMed:25156428). Can also cleave after citrulline (deimidated arginine) and methylarginine residues (PubMed:25156428). {ECO:0000269|PubMed:22474388, ECO:0000269|PubMed:23904161, ECO:0000269|PubMed:25156428}.	2	1	1	1	283	30.3	9.32	1.751	0.81	-	-	1.59737e+06	912424
Q13867	Bleomycin hydrolase OS=Homo sapiens OX=9606 GN=BLMH PE=1 SV=1	The normal physiological role of BLM hydrolase is unknown, but it catalyzes the inactivation of the antitumor drug BLM (a glycopeptide) by hydrolyzing the carboxamide bond of its B-aminoalaninamide moiety thus protecting normal and malignant cells from BLM toxicity. {ECO:0000250}.	2	1	1	1	455	52.5	6.27	0.174	-2.52	-	3274469	570091	3274469
Q9C075	Keratin, type I cytoskeletal 23 OS=Homo sapiens OX=9606 GN=KRT23 PE=1 SV=2	-	2	1	4	1	422	48.1	6.54	0.017	-5.87	-	57860316	987124	57860316
E9PGN7	Plasma protease C1 inhibitor OS=Homo sapiens OX=9606 GN=SERPING1 PE=1 SV=1	-	1	1	1	1	543	59.5	6.76	0.069	-3.87	-	9560116	655862	9560116
E7EMB3	Calmodulin-2 OS=Homo sapiens OX=9606 GN=CALM2 PE=1 SV=1	-	5	1	1	1	196	21.7	4.56	2.749	1.46	-	-	1.03828e+06	377629
P02766	Transthyretin OS=Homo sapiens OX=9606 GN=TTR PE=1 SV=1	Thyroid hormone-binding protein. Probably transports thyroxine from the bloodstream to the brain. {ECO:0000269|PubMed:3714052}.	5	1	1	1	147	15.9	5.76	0.275	-1.86	-	6.03108e+06	1.6586e+06	6.03108e+06

## Sheet: (Filter) PDLSC-CM VS. Met-CM
Filter: 175	(fc ≥ 2, p < 0.05)
ID	Gene symbol	Protein	Accession	Description	PDLSC-CM VS. Met-CM
1	FN1	Isoform 1 of Fibronectin	P02751-1	Isoform 1 of Fibronectin OS=Homo sapiens OX=9606 GN=FN1	0.011
2	FN1	Fibronectin	P02751	Fibronectin OS=Homo sapiens OX=9606 GN=FN1 PE=1 SV=5	100
3	COL1A1	Collagen alpha-1(I) chain	P02452	Collagen alpha-1(I) chain OS=Homo sapiens OX=9606 GN=COL1A1 PE=1 SV=6	0.019
4	COL1A2	Collagen alpha-2(I) chain	P08123	Collagen alpha-2(I) chain OS=Homo sapiens OX=9606 GN=COL1A2 PE=1 SV=7	0.016
5	KRT10	Keratin, type I cytoskeletal 10	A0A1B0GVI3	Keratin, type I cytoskeletal 10 OS=Homo sapiens OX=9606 GN=KRT10 PE=1 SV=2	0.097
6	KRT9	Keratin, type I cytoskeletal 9	P35527	Keratin, type I cytoskeletal 9 OS=Homo sapiens OX=9606 GN=KRT9 PE=1 SV=3	27.478
7	KRT1	Keratin, type II cytoskeletal 1	P04264	Keratin, type II cytoskeletal 1 OS=Homo sapiens OX=9606 GN=KRT1 PE=1 SV=6	2.344
8	THBS1	Thrombospondin-1	P07996	Thrombospondin-1 OS=Homo sapiens OX=9606 GN=THBS1 PE=1 SV=2	0.016
9	ALB	Albumin	P02768	Albumin OS=Homo sapiens OX=9606 GN=ALB PE=1 SV=2	0.292
10	COL6A1	Collagen alpha-1(VI) chain	P12109	Collagen alpha-1(VI) chain OS=Homo sapiens OX=9606 GN=COL6A1 PE=1 SV=3	0.04
11	KRT2	Keratin, type II cytoskeletal 2 epidermal	P35908	Keratin, type II cytoskeletal 2 epidermal OS=Homo sapiens OX=9606 GN=KRT2 PE=1 SV=2	0.151
12	KRT5	Keratin, type II cytoskeletal 5	P13647	Keratin, type II cytoskeletal 5 OS=Homo sapiens OX=9606 GN=KRT5 PE=1 SV=3	0.276
13	SPARC	SPARC	P09486	SPARC OS=Homo sapiens OX=9606 GN=SPARC PE=1 SV=1	0.01
16	POSTN	Isoform 5 of Periostin	Q15063-5	Isoform 5 of Periostin OS=Homo sapiens OX=9606 GN=POSTN	0.045
17	KRT14	Keratin, type I cytoskeletal 14	P02533	Keratin, type I cytoskeletal 14 OS=Homo sapiens OX=9606 GN=KRT14 PE=1 SV=4	27.248
18	IGFBP7	Insulin-like growth factor-binding protein 7	Q16270	Insulin-like growth factor-binding protein 7 OS=Homo sapiens OX=9606 GN=IGFBP7 PE=1 SV=1	0.024
19	KRT16	Keratin, type I cytoskeletal 16	P08779	Keratin, type I cytoskeletal 16 OS=Homo sapiens OX=9606 GN=KRT16 PE=1 SV=4	0.092
20	C3	Complement C3	P01024	Complement C3 OS=Homo sapiens OX=9606 GN=C3 PE=1 SV=2	0.012
21	PZP	Pregnancy zone protein	P20742	Pregnancy zone protein OS=Homo sapiens OX=9606 GN=PZP PE=1 SV=4	0.01
22	A2M	Alpha-2-macroglobulin	P01023	Alpha-2-macroglobulin OS=Homo sapiens OX=9606 GN=A2M PE=1 SV=3	0.01
23	SERPINF1	Pigment epithelium-derived factor	P36955	Pigment epithelium-derived factor OS=Homo sapiens OX=9606 GN=SERPINF1 PE=1 SV=4	0.028
24	COL6A3	Collagen alpha-3(VI) chain	P12111	Collagen alpha-3(VI) chain OS=Homo sapiens OX=9606 GN=COL6A3 PE=1 SV=5	0.219
26	GSN	Gelsolin	P06396	Gelsolin OS=Homo sapiens OX=9606 GN=GSN PE=1 SV=1	0.029
27	TIMP1	Metalloproteinase inhibitor 1	P01033	Metalloproteinase inhibitor 1 OS=Homo sapiens OX=9606 GN=TIMP1 PE=1 SV=1	0.048
28	QSOX1	Sulfhydryl oxidase 1	O00391	Sulfhydryl oxidase 1 OS=Homo sapiens OX=9606 GN=QSOX1 PE=1 SV=3	100
29	HBA2	Hemoglobin subunit alpha	P69905	Hemoglobin subunit alpha OS=Homo sapiens OX=9606 GN=HBA2 PE=1 SV=2	0.01
30	ACTB	Actin, cytoplasmic 1	P60709	Actin, cytoplasmic 1 OS=Homo sapiens OX=9606 GN=ACTB PE=1 SV=1	0.033
32	GC	Isoform 3 of Vitamin D-binding protein	P02774-3	Isoform 3 of Vitamin D-binding protein OS=Homo sapiens OX=9606 GN=GC	0.01
33	BGN	Biglycan	P21810	Biglycan OS=Homo sapiens OX=9606 GN=BGN PE=1 SV=2	0.067
34	C4A	Complement C4-A	A0A0G2JPR0	Complement C4-A OS=Homo sapiens OX=9606 GN=C4A PE=1 SV=1	0.036
35	COL3A1	Collagen alpha-1(III) chain	P02461	Collagen alpha-1(III) chain OS=Homo sapiens OX=9606 GN=COL3A1 PE=1 SV=4	0.035
36	TGFBI	Transforming growth factor-beta-induced protein ig-h3	Q15582	Transforming growth factor-beta-induced protein ig-h3 OS=Homo sapiens OX=9606 GN=TGFBI PE=1 SV=1	0.072
37	SERPINE1	Plasminogen activator inhibitor 1	P05121	Plasminogen activator inhibitor 1 OS=Homo sapiens OX=9606 GN=SERPINE1 PE=1 SV=1	35.468
38	F2	Prothrombin	P00734	Prothrombin OS=Homo sapiens OX=9606 GN=F2 PE=1 SV=2	0.016
39	B2M	Beta-2-microglobulin	P61769	Beta-2-microglobulin OS=Homo sapiens OX=9606 GN=B2M PE=1 SV=1	0.021
40	DSP	Desmoplakin	P15924	Desmoplakin OS=Homo sapiens OX=9606 GN=DSP PE=1 SV=3	0.13
41	AHSG	Alpha-2-HS-glycoprotein	P02765	Alpha-2-HS-glycoprotein OS=Homo sapiens OX=9606 GN=AHSG PE=1 SV=2	0.01
42	SERPINF2	Alpha-2-antiplasmin	P08697	Alpha-2-antiplasmin OS=Homo sapiens OX=9606 GN=SERPINF2 PE=1 SV=3	0.01
43	FBLN1	Fibulin-1	P23142	Fibulin-1 OS=Homo sapiens OX=9606 GN=FBLN1 PE=1 SV=4	0.026
44	ACTA2	Actin, aortic smooth muscle	P62736	Actin, aortic smooth muscle OS=Homo sapiens OX=9606 GN=ACTA2 PE=1 SV=1	0.317
45	DSG1	Desmoglein-1	Q02413	Desmoglein-1 OS=Homo sapiens OX=9606 GN=DSG1 PE=1 SV=2	0.411
47	COL4A2	Collagen alpha-2(IV) chain	P08572	Collagen alpha-2(IV) chain OS=Homo sapiens OX=9606 GN=COL4A2 PE=1 SV=4	0.127
48	PTX3	Pentraxin-related protein PTX3	P26022	Pentraxin-related protein PTX3 OS=Homo sapiens OX=9606 GN=PTX3 PE=1 SV=3	0.068
49	SERPINC1	Antithrombin-III	P01008	Antithrombin-III OS=Homo sapiens OX=9606 GN=SERPINC1 PE=1 SV=1	0.012
50	ACAN	Aggrecan core protein	H0YMF1	Aggrecan core protein OS=Homo sapiens OX=9606 GN=ACAN PE=1 SV=2	0.133
51	IGFBP4	Insulin-like growth factor-binding protein 4	P22692	Insulin-like growth factor-binding protein 4 OS=Homo sapiens OX=9606 GN=IGFBP4 PE=1 SV=2	0.059
52	PCOLCE	Procollagen C-endopeptidase enhancer 1	Q15113	Procollagen C-endopeptidase enhancer 1 OS=Homo sapiens OX=9606 GN=PCOLCE PE=1 SV=2	0.089
53	HRNR	Hornerin	Q86YZ3	Hornerin OS=Homo sapiens OX=9606 GN=HRNR PE=1 SV=2	100
54	COL6A2	Collagen alpha-2(VI) chain	P12110	Collagen alpha-2(VI) chain OS=Homo sapiens OX=9606 GN=COL6A2 PE=1 SV=4	0.078
55	DCN	Decorin	P07585	Decorin OS=Homo sapiens OX=9606 GN=DCN PE=1 SV=1	0.105
56	LTF	Lactotransferrin	P02788	Lactotransferrin OS=Homo sapiens OX=9606 GN=LTF PE=1 SV=6	0.01
57	COL4A1	Collagen alpha-1(IV) chain	P02462	Collagen alpha-1(IV) chain OS=Homo sapiens OX=9606 GN=COL4A1 PE=1 SV=4	0.164
58	CLEC3B	Tetranectin	P05452	Tetranectin OS=Homo sapiens OX=9606 GN=CLEC3B PE=1 SV=3	0.033
59	MMP2	72 kDa type IV collagenase	P08253	72 kDa type IV collagenase OS=Homo sapiens OX=9606 GN=MMP2 PE=1 SV=2	0.165
60	PRDX2	Peroxiredoxin-2	P32119	Peroxiredoxin-2 OS=Homo sapiens OX=9606 GN=PRDX2 PE=1 SV=5	0.077
62	FSTL1	Follistatin-related protein 1	Q12841	Follistatin-related protein 1 OS=Homo sapiens OX=9606 GN=FSTL1 PE=1 SV=1	0.035
63	KRT80	Keratin, type II cytoskeletal 80	Q6KB66	Keratin, type II cytoskeletal 80 OS=Homo sapiens OX=9606 GN=KRT80 PE=1 SV=2	6.546
64	FBLN1	Fibulin-1	B1AHL2	Fibulin-1 OS=Homo sapiens OX=9606 GN=FBLN1 PE=1 SV=1	0.187
65	KRT13	Keratin, type I cytoskeletal 13	P13646	Keratin, type I cytoskeletal 13 OS=Homo sapiens OX=9606 GN=KRT13 PE=1 SV=4	0.165
66	KRT4	Keratin, type II cytoskeletal 4	P19013	Keratin, type II cytoskeletal 4 OS=Homo sapiens OX=9606 GN=KRT4 PE=1 SV=5	0.22
67	IGFBP2	Insulin-like growth factor-binding protein 2	P18065	Insulin-like growth factor-binding protein 2 OS=Homo sapiens OX=9606 GN=IGFBP2 PE=1 SV=2	0.09
68	TF	Serotransferrin	P02787	Serotransferrin OS=Homo sapiens OX=9606 GN=TF PE=1 SV=3	0.017
69	COMP	Cartilage oligomeric matrix protein	P49747	Cartilage oligomeric matrix protein OS=Homo sapiens OX=9606 GN=COMP PE=1 SV=2	0.02
70	HSPG2	Basement membrane-specific heparan sulfate proteoglycan core protein	P98160	Basement membrane-specific heparan sulfate proteoglycan core protein OS=Homo sapiens OX=9606 GN=HSPG2 PE=1 SV=4	0.099
71	LUM	Lumican	P51884	Lumican OS=Homo sapiens OX=9606 GN=LUM PE=1 SV=2	0.022
73	.	GLOBIN domain-containing protein	A0A2R8Y7X9	GLOBIN domain-containing protein OS=Homo sapiens OX=9606 PE=1 SV=1	0.01
74	COL5A1	Collagen alpha-1(V) chain	P20908	Collagen alpha-1(V) chain OS=Homo sapiens OX=9606 GN=COL5A1 PE=1 SV=3	0.082
75	HBB	Hemoglobin subunit beta	P68871	Hemoglobin subunit beta OS=Homo sapiens OX=9606 GN=HBB PE=1 SV=2	0.01
76	MYH4	Myosin-4	Q9Y623	Myosin-4 OS=Homo sapiens OX=9606 GN=MYH4 PE=2 SV=2	0.01
77	JUP	Junction plakoglobin	P14923	Junction plakoglobin OS=Homo sapiens OX=9606 GN=JUP PE=1 SV=3	0.399
78	THBS4	Thrombospondin-4	P35443	Thrombospondin-4 OS=Homo sapiens OX=9606 GN=THBS4 PE=1 SV=2	0.252
79	IGF2	Insulin-like growth factor II	P01344	Insulin-like growth factor II OS=Homo sapiens OX=9606 GN=IGF2 PE=1 SV=1	0.288
80	RBP4	Retinol-binding protein 4	P02753	Retinol-binding protein 4 OS=Homo sapiens OX=9606 GN=RBP4 PE=1 SV=3	0.069
81	AFP	Alpha-fetoprotein	J3KMX3	Alpha-fetoprotein OS=Homo sapiens OX=9606 GN=AFP PE=1 SV=1	0.01
82	PRSS3	Trypsin-3	P35030	Trypsin-3 OS=Homo sapiens OX=9606 GN=PRSS3 PE=1 SV=2	0.046
83	APOB	Apolipoprotein B-100	P04114	Apolipoprotein B-100 OS=Homo sapiens OX=9606 GN=APOB PE=1 SV=2	0.046
84	ITIH3	Inter-alpha-trypsin inhibitor heavy chain H3	Q06033	Inter-alpha-trypsin inhibitor heavy chain H3 OS=Homo sapiens OX=9606 GN=ITIH3 PE=1 SV=2	0.043
85	COL5A2	Collagen alpha-2(V) chain	P05997	Collagen alpha-2(V) chain OS=Homo sapiens OX=9606 GN=COL5A2 PE=1 SV=3	0.049
87	C5	Complement C5	P01031	Complement C5 OS=Homo sapiens OX=9606 GN=C5 PE=1 SV=4	0.038
88	CASP14	Caspase-14	P31944	Caspase-14 OS=Homo sapiens OX=9606 GN=CASP14 PE=1 SV=2	2.081
89	AMY2A	Pancreatic alpha-amylase	P04746	Pancreatic alpha-amylase OS=Homo sapiens OX=9606 GN=AMY2A PE=1 SV=2	0.152
90	ITIH1	Inter-alpha-trypsin inhibitor heavy chain H1	P19827	Inter-alpha-trypsin inhibitor heavy chain H1 OS=Homo sapiens OX=9606 GN=ITIH1 PE=1 SV=3	0.055
91	TIMP2	Metalloproteinase inhibitor 2	P16035	Metalloproteinase inhibitor 2 OS=Homo sapiens OX=9606 GN=TIMP2 PE=1 SV=2	0.228
92	APOA1	Apolipoprotein A-I	P02647	Apolipoprotein A-I OS=Homo sapiens OX=9606 GN=APOA1 PE=1 SV=1	0.01
93	COL8A1	Collagen alpha-1(VIII) chain	P27658	Collagen alpha-1(VIII) chain OS=Homo sapiens OX=9606 GN=COL8A1 PE=1 SV=2	0.381
94	LGALS3BP	Galectin-3-binding protein	Q08380	Galectin-3-binding protein OS=Homo sapiens OX=9606 GN=LGALS3BP PE=1 SV=1	0.249
96	S100A9	Protein S100-A9	P06702	Protein S100-A9 OS=Homo sapiens OX=9606 GN=S100A9 PE=1 SV=1	0.11
97	FLG2	Filaggrin-2	Q5D862	Filaggrin-2 OS=Homo sapiens OX=9606 GN=FLG2 PE=1 SV=1	0.242
98	PLG	Plasminogen	P00747	Plasminogen OS=Homo sapiens OX=9606 GN=PLG PE=1 SV=2	0.043
99	SERPINA7	Thyroxine-binding globulin	P05543	Thyroxine-binding globulin OS=Homo sapiens OX=9606 GN=SERPINA7 PE=1 SV=2	0.039
101	ITIH4	ITIH4 protein	B7ZKJ8	ITIH4 protein OS=Homo sapiens OX=9606 GN=ITIH4 PE=1 SV=1	0.01
102	HGFAC	Hepatocyte growth factor activator	D6RAR4	Hepatocyte growth factor activator OS=Homo sapiens OX=9606 GN=HGFAC PE=1 SV=1	0.014
103	GAPDH	Glyceraldehyde-3-phosphate dehydrogenase	P04406	Glyceraldehyde-3-phosphate dehydrogenase OS=Homo sapiens OX=9606 GN=GAPDH PE=1 SV=3	0.265
104	KRT31	Keratin, type I cuticular Ha1	Q15323	Keratin, type I cuticular Ha1 OS=Homo sapiens OX=9606 GN=KRT31 PE=1 SV=3	0.244
105	VCL	Vinculin	P18206	Vinculin OS=Homo sapiens OX=9606 GN=VCL PE=1 SV=4	0.221
106	VTN	Vitronectin	P04004	Vitronectin OS=Homo sapiens OX=9606 GN=VTN PE=1 SV=1	0.012
108	TUBA1C	Tubulin alpha chain	F5H5D3	Tubulin alpha chain OS=Homo sapiens OX=9606 GN=TUBA1C PE=1 SV=1	0.123
109	TLN1	Talin-1	Q9Y490	Talin-1 OS=Homo sapiens OX=9606 GN=TLN1 PE=1 SV=3	0.057
110	TUBA4A	Tubulin alpha-4A chain	P68366	Tubulin alpha-4A chain OS=Homo sapiens OX=9606 GN=TUBA4A PE=1 SV=1	0.132
111	EFEMP1	EGF-containing fibulin-like extracellular matrix protein 1	Q12805	EGF-containing fibulin-like extracellular matrix protein 1 OS=Homo sapiens OX=9606 GN=EFEMP1 PE=1 SV=2	0.187
112	APOC3	Apolipoprotein C-III	B0YIW2	Apolipoprotein C-III OS=Homo sapiens OX=9606 GN=APOC3 PE=1 SV=1	0.025
114	KRT85	Keratin, type II cuticular Hb5	P78386	Keratin, type II cuticular Hb5 OS=Homo sapiens OX=9606 GN=KRT85 PE=1 SV=1	0.442
115	PFN1	Profilin (Fragment)	I3L3D5	Profilin (Fragment) OS=Homo sapiens OX=9606 GN=PFN1 PE=1 SV=1	0.114
117	CD5L	CD5 antigen-like	O43866	CD5 antigen-like OS=Homo sapiens OX=9606 GN=CD5L PE=1 SV=1	0.052
118	SERPINA4	Kallistatin	P29622	Kallistatin OS=Homo sapiens OX=9606 GN=SERPINA4 PE=1 SV=3	0.01
121	PGLYRP2	N-acetylmuramoyl-L-alanine amidase	Q96PD5	N-acetylmuramoyl-L-alanine amidase OS=Homo sapiens OX=9606 GN=PGLYRP2 PE=1 SV=1	0.018
122	LDHB	L-lactate dehydrogenase	A0A5F9ZHM4	L-lactate dehydrogenase OS=Homo sapiens OX=9606 GN=LDHB PE=1 SV=1	0.103
123	.	Uncharacterized protein	A0A2R8Y3M9	Uncharacterized protein OS=Homo sapiens OX=9606 PE=4 SV=1	0.016
124	.	G_PROTEIN_RECEP_F1_2 domain-containing protein	A0A0B4J269	G_PROTEIN_RECEP_F1_2 domain-containing protein OS=Homo sapiens OX=9606 PE=1 SV=1	0.255
125	STC2	Stanniocalcin-2	O76061	Stanniocalcin-2 OS=Homo sapiens OX=9606 GN=STC2 PE=1 SV=1	0.055
126	APOH	Beta-2-glycoprotein 1	P02749	Beta-2-glycoprotein 1 OS=Homo sapiens OX=9606 GN=APOH PE=1 SV=3	0.01
127	SHBG	Sex hormone-binding globulin	P04278	Sex hormone-binding globulin OS=Homo sapiens OX=9606 GN=SHBG PE=1 SV=2	0.022
128	CLEC11A	C-type lectin domain family 11 member A	Q9Y240	C-type lectin domain family 11 member A OS=Homo sapiens OX=9606 GN=CLEC11A PE=1 SV=1	0.057
129	CFH	Complement factor H	P08603	Complement factor H OS=Homo sapiens OX=9606 GN=CFH PE=1 SV=4	0.053
130	.	TGc domain-containing protein	A0A494C0J7	TGc domain-containing protein OS=Homo sapiens OX=9606 PE=3 SV=1	4.363
131	APOE	Apolipoprotein E	P02649	Apolipoprotein E OS=Homo sapiens OX=9606 GN=APOE PE=1 SV=1	0.042
132	F9	Coagulation factor IX	P00740	Coagulation factor IX OS=Homo sapiens OX=9606 GN=F9 PE=1 SV=2	0.025
133	PKP1	Plakophilin-1	Q13835	Plakophilin-1 OS=Homo sapiens OX=9606 GN=PKP1 PE=1 SV=2	2.096
134	HPX	Hemopexin	P02790	Hemopexin OS=Homo sapiens OX=9606 GN=HPX PE=1 SV=2	0.056
135	CALML5	Calmodulin-like protein 5	Q9NZT1	Calmodulin-like protein 5 OS=Homo sapiens OX=9606 GN=CALML5 PE=1 SV=2	2.933
136	F5	Coagulation factor V	A0A0A0MRJ7	Coagulation factor V OS=Homo sapiens OX=9606 GN=F5 PE=1 SV=1	0.051
137	C1R	Complement subcomponent C1r	B4DPQ0	Complement subcomponent C1r OS=Homo sapiens OX=9606 GN=C1R PE=1 SV=1	0.043
138	C9	Complement component C9	P02748	Complement component C9 OS=Homo sapiens OX=9606 GN=C9 PE=1 SV=2	0.014
139	F13A1	Coagulation factor XIII A chain	P00488	Coagulation factor XIII A chain OS=Homo sapiens OX=9606 GN=F13A1 PE=1 SV=5	0.056
140	IGHG3	Immunoglobulin heavy constant gamma 3 (Fragment)	A0A286YES1	Immunoglobulin heavy constant gamma 3 (Fragment) OS=Homo sapiens OX=9606 GN=IGHG3 PE=1 SV=1	0.01
141	KNG1	Kininogen-1	P01042	Kininogen-1 OS=Homo sapiens OX=9606 GN=KNG1 PE=1 SV=2	0.01
142	FBN1	Fibrillin-1	P35555	Fibrillin-1 OS=Homo sapiens OX=9606 GN=FBN1 PE=1 SV=4	0.495
143	PLTP	Phospholipid transfer protein	P55058	Phospholipid transfer protein OS=Homo sapiens OX=9606 GN=PLTP PE=1 SV=1	0.048
145	CST3	Cystatin-C	P01034	Cystatin-C OS=Homo sapiens OX=9606 GN=CST3 PE=1 SV=1	0.105
146	C1QTNF3-AMACR	C1QTNF3-AMACR readthrough (NMD candidate)	E9PGA6	C1QTNF3-AMACR readthrough (NMD candidate) OS=Homo sapiens OX=9606 GN=C1QTNF3-AMACR PE=4 SV=1	0.169
148	HP	Haptoglobin	H0Y300	Haptoglobin OS=Homo sapiens OX=9606 GN=HP PE=1 SV=4	0.184
150	ANXA2	Annexin	H0YMW4	Annexin OS=Homo sapiens OX=9606 GN=ANXA2 PE=1 SV=2	3.978
151	CUTA	Protein CutA	O60888	Protein CutA OS=Homo sapiens OX=9606 GN=CUTA PE=1 SV=2	0.107
152	MYL1	Myosin light chain 1/3, skeletal muscle isoform	P05976	Myosin light chain 1/3, skeletal muscle isoform OS=Homo sapiens OX=9606 GN=MYL1 PE=1 SV=3	0.01
153	ACTN1	Alpha-actinin-1	A0A804HKE2	Alpha-actinin-1 OS=Homo sapiens OX=9606 GN=ACTN1 PE=1 SV=1	0.307
154	LCAT	Phosphatidylcholine-sterol acyltransferase	P04180	Phosphatidylcholine-sterol acyltransferase OS=Homo sapiens OX=9606 GN=LCAT PE=1 SV=1	0.077
155	PXDN	Peroxidasin homolog	Q92626	Peroxidasin homolog OS=Homo sapiens OX=9606 GN=PXDN PE=1 SV=2	0.32
158	NCAM1	Neural cell adhesion molecule 1	A0A087WV75	Neural cell adhesion molecule 1 OS=Homo sapiens OX=9606 GN=NCAM1 PE=1 SV=1	0.038
159	LYL1	Protein lyl-1	P12980	Protein lyl-1 OS=Homo sapiens OX=9606 GN=LYL1 PE=1 SV=3	0.011
160	S100A8	Protein S100-A8	P05109	Protein S100-A8 OS=Homo sapiens OX=9606 GN=S100A8 PE=1 SV=1	0.252
163	ICOSLG	ICOS ligand	K4DIA0	ICOS ligand OS=Homo sapiens OX=9606 GN=ICOSLG PE=1 SV=1	0.125
164	EEF1A2	Elongation factor 1-alpha	A0A2U3TZH3	Elongation factor 1-alpha OS=Homo sapiens OX=9606 GN=EEF1A2 PE=1 SV=1	0.078
165	AOC3	Membrane primary amine oxidase	Q16853	Membrane primary amine oxidase OS=Homo sapiens OX=9606 GN=AOC3 PE=1 SV=3	0.057
166	CSTF2T	Cleavage stimulation factor subunit 2 tau variant	Q9H0L4	Cleavage stimulation factor subunit 2 tau variant OS=Homo sapiens OX=9606 GN=CSTF2T PE=1 SV=1	0.01
167	SLC38A7	Putative sodium-coupled neutral amino acid transporter 7	Q9NVC3	Putative sodium-coupled neutral amino acid transporter 7 OS=Homo sapiens OX=9606 GN=SLC38A7 PE=1 SV=1	0.01
168	SERPINA1	Alpha-1-antitrypsin	A0A024R6I7	Alpha-1-antitrypsin OS=Homo sapiens OX=9606 GN=SERPINA1 PE=1 SV=1	0.01
169	GOLM1	Golgi membrane protein 1	Q8NBJ4	Golgi membrane protein 1 OS=Homo sapiens OX=9606 GN=GOLM1 PE=1 SV=1	0.026
170	MFGE8	Lactadherin	Q08431	Lactadherin OS=Homo sapiens OX=9606 GN=MFGE8 PE=1 SV=3	0.089
172	TAGLN	Transgelin	Q01995	Transgelin OS=Homo sapiens OX=9606 GN=TAGLN PE=1 SV=4	0.467
173	DMBT1	Deleted in malignant brain tumors 1 protein	A0A590UJZ9	Deleted in malignant brain tumors 1 protein OS=Homo sapiens OX=9606 GN=DMBT1 PE=1 SV=1	0.439
176	DSC1	Desmocollin-1	Q08554	Desmocollin-1 OS=Homo sapiens OX=9606 GN=DSC1 PE=1 SV=2	0.351
177	FGB	Fibrinogen beta chain	P02675	Fibrinogen beta chain OS=Homo sapiens OX=9606 GN=FGB PE=1 SV=2	0.206
178	EEF2	Elongation factor 2	P13639	Elongation factor 2 OS=Homo sapiens OX=9606 GN=EEF2 PE=1 SV=4	0.408
179	HSPB1	Heat shock protein beta-1	A0A6Q8PGK1	Heat shock protein beta-1 OS=Homo sapiens OX=9606 GN=HSPB1 PE=1 SV=1	36.961
180	TGM1	Protein-glutamine gamma-glutamyltransferase K	P22735	Protein-glutamine gamma-glutamyltransferase K OS=Homo sapiens OX=9606 GN=TGM1 PE=1 SV=4	0.476
181	NEDD1	Protein NEDD1	Q8NHV4	Protein NEDD1 OS=Homo sapiens OX=9606 GN=NEDD1 PE=1 SV=1	0.208
182	ERN2	Serine/threonine-protein kinase/endoribonuclease IRE2	Q76MJ5	Serine/threonine-protein kinase/endoribonuclease IRE2 OS=Homo sapiens OX=9606 GN=ERN2 PE=1 SV=4	0.054
183	CDC123	Cell division cycle protein 123 homolog	O75794	Cell division cycle protein 123 homolog OS=Homo sapiens OX=9606 GN=CDC123 PE=1 SV=1	0.056
184	DEFA1B	Neutrophil defensin 1	P59665	Neutrophil defensin 1 OS=Homo sapiens OX=9606 GN=DEFA1B PE=1 SV=1	2.486
185	.	Complement factor B	B4E1Z4	Complement factor B OS=Homo sapiens OX=9606 PE=1 SV=1	0.01
186	VNN1	Pantetheinase	O95497	Pantetheinase OS=Homo sapiens OX=9606 GN=VNN1 PE=1 SV=2	0.029
187	SERPIND1	Heparin cofactor 2	P05546	Heparin cofactor 2 OS=Homo sapiens OX=9606 GN=SERPIND1 PE=1 SV=3	0.167
188	C7	Complement component C7	P10643	Complement component C7 OS=Homo sapiens OX=9606 GN=C7 PE=1 SV=2	0.066
189	MRPL15	39S ribosomal protein L15, mitochondrial	Q9P015	39S ribosomal protein L15, mitochondrial OS=Homo sapiens OX=9606 GN=MRPL15 PE=1 SV=1	0.02
190	IGLL5	Immunoglobulin lambda-like polypeptide 5	A0A0B4J231	Immunoglobulin lambda-like polypeptide 5 OS=Homo sapiens OX=9606 GN=IGLL5 PE=1 SV=1	0.016
191	SERPINB12	Serpin B12	Q96P63	Serpin B12 OS=Homo sapiens OX=9606 GN=SERPINB12 PE=1 SV=1	2.867
192	IGKV3D-7	Immunoglobulin kappa variable 3D-7	A0A0C4DH55	Immunoglobulin kappa variable 3D-7 OS=Homo sapiens OX=9606 GN=IGKV3D-7 PE=3 SV=5	0.058
193	CAMSAP3	Calmodulin-regulated spectrin-associated protein 3	Q9P1Y5	Calmodulin-regulated spectrin-associated protein 3 OS=Homo sapiens OX=9606 GN=CAMSAP3 PE=1 SV=2	0.197
194	AKAP13	A-kinase anchor protein 13	Q12802	A-kinase anchor protein 13 OS=Homo sapiens OX=9606 GN=AKAP13 PE=1 SV=2	0.01
196	CD109	CD109 antigen	Q6YHK3	CD109 antigen OS=Homo sapiens OX=9606 GN=CD109 PE=1 SV=2	0.012
198	BLMH	Bleomycin hydrolase	Q13867	Bleomycin hydrolase OS=Homo sapiens OX=9606 GN=BLMH PE=1 SV=1	0.174
199	KRT23	Keratin, type I cytoskeletal 23	Q9C075	Keratin, type I cytoskeletal 23 OS=Homo sapiens OX=9606 GN=KRT23 PE=1 SV=2	0.017
200	SERPING1	Plasma protease C1 inhibitor	E9PGN7	Plasma protease C1 inhibitor OS=Homo sapiens OX=9606 GN=SERPING1 PE=1 SV=1	0.069
201	CALM2	Calmodulin-2	E7EMB3	Calmodulin-2 OS=Homo sapiens OX=9606 GN=CALM2 PE=1 SV=1	2.749
202	TTR	Transthyretin	P02766	Transthyretin OS=Homo sapiens OX=9606 GN=TTR PE=1 SV=1	0.275
