# Supplementary material for: Metformin-Enhanced Secretome from Periodontal Ligament Stem Cells Promotes Functional Recovery in an Inflamed Periodontal Model: In Vitro Study
Source: J Funct Biomater. 2025 May 13;16(5):177. doi: 10.3390/jfb16050177 (PMC12112599; doi:10.3390/jfb16050177)
Supplement: Supplementary file 1 [file jfb-16-00177-s001.zip › Supplementary data S3_PANTHER subgroup classification.xlsx]

## Sheet: LC_MS (175)
PANTHER subgroups classifications
Gene ID	Mapped ID	Gene Name	Panther Family	Protein Class	Species
HUMAN|HGNC=600|UniProtKB=P02647	APOA1	Apolipoprotein A-I	APOLIPOPROTEIN A-I (PTHR18976:SF11)	apolipoprotein	Homo sapiens
HUMAN|HGNC=21101|UniProtKB=O60888	CUTA	Protein CutA	PROTEIN CUTA (PTHR23419:SF1)	primary active transporter	Homo sapiens
HUMAN|HGNC=4247|UniProtKB=P38435	GC	Vitamin K-dependent gamma-carboxylase	-	Homo sapiens	Homo sapiens
HUMAN|HGNC=9353|UniProtKB=P32119	PRDX2	Peroxiredoxin-2	PEROXIREDOXIN-2 (PTHR10681:SF161)	peroxidase	Homo sapiens
HUMAN|HGNC=20846|UniProtKB=Q86YZ3	HRNR	Hornerin	HORNERIN (PTHR22571:SF25)	cytoskeletal protein	Homo sapiens
HUMAN|HGNC=1318|UniProtKB=P01024	C3	Complement C3	COMPLEMENT C3 (PTHR11412:SF81)	protease inhibitor	Homo sapiens
HUMAN|HGNC=6441|UniProtKB=P19013	KRT4	Keratin, type II cytoskeletal 4	KERATIN, TYPE II CYTOSKELETAL 4 (PTHR45616:SF3)	-	Homo sapiens
HUMAN|HGNC=317|UniProtKB=P02771	AFP	Alpha-fetoprotein	ALPHA-FETOPROTEIN (PTHR11385:SF7)	transfer/carrier protein	Homo sapiens
HUMAN|HGNC=10576|UniProtKB=Q9Y240	CLEC11A	C-type lectin domain family 11 member A	C-TYPE LECTIN DOMAIN FAMILY 11 MEMBER A (PTHR22799:SF1)	intercellular signal molecule	Homo sapiens
HUMAN|HGNC=2926|UniProtKB=Q9UGM3	DMBT1	Deleted in malignant brain tumors 1 protein	DELETED IN MALIGNANT BRAIN TUMORS 1 PROTEIN (PTHR19331:SF22)	serine proteas	Homo sapiens
HUMAN|HGNC=4187|UniProtKB=P02774	GC	Vitamin D-binding protein	VITAMIN D-BINDING PROTEIN (PTHR11385:SF11)	transfer/carrier protein	Homo sapiens
HUMAN|HGNC=4894|UniProtKB=Q04756	HGFAC	Hepatocyte growth factor activator	HEPATOCYTE GROWTH FACTOR ACTIVATOR (PTHR24264:SF43)	serine protease	Homo sapiens
HUMAN|HGNC=3035|UniProtKB=Q08554	DSC1	Desmocollin-1	DESMOCOLLIN-1 (PTHR24025:SF8)	cadherin	Homo sapiens
HUMAN|HGNC=1445|UniProtKB=P0DP24	CALM2	Calmodulin-2	CALMODULIN-2 (PTHR23050:SF383)	calmodulin-related	Homo sapiens
HUMAN|HGNC=6564|UniProtKB=Q08380	LGALS3BP	Galectin-3-binding protein	GALECTIN-3-BINDING PROTEIN (PTHR24410:SF16)	defense/immunity protein	Homo sapiens
HUMAN|HGNC=3048|UniProtKB=Q02413	DSG1	Desmoglein-1	DESMOGLEIN-1 (PTHR24025:SF9)	cadherin	Homo sapiens
HUMAN|HGNC=5527|UniProtKB=P01860	IGHG3	Immunoglobulin heavy constant gamma 3	IMMUNOGLOBULIN HEAVY CONSTANT GAMMA 1-RELATED (PTHR23411:SF39)	immunoglobulin receptor superfamily	Homo sapiens
HUMAN|HGNC=6541|UniProtKB=P07195	LDHB	L-lactate dehydrogenase B chain	L-LACTATE DEHYDROGENASE B CHAIN (PTHR43128:SF29)	dehydrogenase	Homo sapiens
HUMAN|HGNC=6448|UniProtKB=Q15323	KRT31	Keratin, type I cuticular Ha1	KERATIN, TYPE I CUTICULAR HA1 (PTHR23239:SF97)	intermediate filament	Homo sapiens
HUMAN|HGNC=2210|UniProtKB=P05997	COL5A2	Collagen alpha-2(V) chain	COLLAGEN ALPHA-2(V) CHAIN (PTHR24023:SF539)	extracellular matrix structural protein	Homo sapiens
HUMAN|HGNC=371|UniProtKB=Q12802	AKAP13	A-kinase anchor protein 13	A-KINASE ANCHOR PROTEIN 13 (PTHR13944:SF18)	-	Homo sapiens
HUMAN|HGNC=2213|UniProtKB=P12111	COL6A3	Collagen alpha-3(VI) chain	COLLAGEN ALPHA-3(VI) CHAIN (PTHR24020:SF13)	extracellular matrix structural protein	Homo sapiens
HUMAN|HGNC=33276|UniProtKB=Q5D862	FLG2	Filaggrin-2	FILAGGRIN-2 (PTHR22571:SF24)	cytoskeletal protein	Homo sapiens
HUMAN|HGNC=163|UniProtKB=P12814	ACTN1	Alpha-actinin-1	ALPHA-ACTININ-1 (PTHR11915:SF434)	actin or actin-binding cytoskeletal protein	Homo sapiens
HUMAN|HGNC=2197|UniProtKB=P02452	COL1A1	Collagen alpha-1(I) chain	COLLAGEN ALPHA-1(I) CHAIN (PTHR24023:SF569)	extracellular matrix structural protein	Homo sapiens
HUMAN|HGNC=5273|UniProtKB=P98160	HSPG2	Basement membrane-specific heparan sulfate proteoglycan core protein	BASEMENT MEMBRANE-SPECIFIC HEPARAN SULFATE PROTEOGLYCAN CORE PROTEIN (PTHR12231:SF267)	immunoglobulin superfamily cell adhesion molec	Homo sapiens
HUMAN|HGNC=7656|UniProtKB=P13591	NCAM1	Neural cell adhesion molecule 1	NEURAL CELL ADHESION MOLECULE 1 (PTHR12231:SF239)	immunoglobulin superfamily cell adhesion molecule	Homo sapiens
HUMAN|HGNC=6522|UniProtKB=P04180	LCAT	Phosphatidylcholine-sterol acyltransferase	PHOSPHATIDYLCHOLINE-STEROL ACYLTRANSFERASE (PTHR11440:SF18)	acyltransferase	Homo sapiens
HUMAN|HGNC=11891|UniProtKB=P05452	CLEC3B	Tetranectin	TETRANECTIN (PTHR22799:SF3)	intercellular signal molecule	Homo sapiens
HUMAN|HGNC=1331|UniProtKB=P01031	C5	Complement C5	COMPLEMENT C5 (PTHR11412:SF83)	protease inhibitor	Homo sapiens
HUMAN|HGNC=8881|UniProtKB=P07737	PFN1	Profilin-1	PROFILIN-1 (PTHR13936:SF14)	non-motor actin binding protein	Homo sapiens
HUMAN|HGNC=25582|UniProtKB=Q9NVC3	SLC38A7	Putative sodium-coupled neutral amino acid transporter 7	SODIUM-COUPLED NEUTRAL AMINO ACID TRANSPORTER 7-RELATED (PTHR22950:SF192)	amino acid transporter	Homo sapiens
HUMAN|HGNC=1044|UniProtKB=P21810	BGN	Biglycan	BIGLYCAN (PTHR45712:SF11)	-	Homo sapiens
HUMAN|HGNC=9922|UniProtKB=P02753	RBP4	Retinol-binding protein 4	RETINOL-BINDING PROTEIN 4 (PTHR11873:SF2)	transfer/carrier protein	Homo sapiens
HUMAN|HGNC=9750|UniProtKB=P20742	PZP	Pregnancy zone protein	PREGNANCY ZONE PROTEIN (PTHR11412:SF92)	protease inhibitor	Homo sapiens
HUMAN|HGNC=3778|UniProtKB=P02751	FN1	Fibronectin	FIBRONECTIN (PTHR46708:SF8)	extracellular matrix protein	Homo sapiens
HUMAN|HGNC=6415|UniProtKB=P13646	KRT13	Keratin, type I cytoskeletal 13	KERATIN, TYPE I CYTOSKELETAL 13 (PTHR23239:SF121)	intermediate filament	Homo sapiens
HUMAN|HGNC=1228|UniProtKB=P05155	SERPING1	Plasma protease C1 inhibitor	PLASMA PROTEASE C1 INHIBITOR (PTHR11461:SF159)	protease inhibitor	Homo sapiens
HUMAN|HGNC=1690|UniProtKB=O43866	CD5L	CD5 antigen-like	CD5 ANTIGEN-LIKE (PTHR48071:SF8)	-	Homo sapiens
HUMAN|HGNC=21685|UniProtKB=Q6YHK3	CD109	CD109 antigen	CD109 ANTIGEN (PTHR11412:SF162)	protease inhibitor	Homo sapiens
HUMAN|HGNC=2209|UniProtKB=P20908	COL5A1	Collagen alpha-1(V) chain	COLLAGEN ALPHA-1(V) CHAIN (PTHR24023:SF387)	extracellular matrix structural protein	Homo sapiens
HUMAN|HGNC=9692|UniProtKB=P26022	PTX3	Pentraxin-related protein PTX3	PENTRAXIN-RELATED PROTEIN PTX3 (PTHR46943:SF1)	-	Homo sapiens
HUMAN|HGNC=775|UniProtKB=P01008	SERPINC1	Antithrombin-III	ANTITHROMBIN-III (PTHR11461:SF53)	protease inhibitor	Homo sapiens
HUMAN|HGNC=610|UniProtKB=P02656	APOC3	Apolipoprotein C-III	APOLIPOPROTEIN C-III (PTHR14225:SF0)	apolipoprotein	Homo sapiens
HUMAN|HGNC=3535|UniProtKB=P00734	F2	Prothrombin	PROTHROMBIN (PTHR24254:SF10)	serine protease	Homo sapiens
HUMAN|HGNC=7036|UniProtKB=Q08431	MFGE8	Lactadherin	LACTADHERIN (PTHR24543:SF317)	oxidoreductase	Homo sapiens
HUMAN|HGNC=8738|UniProtKB=Q15113	PCOLCE	Procollagen C-endopeptidase enhancer 1	PROCOLLAGEN C-ENDOPEPTIDASE ENHANCER 1 (PTHR24251:SF24)	serine protease	Homo sapiens
HUMAN|HGNC=1059|UniProtKB=Q13867	BLMH	Bleomycin hydrolase	BLEOMYCIN HYDROLASE (PTHR10363:SF2)	cysteine protease	Homo sapiens
HUMAN|HGNC=8824|UniProtKB=P36955	SERPINF1	Pigment epithelium-derived factor	PIGMENT EPITHELIUM-DERIVED FACTOR (PTHR11461:SF84)	protease inhibitor	Homo sapiens
HUMAN|HGNC=11740|UniProtKB=P02787	TF	Serotransferrin	SEROTRANSFERRIN (PTHR11485:SF31)	transfer/carrier protein	Homo sapiens
HUMAN|HGNC=12398|UniProtKB=Q9UNY4	F2	Transcription termination factor 2	TRANSCRIPTION TERMINATION FACTOR 2 (PTHR45626:SF17)	-	Homo sapiens
HUMAN|HGNC=6734|UniProtKB=P12980	LYL1	Protein lyl-1	PROTEIN LYL-1 (PTHR13864:SF6)	basic helix-loop-helix transcription factor	Homo sapiens
HUMAN|HGNC=616|UniProtKB=P02749	APOH	Beta-2-glycoprotein 1	BETA-2-GLYCOPROTEIN 1 (PTHR19325:SF549)	complement component	Homo sapiens
HUMAN|HGNC=29307|UniProtKB=Q9P1Y5	CAMSAP3	Calmodulin-regulated spectrin-associated protein 3	CALMODULIN-REGULATED SPECTRIN-ASSOCIATED PROTEIN 3-RELATED (PTHR13220:SF12)	DNA metabolism protein	Homo sapiens
HUMAN|HGNC=6413|UniProtKB=P13645	KRT10	Keratin, type I cytoskeletal 10	KERATIN, TYPE I CYTOSKELETAL 10 (PTHR23239:SF137)	intermediate filament	Homo sapiens
HUMAN|HGNC=11771|UniProtKB=Q15582	TGFBI	Transforming growth factor-beta-induced protein ig-h3	TRANSFORMING GROWTH FACTOR-BETA-INDUCED PROTEIN IG-H3 (PTHR10900:SF82)	cell adhesion molecule	Homo sapiens
HUMAN|HGNC=11219|UniProtKB=P09486	SPARC	SPARC	SPARC (PTHR13866:SF6)	extracellular matrix glycoprotein	Homo sapiens
HUMAN|HGNC=1358|UniProtKB=P02748	C9	Complement component C9	COMPLEMENT COMPONENT C9 (PTHR45742:SF3)	complement component	Homo sapiens
HUMAN|HGNC=11777|UniProtKB=P22735	TGM1	Protein-glutamine gamma-glutamyltransferase K	PROTEIN-GLUTAMINE GAMMA-GLUTAMYLTRANSFERASE K (PTHR11590:SF49)	transferase	Homo sapiens
HUMAN|HGNC=11374|UniProtKB=O76061	STC2	Stanniocalcin-2	STANNIOCALCIN-2 (PTHR11245:SF2)	peptide hormone	Homo sapiens
HUMAN|HGNC=38476|UniProtKB=B9A064	IGLL5	Immunoglobulin lambda-like polypeptide 5	IMMUNOGLOBULIN LAMBDA CONSTANT 1-RELATED (PTHR23266:SF310)	immunoglobulin	Homo sapiens
HUMAN|HGNC=3551|UniProtKB=P00740	F9	Coagulation factor IX	COAGULATION FACTOR IX (PTHR24278:SF31)	serine protease	Homo sapiens
HUMAN|HGNC=3662|UniProtKB=P02675	FGB	Fibrinogen beta chain	FIBRINOGEN BETA CHAIN (PTHR19143:SF332)	intercellular signal molecule	Homo sapiens
HUMAN|HGNC=17086|UniProtKB=Q9H0L4	CSTF2T	Cleavage stimulation factor subunit 2 tau variant	CLEAVAGE STIMULATION FACTOR SUBUNIT 2 TAU VARIANT (PTHR45735:SF3)	mRNA polyadenylation factor	Homo sapiens
HUMAN|HGNC=8941|UniProtKB=P01009	SERPINA1	Alpha-1-antitrypsin	ALPHA-1-ANTITRYPSIN (PTHR11461:SF165)	protease inhibitor	Homo sapiens
HUMAN|HGNC=1502|UniProtKB=P31944	CASP14	Caspase-14	CASPASE-14 (PTHR10454:SF131)	protease	Homo sapiens
HUMAN|HGNC=603|UniProtKB=P04114	APOB	Apolipoprotein B-100	APOLIPOPROTEIN B-100 (PTHR13769:SF1)	apolipoprotein	Homo sapiens
HUMAN|HGNC=6166|UniProtKB=P19827	ITIH1	Inter-alpha-trypsin inhibitor heavy chain H1	INTER-ALPHA-TRYPSIN INHIBITOR HEAVY CHAIN H1 (PTHR10338:SF106)	protease inhibitor	Homo sapiens
HUMAN|HGNC=319|UniProtKB=P16112	ACAN	Aggrecan core protein	AGGRECAN CORE PROTEIN (PTHR22804:SF42)	extracellular matrix glycoprotein	Homo sapiens
HUMAN|HGNC=4823|UniProtKB=P69905	HBA2	Hemoglobin subunit alpha	HEMOGLOBIN SUBUNIT ALPHA (PTHR11442:SF48)	globin	Homo sapiens
HUMAN|HGNC=130|UniProtKB=P62736	ACTA2	Actin, aortic smooth muscle	ACTIN, AORTIC SMOOTH MUSCLE (PTHR11937:SF445)	actin and actin related protein	Homo sapiens
HUMAN|HGNC=4827|UniProtKB=P68871	HBB	Hemoglobin subunit beta	HEMOGLOBIN SUBUNIT BETA (PTHR11442:SF42)	globin	Homo sapiens
HUMAN|HGNC=11788|UniProtKB=P35443	THBS4	Thrombospondin-4	THROMBOSPONDIN-4 (PTHR10199:SF92)	cell adhesion molecule	Homo sapiens
HUMAN|HGNC=2705|UniProtKB=P07585	DCN	Decorin	DECORIN (PTHR45712:SF14)	-	Homo sapiens
HUMAN|HGNC=914|UniProtKB=P61769	B2M	Beta-2-microglobulin	BETA-2-MICROGLOBULIN (PTHR19944:SF62)	major histocompatibility complex protein	Homo sapiens
HUMAN|HGNC=4838|UniProtKB=P05546	SERPIND1	Heparin cofactor 2	HEPARIN COFACTOR 2 (PTHR11461:SF30)	protease inhibitor	Homo sapiens
HUMAN|HGNC=3531|UniProtKB=P00488	F13A1	Coagulation factor XIII A chain	COAGULATION FACTOR XIII A CHAIN (PTHR11590:SF42)	transferase	Homo sapiens
HUMAN|HGNC=10839|UniProtKB=P04278	SHBG	Sex hormone-binding globulin	SEX HORMONE-BINDING GLOBULIN (PTHR24040:SF3)	-	Homo sapiens
HUMAN|HGNC=30013|UniProtKB=Q96PD5	PGLYRP2	N-acetylmuramoyl-L-alanine amidase	N-ACETYLMURAMOYL-L-ALANINE AMIDASE (PTHR11022:SF66)	defense/immunity protein	Homo sapiens
HUMAN|HGNC=349|UniProtKB=P02765	AHSG	Alpha-2-HS-glycoprotein	ALPHA-2-HS-GLYCOPROTEIN (PTHR13814:SF6)	protease inhibitor	Homo sapiens
HUMAN|HGNC=2211|UniProtKB=P12109	COL6A1	Collagen alpha-1(VI) chain	COLLAGEN ALPHA-1(VI) CHAIN (PTHR24020:SF18)	extracellular matrix structural protein	Homo sapiens
HUMAN|HGNC=11845|UniProtKB=Q9Y490	TLN1	Talin-1	TALIN-1 (PTHR19981:SF7)	-	Homo sapiens
HUMAN|HGNC=4883|UniProtKB=P08603	CFH	Complement factor H	COMPLEMENT FACTOR H (PTHR45785:SF7)	complement component	Homo sapiens
HUMAN|HGNC=14966|UniProtKB=Q92626	PXDN	Peroxidasin homolog	PEROXIDASIN HOMOLOG (PTHR11475:SF75)	peroxidase	Homo sapiens
HUMAN|HGNC=9075|UniProtKB=P08697	SERPINF2	Alpha-2-antiplasmin	ALPHA-2-ANTIPLASMIN (PTHR11461:SF20)	protease inhibitor	Homo sapiens
HUMAN|HGNC=5466|UniProtKB=P01344	IGF2	Insulin-like growth factor II	INSULIN-LIKE GROWTH FACTOR II (PTHR46886:SF1)	growth factor	Homo sapiens
HUMAN|HGNC=477|UniProtKB=P04746	AMY2A	Pancreatic alpha-amylase	ALPHA-AMYLASE 1A-RELATED (PTHR43447:SF50)	amylase	Homo sapiens
HUMAN|HGNC=537|UniProtKB=P07355	ANXA2	Annexin A2	ANNEXIN A2-RELATED (PTHR10502:SF18)	calcium-binding protein	Homo sapiens
HUMAN|HGNC=11583|UniProtKB=P05543	SERPINA7	Thyroxine-binding globulin	THYROXINE-BINDING GLOBULIN (PTHR11461:SF375)	protease inhibitor	Homo sapiens
HUMAN|HGNC=3542|UniProtKB=P12259	F5	Coagulation factor V	COAGULATION FACTOR V (PTHR24543:SF302)	oxidoreductase	Homo sapiens
HUMAN|HGNC=613|UniProtKB=P02649	APOE	Apolipoprotein E	APOLIPOPROTEIN E (PTHR18976:SF2)	apolipoprotein	Homo sapiens
HUMAN|HGNC=2227|UniProtKB=P49747	COMP	Cartilage oligomeric matrix protein	CARTILAGE OLIGOMERIC MATRIX PROTEIN (PTHR10199:SF88)	cell adhesion molecule	Homo sapiens
HUMAN|HGNC=6442|UniProtKB=P13647	KRT5	Keratin, type II cytoskeletal 5	KERATIN, TYPE II CYTOSKELETAL 5 (PTHR45616:SF32)	-	Homo sapiens
HUMAN|HGNC=9093|UniProtKB=P55058	PLTP	Phospholipid transfer protein	PHOSPHOLIPID TRANSFER PROTEIN (PTHR10504:SF16)	defense/immunity protein	Homo sapiens
HUMAN|HGNC=2212|UniProtKB=P12110	COL6A2	Collagen alpha-2(VI) chain	COLLAGEN ALPHA-2(VI) CHAIN (PTHR24020:SF29)	extracellular matrix structural protein	Homo sapiens
HUMAN|HGNC=17087|UniProtKB=O75144	ICOSLG	ICOS ligand	ICOS LIGAND (PTHR24100:SF55)	immunoglobulin receptor superfamily	Homo sapiens
HUMAN|HGNC=2475|UniProtKB=P01034	CST3	Cystatin-C	CYSTATIN-C (PTHR46186:SF10)	protease inhibitor	Homo sapiens
HUMAN|HGNC=9023|UniProtKB=Q13835	PKP1	Plakophilin-1	PLAKOPHILIN-1 (PTHR10372:SF3)	intermediate filament binding protein	Homo sapiens
HUMAN|HGNC=6207|UniProtKB=P14923	JUP	Junction plakoglobin	JUNCTION PLAKOGLOBIN (PTHR45976:SF3)	-	Homo sapiens
HUMAN|HGNC=1346|UniProtKB=P10643	C7	Complement component C7	COMPLEMENT COMPONENT C7 (PTHR45742:SF2)	complement component	Homo sapiens
HUMAN|HGNC=16942|UniProtKB=Q76MJ5	ERN2	Serine/threonine-protein kinase/endoribonuclease IRE2	SERINE/THREONINE-PROTEIN KINASE/ENDORIBONUCLEASE IRE2 (PTHR13954:SF15)	endoribonuclease tyrosine protein kinase receptor	Homo sapiens
HUMAN|HGNC=6720|UniProtKB=P02788	LTF	Lactotransferrin	LACTOTRANSFERRIN (PTHR11485:SF55)	transfer/carrier protein	Homo sapiens
HUMAN|HGNC=6423|UniProtKB=P08779	KRT16	Keratin, type I cytoskeletal 16	KERATIN, TYPE I CYTOSKELETAL 16 (PTHR23239:SF105)	intermediate filament	Homo sapiens
HUMAN|HGNC=10498|UniProtKB=P05109	S100A8	Protein S100-A8	PROTEIN S100-A8 (PTHR11639:SF5)	calmodulin-related	Homo sapiens
HUMAN|HGNC=24674|UniProtKB=Q8TES7	ALB	Fas-binding factor 1	FAS-BINDING FACTOR 1 (PTHR33689:SF1)	-	Homo sapiens
HUMAN|HGNC=5246|UniProtKB=P04792	HSPB1	Heat shock protein beta-1	HEAT SHOCK PROTEIN BETA-1 (PTHR45640:SF7)	chaperone	Homo sapiens
HUMAN|HGNC=1246|UniProtKB=P00736	C1R	Complement C1r subcomponent	COMPLEMENT C1R SUBCOMPONENT (PTHR24255:SF25)	serine protease	Homo sapiens
HUMAN|HGNC=9486|UniProtKB=P35030	PRSS3	Trypsin-3	TRYPSIN-3 (PTHR24264:SF48)	serine protease	Homo sapiens
HUMAN|HGNC=3192|UniProtKB=Q05639	EEF1A2	Elongation factor 1-alpha 2	ELONGATION FACTOR 1-ALPHA 2 (PTHR23115:SF228)	translation factor	Homo sapiens
HUMAN|HGNC=6412|UniProtKB=P04264	KRT1	Keratin, type II cytoskeletal 1	KERATIN, TYPE II CYTOSKELETAL 1 (PTHR45616:SF33)	-	Homo sapiens
HUMAN|HGNC=7723|UniProtKB=Q8NHV4	NEDD1	Protein NEDD1	PROTEIN NEDD1 (PTHR44414:SF1)	-	Homo sapiens
HUMAN|HGNC=14052|UniProtKB=P49406	MRPL15	39S ribosomal protein L19, mitochondrial	39S RIBOSOMAL PROTEIN L19, MITOCHONDRIAL (PTHR15680:SF9)	ribosomal protein	Homo sapiens
HUMAN|HGNC=15451|UniProtKB=Q8NBJ4	GOLM1	Golgi membrane protein 1	GOLGI MEMBRANE PROTEIN 1 (PTHR15896:SF8)	-	Homo sapiens
HUMAN|HGNC=2202|UniProtKB=P02462	COL4A1	Collagen alpha-1(IV) chain	COLLAGEN ALPHA-1(IV) CHAIN (PTHR24023:SF854)	extracellular matrix structural protein	Homo sapiens
HUMAN|HGNC=8948|UniProtKB=P29622	SERPINA4	Kallistatin	KALLISTATIN (PTHR11461:SF194)	protease inhibitor	Homo sapiens
HUMAN|HGNC=5471|UniProtKB=P18065	IGFBP2	Insulin-like growth factor-binding protein 2	INSULIN-LIKE GROWTH FACTOR-BINDING PROTEIN 2 (PTHR11551:SF5)	protease inhibitor	Homo sapiens
HUMAN|HGNC=132|UniProtKB=P60709	ACTB	Actin, cytoplasmic 1	ACTIN, CYTOPLASMIC 1 (PTHR11937:SF414)	actin and actin related protein	Homo sapiens
HUMAN|HGNC=3218|UniProtKB=Q12805	EFEMP1	EGF-containing fibulin-like extracellular matrix protein 1	EGF-CONTAINING FIBULIN-LIKE EXTRACELLULAR MATRIX PROTEIN 1 (PTHR24039:SF33)	extracellular matrix structural protein	Homo sapiens
HUMAN|HGNC=12405|UniProtKB=P02766	TTR	Transthyretin	TRANSTHYRETIN (PTHR10395:SF12)	hydrolase	Homo sapiens
HUMAN|HGNC=550|UniProtKB=Q16853	AOC3	Membrane primary amine oxidase	MEMBRANE PRIMARY AMINE OXIDASE (PTHR10638:SF85)	oxidase	Homo sapiens
HUMAN|HGNC=3600|UniProtKB=P23142	FBLN1	Fibulin-1	FIBULIN-1 (PTHR24050:SF23)	-	Homo sapiens
HUMAN|HGNC=3214|UniProtKB=P13639	EEF2	Elongation factor 2	ELONGATION FACTOR 2 (PTHR42908:SF35)	translation elongation factor	Homo sapiens
HUMAN|HGNC=5829|UniProtKB=A0A0C4DH55	IGKV3D-7	Immunoglobulin kappa variable 3D-7	IMMUNOGLOBULIN KAPPA VARIABLE 3-15-RELATED (PTHR23267:SF331)	immunoglobulin	Homo sapiens
HUMAN|HGNC=9071|UniProtKB=P00747	PLG	Plasminogen	PLASMINOGEN (PTHR24261:SF13)	serine protease	Homo sapiens
HUMAN|HGNC=5171|UniProtKB=P02790	HPX	Hemopexin	HEMOPEXIN (PTHR10201:SF136)	metalloprotease	Homo sapiens
HUMAN|HGNC=6416|UniProtKB=P02533	KRT14	Keratin, type I cytoskeletal 14	KERATIN, TYPE I CYTOSKELETAL 14 (PTHR23239:SF368)	intermediate filament	Homo sapiens
HUMAN|HGNC=7166|UniProtKB=P08253	MMP2	72 kDa type IV collagenase	72 KDA TYPE IV COLLAGENASE (PTHR10201:SF29)	metalloprotease	Homo sapiens
HUMAN|HGNC=27056|UniProtKB=Q6KB66	KRT80	Keratin, type II cytoskeletal 80	KERATIN, TYPE II CYTOSKELETAL 80 (PTHR45616:SF1)	-	Homo sapiens
HUMAN|HGNC=14054|UniProtKB=Q9P015	MRPL15	39S ribosomal protein L15, mitochondrial	39S RIBOSOMAL PROTEIN L15, MITOCHONDRIAL (PTHR12934:SF11)	ribosomal protein	Homo sapiens
HUMAN|HGNC=3052|UniProtKB=P15924	DSP	Desmoplakin	DESMOPLAKIN (PTHR23169:SF26)	intermediate filament binding protein	Homo sapiens
HUMAN|HGNC=6439|UniProtKB=P35908	KRT2	Keratin, type II cytoskeletal 2 epidermal	KERATIN, TYPE II CYTOSKELETAL 2 EPIDERMAL (PTHR45616:SF14)	-	Homo sapiens
HUMAN|HGNC=6168|UniProtKB=Q06033	ITIH3	Inter-alpha-trypsin inhibitor heavy chain H3	INTER-ALPHA-TRYPSIN INHIBITOR HEAVY CHAIN H3 (PTHR10338:SF115)	protease inhibitor	Homo sapiens
HUMAN|HGNC=10499|UniProtKB=P06702	S100A9	Protein S100-A9	PROTEIN S100-A9 (PTHR11639:SF79)	calmodulin-related	Homo sapiens
HUMAN|HGNC=7|UniProtKB=P01023	A2M	Alpha-2-macroglobulin	ALPHA-2-MACROGLOBULIN (PTHR11412:SF165)	protease inhibitor	Homo sapiens
HUMAN|HGNC=14220|UniProtKB=Q96P63	SERPINB12	Serpin B12	SERPIN B12 (PTHR11461:SF125)	protease inhibitor	Homo sapiens
HUMAN|HGNC=2761|UniProtKB=P59665	DEFA1B	Neutrophil defensin 1	NEUTROPHIL DEFENSIN 1-RELATED (PTHR11876:SF19)	antimicrobial response protein	Homo sapiens
HUMAN|HGNC=6447|UniProtKB=P35527	KRT9	Keratin, type I cytoskeletal 9	KERATIN, TYPE I CYTOSKELETAL 9 (PTHR23239:SF96)	intermediate filament	Homo sapiens
HUMAN|HGNC=3972|UniProtKB=Q12841	FSTL1	Follistatin-related protein 1	FOLLISTATIN-RELATED PROTEIN 1 (PTHR10913:SF13)	protease inhibitor	Homo sapiens
HUMAN|HGNC=4620|UniProtKB=P06396	GSN	Gelsolin	GELSOLIN (PTHR11977:SF29)	non-motor actin binding protein	Homo sapiens
HUMAN|HGNC=11785|UniProtKB=P07996	THBS1	Thrombospondin-1	THROMBOSPONDIN-1 (PTHR10199:SF78)	cell adhesion molecule	Homo sapiens
HUMAN|HGNC=2215|UniProtKB=P27658	COL8A1	Collagen alpha-1(VIII) chain	COLLAGEN ALPHA-1(VIII) CHAIN (PTHR24023:SF903)	extracellular matrix structural protein	Homo sapiens
HUMAN|HGNC=11820|UniProtKB=P01033	TIMP1	Metalloproteinase inhibitor 1	METALLOPROTEINASE INHIBITOR 1 (PTHR11844:SF20)	protease inhibitor	Homo sapiens
HUMAN|HGNC=4141|UniProtKB=P04406	GAPDH	Glyceraldehyde-3-phosphate dehydrogenas	GLYCERALDEHYDE-3-PHOSPHATE DEHYDROGENASE (PTHR10836:SF111)	dehydrogenase	Homo sapiens
HUMAN|HGNC=11821|UniProtKB=P16035	TIMP2	Metalloproteinase inhibitor 2	METALLOPROTEINASE INHIBITOR 2 (PTHR11844:SF24)	protease inhibitor	Homo sapiens
HUMAN|HGNC=3054|UniProtKB=Q9NZW4	DSP	Dentin sialophosphoprotein	DENTIN SIALOPHOSPHOPROTEIN (PTHR47819:SF1)	-	Homo sapiens
HUMAN|HGNC=8583|UniProtKB=P05121	SERPINE1	Plasminogen activator inhibitor 1	PLASMINOGEN ACTIVATOR INHIBITOR 1 (PTHR11461:SF49)	protease inhibitor	Homo sapiens
HUMAN|HGNC=16953|UniProtKB=Q15063	POSTN	Periostin	PERIOSTIN (PTHR10900:SF12)	cell adhesion molecule	Homo sapiens
HUMAN|HGNC=6438|UniProtKB=Q9C075	KRT23	Keratin, type I cytoskeletal 23	KERATIN, TYPE I CYTOSKELETAL 23 (PTHR23239:SF44)	intermediate filament	Homo sapiens
HUMAN|HGNC=12665|UniProtKB=P18206	VCL	Vinculin	VINCULIN (PTHR46180:SF1)	-	Homo sapiens
HUMAN|HGNC=18180|UniProtKB=Q9NZT1	CALML5	Calmodulin-like protein 5	CALMODULIN-LIKE PROTEIN 5 (PTHR23050:SF224)	calmodulin-related	Homo sapiens
HUMAN|HGNC=6169|UniProtKB=Q14624	ITIH4	Inter-alpha-trypsin inhibitor heavy chain H4	INTER-ALPHA-TRYPSIN INHIBITOR HEAVY CHAIN H4 (PTHR10338:SF119)	protease inhibitor	Homo sapiens
HUMAN|HGNC=7582|UniProtKB=P05976	MYL1	Myosin light chain 1/3, skeletal muscle isoform	MYOSIN LIGHT CHAIN 1/3, SKELETAL MUSCLE ISOFORM (PTHR23048:SF3)	actin or actin-binding cytoskeletal protein	Homo sapiens
HUMAN|HGNC=16827|UniProtKB=O75794	CDC123	Cell division cycle protein 123 homolog	CELL DIVISION CYCLE PROTEIN 123 HOMOLOG (PTHR15323:SF6)	-	Homo sapiens
HUMAN|HGNC=6724|UniProtKB=P51884	LUM	Lumican	LUMICAN (PTHR45712:SF6)	-	Homo sapiens
HUMAN|HGNC=399|UniProtKB=P02768	ALB	Albumin	ALBUMIN (PTHR11385:SF15)	transfer/carrier protein	Homo sapiens
HUMAN|HGNC=3603|UniProtKB=P35555	FBN1	Fibrillin-1	FIBRILLIN-1 (PTHR24039:SF22)	extracellular matrix structural protein	Homo sapiens
HUMAN|HGNC=2198|UniProtKB=P08123	COL1A2	Collagen alpha-2(I) chain	COLLAGEN ALPHA-2(I) CHAIN (PTHR24023:SF568)	extracellular matrix structural protein	Homo sapiens
HUMAN|HGNC=1323|UniProtKB=P0C0L4	C4A	Complement C4-A	COMPLEMENT C4-A-RELATED (PTHR11412:SF86)	protease inhibitor	Homo sapiens
HUMAN|HGNC=5473|UniProtKB=P22692	IGFBP4	Insulin-like growth factor-binding protein 4	INSULIN-LIKE GROWTH FACTOR-BINDING PROTEIN 4 (PTHR11551:SF7)	protease inhibitor	Homo sapiens
HUMAN|HGNC=9756|UniProtKB=O00391	QSOX1	Sulfhydryl oxidase 1	SULFHYDRYL OXIDASE 1 (PTHR22897:SF6)	oxidase	Homo sapiens
HUMAN|HGNC=11553|UniProtKB=Q01995	TAGLN	Transgelin	TRANSGELIN (PTHR47385:SF16)	-	Homo sapiens
HUMAN|HGNC=12407|UniProtKB=P68366	TUBA4A	Tubulin alpha-4A chain	TUBULIN ALPHA-4A CHAIN (PTHR11588:SF53)	tubulin	Homo sapiens
HUMAN|HGNC=20768|UniProtKB=Q9BQE3	TUBA1C	Tubulin alpha-1C chain	TUBULIN ALPHA-1C CHAIN (PTHR11588:SF298)	tubulin	Homo sapiens
HUMAN|HGNC=5476|UniProtKB=Q16270	IGFBP7	Insulin-like growth factor-binding protein 7	INSULIN-LIKE GROWTH FACTOR-BINDING PROTEIN 7 (PTHR14186:SF15)	-	Homo sapiens
HUMAN|HGNC=9006|UniProtKB=O75364	PTX3	Pituitary homeobox 3	PITUITARY HOMEOBOX 3 (PTHR45882:SF2)	homeodomain transcription factor	Homo sapiens
HUMAN|HGNC=3541|UniProtKB=P13726	TF	Tissue factor	TISSUE FACTOR (PTHR20859:SF22)	transmembrane signal receptor	Homo sapiens
HUMAN|HGNC=2203|UniProtKB=P08572	COL4A2	Collagen alpha-2(IV) chain	COLLAGEN ALPHA-2(IV) CHAIN (PTHR24023:SF588)	extracellular matrix structural protein	Homo sapiens
HUMAN|HGNC=6383|UniProtKB=P01042	KNG1	Kininogen-1	KININOGEN-1 (PTHR13814:SF12)	protease inhibitor	Homo sapiens
HUMAN|HGNC=2201|UniProtKB=P02461	COL3A1	Collagen alpha-1(III) chain	COLLAGEN ALPHA-1(III) CHAIN (PTHR24023:SF604)	extracellular matrix structural protein	Homo sapiens
HUMAN|HGNC=7574|UniProtKB=Q9Y623	MYH4	Myosin-4	MYOSIN-4 (PTHR45615:SF44)	actin or actin-binding cytoskeletal protein	Homo sapiens
HUMAN|HGNC=5141|UniProtKB=P00738	HP	Haptoglobin	HAPTOGLOBIN (PTHR24255:SF30)	serine protease	Homo sapiens
HUMAN|HGNC=6462|UniProtKB=P78386	KRT85	Keratin, type II cuticular Hb5	KERATIN, TYPE II CUTICULAR HB5 (PTHR45616:SF43)	-	Homo sapiens
HUMAN|HGNC=12705|UniProtKB=O95497	VNN1	Pantetheinase	PANTETHEINASE (PTHR10609:SF16)	hydrolase	Homo sapiens
HUMAN|HGNC=12724|UniProtKB=P04004	VTN	Vitronectin	VITRONECTIN (PTHR22917:SF3)	-	Homo sapiens
HUMAN|HGNC=12962|UniProtKB=Q12899	AFP	Tripartite motif-containing protein 26	TRIPARTITE MOTIF-CONTAINING PROTEIN 26 (PTHR24103:SF369)	ubiquitin-protein ligase	Homo sapiens
