# Supplementary material for: Metformin-Enhanced Secretome from Periodontal Ligament Stem Cells Promotes Functional Recovery in an Inflamed Periodontal Model: In Vitro Study
Source: J Funct Biomater. 2025 May 13;16(5):177. doi: 10.3390/jfb16050177 (PMC12112599; doi:10.3390/jfb16050177)
Supplement: Supplementary file 1 [file jfb-16-00177-s001.zip › Supplementary data S4_RNA-Seq.xlsx]

## Sheet: Total (25737)
Filter: 25737		Fold change		Normalized data (log2)				Raw data				Annotation													Gene information
ID	Gene symbol	Con vs Met-CM	LPS vs LPS+Met-CM	Con	LPS	Met-CM	Met-CM+LPS	Con	LPS	Met-CM	Met-CM+LPS	Gene ID	Entrez ID	chromosome	start	end	width	strand	transcript_id	Biotype	tss_id	p_id	Aliases	Description	NCBI search
1	DDX11L1	1.66503	4.79921	0.527851	0	1.2634	2.2628	1	0	3	5	DDX11L1	100287102	chr1	11874	14409	1652	+	NR_046018	misc_RNA	TSS16932	.	.	DEAD /H-box helicase 11 like 1	DDX11L1
2	WASH7P	2.23702	1.17289	1.21744	2.42961	2.37902	2.65967	3	6	9	7	WASH7P	653635	chr1	14362	29370	1769	-	NR_024540	misc_RNA	TSS8568	.	FAM39F|FLJ35264|FLJ50976|FLJ51139|FLJ99967|WASH5P	WAS protein family homolog 7 pseudogene	WASH7P
3	FAM138A	1	1	0	0	0	0	0	0	0	0	FAM138A	645520	chr1	34611	36081	1130	-	NR_026818	lncRNA	TSS9577	.	F379	family with sequence similarity 138 member A	FAM138A
4	FAM138F	1	1	0	0	0	0	0	0	0	0	FAM138F	641702	chr1	34611	35174	564	-	NR_026820	lncRNA	TSS9577	.	F379|MGC168827	family with sequence similarity 138 member F	FAM138F
5	OR4F5	1	1	0	0	0	0	0	0	0	0	OR4F5	79501	chr1	69091	70008	918	+	NM_001005484	protein_coding	TSS16448	P1386	.	olfactory receptor family 4 subfamily F member 5	OR4F5
6	LOC729737	1.46687	1.45542	0	0.79181	0.552741	1.33324	0	1	1	2	LOC729737	729737	chr1	134773	140566	5474	-	NR_039983	lncRNA	TSS21159	.	.	uncharacterized LOC729737	LOC729737
7	LOC100133331	1.02664	0.551029	0.913462	1.67524	0.951394	0.815446	2	3	2	1	LOC100133331	100133331	chr1	323892	665731	8546	+	NR_028327_1	lncRNA	TSS14025	.	.	uncharacterized LOC100133331	LOC100133331
8	LOC100132287	1	1	0	0	0	0	0	0	0	0	LOC100132287	100132287	chr1	323892	324060	169	+	NR_028322	lncRNA	TSS14025	.	.	uncharacterized LOC100132287	LOC100132287
9	LOC100132062	1	1	0	0	0	0	0	0	0	0	LOC100132062	100132062	chr1	323892	324060	169	+	NR_028325	lncRNA	TSS14025	.	FLJ53527|FLJ60455|FLJ61476|FLJ79453|FLJ79455	uncharacterized LOC100132062	LOC100132062
10	OR4F3	1	1	0	0	0	0	0	0	0	0	OR4F3	26683	chr1	367659	368597	939	+	NM_001005224_2	protein_coding	TSS5667	P26091	OR4F16|OR4F29	olfactory receptor family 4 subfamily F member 3	OR4F3
11	OR4F29	1	1	0	0	0	0	0	0	0	0	OR4F29	729759	chr1	367659	368597	939	+	NM_001005221	protein_coding	TSS5667	P26091	OR4F16|OR4F3|OR7-21	olfactory receptor family 4 subfamily F member 29	OR4F29
12	OR4F16	1	1	0	0	0	0	0	0	0	0	OR4F16	81399	chr1	367659	622034	1878	+	NM_001005277	protein_coding	TSS5667	P26091	OR1-1|OR4F29|OR4F3|OR7-21	olfactory receptor family 4 subfamily F member 16	OR4F16
13	LOC101928626	1	1	0	0	0	0	0	0	0	0	LOC101928626	101928626	chr1	562760	564389	798	-	NR_125957	lncRNA	TSS26338	.	.	uncharacterized LOC101928626	LOC101928626
14	LOC100288069	1.93374	1	0	0	0.951394	0	0	0	2	0	LOC100288069	100288069	chr1	700245	714068	1371	-	NR_033908	lncRNA	TSS9920	.	.	uncharacterized LOC100288069	LOC100288069
15	FAM87B	1	1	0	0	0	0	0	0	0	0	FAM87B	400728	chr1	752751	755214	1944	+	NR_103536	lncRNA	TSS19519	.	.	family with sequence similarity 87 member B	FAM87B
16	LINC00115	1	0.577619	0	0.79181	0	0	0	1	0	0	LINC00115	79854	chr1	761586	762902	1317	-	NR_024321	lncRNA	TSS20889	.	.	long intergenic non-protein coding RNA 115	LINC00115
17	LINC01128	0.372468	1.1188	3.16222	3.17691	1.73741	3.33887	18	11	5	12	LINC01128	643837	chr1	762971	794826	9233	+	NR_047519	lncRNA	TSS1569	.	.	long intergenic non-protein coding RNA 1128	LINC01128
18	FAM41C	1.34122	1	0.527851	0	0.951394	0	1	0	2	0	FAM41C	284593	chr1	803451	812182	1706	-	NR_027055	lncRNA	TSS23755	.	.	family with sequence similarity 41 member C	FAM41C
19	LOC100130417	1	6.31889	0	0	0	2.65967	0	0	0	7	LOC100130417	100130417	chr1	852198	855072	1446	-	NR_122045	lncRNA	TSS24304	.	.	uncharacterized LOC100130417	LOC100130417
20	SAMD11	1.74411	0.383538	3.0123	4.6088	3.81479	3.22624	16	32	28	11	SAMD11	148398	chr1	861121	879961	2554	+	NM_152486	protein_coding	TSS32374	P12757	MGC45873	sterile alpha motif domain containing 11	SAMD11
21	NOC2L	1.81815	0.44999	3.0892	4.69278	3.95168	3.54074	17	34	31	14	NOC2L	26155	chr1	879583	894679	2800	-	NM_015658	protein_coding	TSS9465	P32803	DKFZp564C186|FLJ35172|NET15|NET7|NIR	NOC2 like nucleolar associated transcriptional repressor	NOC2L
22	KLHL17	0.685382	6.31889	3.16222	0	2.6172	2.65967	18	0	11	7	KLHL17	339451	chr1	895967	901099	2564	+	NM_198317	protein_coding	TSS20060	P12051	RP11-54O7.6	kelch like family member 17	KLHL17
23	PLEKHN1	1.93374	0.313113	0	1.67524	0.951394	0	0	3	2	0	PLEKHN1	84069	chr1	901877	910484	2532	+	NM_001160184	protein_coding	TSS13763	P13443	DKFZp434H2010|MGC120613|MGC120616|RP11-54O7.7	pleckstrin homology domain containing N1	PLEKHN1
24	PERM1	1.34122	0.577619	0.527851	0.79181	0.951394	0	1	1	2	0	PERM1	84808	chr1	910579	917497	3064	-	NM_001291366	protein_coding	TSS923	P6871	.	PPARGC1 and ESRR induced regulator, muscle 1	PERM1
25	HES4	0.273922	11.1112	1.86817	0.79181	0	4.26575	6	1	0	24	HES4	57801	chr1	934342	935552	1431	-	NM_021170	protein_coding	TSS8398	P12994	bHLHb42	hes family bHLH transcription factor 4	HES4
26	ISG15	0.884381	1.98813	3.48039	3.58119	3.30313	4.5726	23	15	19	30	ISG15	9636	chr1	948847	949919	666	+	NM_005101	protein_coding	TSS18696	P26662	G1P2|IFI15|IP17|UCRP|hUCRP	ISG15 ubiquitin-like modifier	ISG15
27	AGRN	1.05268	1.54939	3.78781	4.26912	3.86188	4.90082	29	25	29	38	AGRN	375790	chr1	955503	991499	7511	+	NM_198576	protein_coding	TSS23100	P10465	FLJ45064	agrin	AGRN
28	RNF223	1	1	0	0	0	0	0	0	0	0	RNF223	401934	chr1	1007126	1009687	1122	-	NM_001205252	protein_coding	TSS18309	P6775	.	ring finger protein 223	RNF223
29	C1orf159	0.53091	2.45436	0.913462	1.67524	0	2.97059	2	3	0	9	C1orf159	54991	chr1	1017198	1051736	2104	-	NM_017891	protein_coding	TSS13580	P11545	FLJ20584|FLJ21143|FLJ36119	chromosome 1 open reading frame 159	C1orf159
30	LINC01342	1	1	0	0	0	0	0	0	0	0	LINC01342	254099	chr1	1072397	1079434	1618	+	NR_038869	lncRNA	TSS33527	.	.	long intergenic non-protein coding RNA 1342	LINC01342
31	TTLL10	1	1	0	0	0	0	0	0	0	0	TTLL10	254173	chr1	1109286	1133313	2416	+	NM_001130045	protein_coding	TSS5899	P25735	FLJ36119|FLJ42131|TTLL5	tubulin tyrosine ligase like 10	TTLL10
32	TNFRSF18	1	1	0	0	0	0	0	0	0	0	TNFRSF18	8784	chr1	1138888	1142089	1374	-	NM_148901	protein_coding	TSS32145	P17669	AITR|GITR|GITR-D	tumor necrosis factor receptor superfamily member 18	TNFRSF18
33	TNFRSF4	1	1	0	0	0	0	0	0	0	0	TNFRSF4	7293	chr1	1146706	1149548	1104	-	NM_003327	protein_coding	TSS28799	P27818	ACT35|CD134|OX40|TXGP1L	tumor necrosis factor receptor superfamily member 4	TNFRSF4
34	SDF4	1.1398	0.881007	7.00758	7.07487	7.19636	6.89209	289	183	312	155	SDF4	51150	chr1	1152288	1167447	2022	-	NM_016176	protein_coding	TSS26838	P34160	Cab45	stromal cell derived factor 4	SDF4
35	B3GALT6	1.4935	1.19797	4.25648	4.5649	4.83518	4.8255	41	31	59	36	B3GALT6	126792	chr1	1167629	1170420	2792	+	NM_080605	protein_coding	TSS28680	P28967	beta3GalT6	beta-1,3-galactosyltransferase 6	B3GALT6
36	FAM132A	1.46687	1	0	0	0.552741	0	0	0	1	0	FAM132A	388581	chr1	1177826	1182102	1043	-	NM_001014980	protein_coding	TSS18270	P28512	C1QDC2|C1QTNF12|MGC105127	family with sequence similarity 132 member A	FAM132A
37	UBE2J2	1.44733	1.49483	5.86867	6.09328	6.40207	6.67326	130	92	179	133	UBE2J2	118424	chr1	1189292	1209234	2568	-	NM_194315	protein_coding	TSS28650	P16148	NCUBE-2|NCUBE2|PRO2121	ubiquitin conjugating enzyme E2 J2	UBE2J2
38	SCNN1D	0.693587	5.40551	0.527851	0.79181	0	3.22624	1	1	0	11	SCNN1D	6339	chr1	1215816	1227409	3054	+	NM_001130413	protein_coding	TSS19468	P6538	ENaCd|ENaCdelta|MGC149710|MGC149711|SCNED|dNaCh	sodium channel epithelial 1 delta subunit	SCNN1D
39	ACAP3	1.43392	2.16016	1.21744	2.42961	1.73741	3.54074	3	6	5	14	ACAP3	116983	chr1	1227764	1243269	3759	-	NM_030649	protein_coding	TSS15071	P2574	CENTB5|KIAA1716	ArfGAP with coiled-coil, ankyrin repeat and PH domains 3	ACAP3
40	PUSL1	0.808107	2.2808	3.74091	3.74751	3.43353	4.93705	28	17	21	39	PUSL1	126789	chr1	1243994	1247057	1240	+	NM_153339	protein_coding	TSS6784	P24252	FLJ90811	pseudouridylate synthase-like 1	PUSL1
41	CPSF3L	1.24589	3.91125	3.5903	3.28909	3.90748	5.25672	25	12	30	49	CPSF3L	54973	chr1	1246965	1260067	2843	-	NM_001256456	.	TSS23921	P29144	CPSF73L|FLJ13294|FLJ20542|INT11|INTS11|RC-68|RC68	cleavage and polyadenylation specific factor 3-like	CPSF3L
42	CPTP	0.507905	2.04564	3.48039	3.28909	2.50302	4.32164	23	12	10	25	CPTP	80772	chr1	1260143	1264276	2193	+	NM_001029885	protein_coding	TSS27848	P26267	.	ceramide-1-phosphate transfer protein	CPTP
43	TAS1R3	1	1.75984	0	0	0	0.815446	0	0	0	1	TAS1R3	83756	chr1	1266726	1269844	2559	+	NM_152228	protein_coding	TSS13384	P35959	T1R3	taste 1 receptor member 3	TAS1R3
44	DVL1	0.951149	1.17102	5.96365	5.84061	5.89139	6.06837	139	77	125	87	DVL1	1855	chr1	1270658	1284492	2924	-	NM_004421	protein_coding	TSS12483	P18911	DVL|DVL1L1|MGC54245	dishevelled segment polarity protein 1	DVL1
45	MXRA8	1.22625	1.5883	7.6296	7.96783	7.92385	8.63531	446	341	518	522	MXRA8	54587	chr1	1288069	1298921	2551	-	NM_001282585	protein_coding	TSS34075	P15753	DKFZp586E2023|MGC3047	matrix-remodelling associated 8	MXRA8
46	AURKAIP1	0.828151	2.24293	6.91555	5.8589	6.64352	7.02429	271	78	212	170	AURKAIP1	54998	chr1	1309110	1310818	1474	-	NM_001127229	protein_coding	TSS29533	P34127	AIP|AKIP|FLJ20608	aurora kinase A interacting protein 1	AURKAIP1
47	CCNL2	1.15357	1.05432	7.17129	7.20211	7.3774	7.27843	324	200	354	203	CCNL2	81669	chr1	1321091	1334718	3631	-	NM_030937	protein_coding	TSS14048	P5760	ANIA-6B|CCNM|DKFZp761A1210|DKFZp762O195|HCLA-ISO|HLA-ISO|PCEE|SB138	cyclin L2	CCNL2
48	LOC148413	0.717452	0.907078	5.5529	5.5341	5.07386	5.3934	104	62	70	54	LOC148413	148413	chr1	1334910	1337426	1748	+	NR_015434	lncRNA	TSS11239	.	.	uncharacterized LOC148413	LOC148413
49	MRPL20	0.676186	1.03829	6.27478	5.57893	5.71027	5.63314	173	64	110	64	MRPL20	55052	chr1	1337276	1342693	733	-	NM_017971	protein_coding	TSS16368	P26433	L20mt|MGC4779|MGC74465|MRP-L20	mitochondrial ribosomal protein L20	MRPL20
50	ANKRD65	5.6687	0.577619	0	0.79181	2.50302	0	0	1	10	0	ANKRD65	441869	chr1	1353800	1356824	2382	-	NM_001145210	protein_coding	TSS18478	P13645	.	ankyrin repeat domain 65	ANKRD65
51	TMEM88B	1	1	0	0	0	0	0	0	0	0	TMEM88B	643965	chr1	1361508	1363167	492	+	NM_001146685	protein_coding	TSS6713	P28609	.	transmembrane protein 88B	TMEM88B
52	LOC102724312	1	1	0	0	0	0	0	0	0	0	LOC102724312	102724312	chr1	1365537	1369953	1288	-	NR_125996	.	TSS2763	.	.	uncharacterized LOC102724312	LOC102724312
53	VWA1	1	1	0	0	0	0	0	0	0	0	VWA1	64856	chr1	1370903	1378262	4822	+	NM_022834	protein_coding	TSS7480	P9192	DKFZp761O051|FLJ22215|WARP	von Willebrand factor A domain containing 1	VWA1
54	ATAD3C	1	1	0	0	0	0	0	0	0	0	ATAD3C	219293	chr1	1385069	1405538	3859	+	NM_001039211	protein_coding	TSS32081	P12353	FLJ34599|FLJ37183	ATPase family, AAA domain containing 3C	ATAD3C
55	ATAD3B	0.356923	1.97853	2.43771	1.67524	0.951394	2.65967	10	3	2	7	ATAD3B	83858	chr1	1407164	1431582	2433	+	NM_031921	protein_coding	TSS3092	P4857	AAA-TOB3|KIAA1273|TOB3	ATPase family, AAA domain containing 3B	ATAD3B
24940	USP27X	7.06931	0.269336	0	4.15532	2.82157	2.2628	0	23	13	5	USP27X	389856	chrX	49644470	49647168	2699	+	NM_001145073	protein_coding	TSS18082	P5035	USP22L|USP27	ubiquitin specific peptidase 27, X-linked	USP27X
57	TMEM240	0.867548	0.406093	1.46839	1.30012	1.2634	0	4	2	3	0	TMEM240	339453	chr1	1470158	1475740	1117	-	NM_001114748	protein_coding	TSS30267	P16806	.	transmembrane protein 240	TMEM240
58	SSU72	0.514245	2.81488	5.61924	5.11425	4.65977	6.60733	109	46	52	127	SSU72	29101	chr1	1477053	1510262	1303	-	NM_014188	protein_coding	TSS1793	P9384	FLJ13048|HSPC182|PNAS-120	SSU72 homolog, RNA polymerase II CTD phosphatase	SSU72
59	C1orf233	0.482436	0.485942	2.31499	3.05527	1.2634	2.01413	9	10	3	4	C1orf233	643988	chr1	1533388	1535476	2089	-	NM_001242659	.	TSS6639	P15415	.	chromosome 1 open reading frame 233	C1orf233
60	MIB2	0.657946	0.111895	4.75836	5.17392	4.1544	2.01413	59	48	36	4	MIB2	142678	chr1	1550795	1565990	3722	+	NM_080875	protein_coding	TSS4586	P14250	FLJ20648|FLJ39787|FLJ41406|ZZANK1|ZZZ5	mindbomb E3 ubiquitin protein ligase 2	MIB2
61	MMP23B	1	1	0	0	0	0	0	0	0	0	MMP23B	8510	chr1	1567560	1568499	465	+	NM_006983	protein_coding	TSS4741	P21641	MIFR|MIFR-1|MMP22|MMP23A	matrix metallopeptidase 23B	MMP23B
62	MMP23A	0.928835	2.67978	2.03297	3.05527	1.92646	4.47739	7	10	6	28	MMP23A	8511	chr1	1568159	1633247	1812	+	NR_002946	misc_RNA	TSS23827	.	MIFR|MIFR-1|MMP21	matrix metallopeptidase 23A (pseudogene)	MMP23A
63	CDK11B	0.872	0.426745	7.89357	8.35052	7.69597	7.12196	536	445	442	182	CDK11B	984	chr1	1570603	1655859	3118	-	NM_001787	protein_coding	TSS26050	P29620	CDC2L1|CDK11|CDK11-p110|CDK11-p46|CDK11-p58|CLK-1|FLJ59152|PK58|p58|p58CDC2L1|p58CLK-1	cyclin-dependent kinase 11B	CDK11B
64	SLC35E2B	1.45892	0.394253	5.01642	4.88355	5.56133	3.54074	71	39	99	14	SLC35E2B	728661	chr1	1592939	1624243	6421	-	NM_001110781	protein_coding	TSS16097	P1873	DKFZp564C093|DKFZp686M0869|FLJ43631|KIAA0447|MGC104754|MGC117254|SLC35E2	solute carrier family 35 member E2B	SLC35E2B
65	CDK11A	0.857152	0.523805	8.30373	8.87793	8.08135	7.94503	713	642	578	323	CDK11A	728642	chr1	1634170	1655791	2211	-	NM_033529	protein_coding	TSS29832	P15200	CDC2L2|CDC2L3|CDK11-p110|CDK11-p46|CDK11-p58|MGC131975|PITSLRE|p58GTA	cyclin-dependent kinase 11A	CDK11A
66	SLC35E2	2.32322	0.258232	3.3614	3.66675	4.57753	1.71349	21	16	49	3	SLC35E2	9906	chr1	1656277	1677438	7297	-	NM_001199787	protein_coding	TSS14550	P874	DKFZp686M0869|FLJ34996|FLJ44537|KIAA0447|MGC104754|MGC117254|MGC126715|MGC138494	solute carrier family 35 member E2	SLC35E2
67	NADK	0.719638	0.700618	4.28945	2.7761	3.81479	2.2628	42	8	28	5	NADK	65220	chr1	1682671	1711508	4307	-	NM_001198993	protein_coding	TSS17322	P27741	FLJ13052|FLJ37724|dJ283E3.1	NAD kinase	NADK
68	GNB1	0.775992	0.496163	11.1588	10.9133	10.7929	9.9022	5173	2636	3798	1258	GNB1	2782	chr1	1716724	1822556	3194	-	NM_002074	protein_coding	TSS16815	P32021	.	G protein subunit beta 1	GNB1
69	CALML6	1	1	0	0	0	0	0	0	0	0	CALML6	163688	chr1	1846266	1848733	1101	+	NM_138705	protein_coding	TSS26094	P21931	CAGLP	calmodulin like 6	CALML6
70	TMEM52	1	1	0	0	0	0	0	0	0	0	TMEM52	339456	chr1	1849029	1850740	958	-	NM_178545	protein_coding	TSS7644	P29641	.	transmembrane protein 52	TMEM52
71	CFAP74	1	1	0	0	0	0	0	0	0	0	CFAP74	85452	chr1	1853390	1935276	5412	-	NM_001304360	protein_coding	TSS2884	P3328	.	cilia and flagella associated protein 74	CFAP74
72	GABRD	1	1	0	0	0	0	0	0	0	0	GABRD	2563	chr1	1950768	1962192	1925	+	NM_000815	protein_coding	TSS21788	P19737	EIG10|EJM7|GEFSP5|MGC45284	gamma-aminobutyric acid type A receptor delta subunit	GABRD
73	PRKCZ	0.19226	0.866744	3.64227	3.17691	1.2634	2.97059	26	11	3	9	PRKCZ	5590	chr1	1981909	2116834	3079	+	NM_002744	protein_coding	TSS30167	P18738	PKC-ZETA|PKC2	protein kinase C zeta	PRKCZ
74	FAAP20	1.05281	1.68262	3.83323	4.32282	3.90748	5.07353	30	26	30	43	FAAP20	199990	chr1	2115899	2144159	7764	-	NM_001256945	protein_coding	TSS7608	P12270	.	Fanconi anemia core complex associated protein 20	FAAP20
75	SKI	0.730504	0.904618	7.7079	7.54486	7.25487	7.40024	471	254	325	221	SKI	6497	chr1	2160134	2241652	5707	+	NM_003036	protein_coding	TSS8857	P33315	SKV	v-ski avian sarcoma viral oncogene homolog	SKI
76	MORN1	0.693587	1	0.527851	0	0	0	1	0	0	0	MORN1	79906	chr1	2252692	2323190	6378	-	NM_024848	protein_coding	TSS28621	P12853	FLJ13941	MORN repeat containing 1	MORN1
77	LOC100129534	0.693587	1	0.527851	0	0	0	1	0	0	0	LOC100129534	100129534	chr1	2281853	2284100	2248	-	NR_024489	misc_RNA	TSS3917	.	MGC71285	small nuclear ribonucleoprotein polypeptide N pseudogene	LOC100129534
78	RER1	1.16136	2.95956	7.19758	7.25832	7.41341	8.8237	330	208	363	595	RER1	11079	chr1	2323214	2336885	3104	+	NM_007033	protein_coding	TSS4742	P23716	.	retention in endoplasmic reticulum sorting receptor 1	RER1
79	PEX10	1.57819	1.9896	4.0793	4.3746	4.73757	5.36708	36	27	55	53	PEX10	5192	chr1	2336241	2344010	2014	-	NM_153818	protein_coding	TSS24596	P34285	MGC1998|NALD|RNF69	peroxisomal biogenesis factor 10	PEX10
80	PLCH2	0.390582	1	4.0793	0	2.723	0	36	0	12	0	PLCH2	9651	chr1	2398898	2436969	8546	+	NM_001303012	protein_coding	TSS17182	P878	PLC-eta2|PLCL4|PLCeta2	phospholipase C eta 2	PLCH2
81	PANK4	2.40061	1	0	0	1.2634	0	0	0	3	0	PANK4	55229	chr1	2439970	2458067	2679	-	NM_018216	protein_coding	TSS20920	P9218	DKFZp547M242|FLJ10782	pantothenate kinase 4	PANK4
82	HES5	1	0.254778	0	1.97269	0	0	0	4	0	0	HES5	388585	chr1	2460184	2461684	1306	-	NM_001010926	protein_coding	TSS2779	P28849	bHLHb38	hes family bHLH transcription factor 5	HES5
83	LOC115110	1	1	0	0	0	0	0	0	0	0	LOC115110	115110	chr1	2481359	2488450	4619	-	NR_037844	lncRNA	TSS24076	.	DKFZp762D186	uncharacterized LOC115110	LOC115110
84	TNFRSF14	1.43392	4.03937	1.21744	0	1.73741	2.01413	3	0	5	4	TNFRSF14	8764	chr1	2487804	2497061	3501	+	NM_003820	protein_coding	TSS5244	P6115	ATAR|HVEA|HVEM|LIGHTR|TR2	tumor necrosis factor receptor superfamily member 14	TNFRSF14
85	LOC100996583	1	1	0	0	0	0	0	0	0	0	LOC100996583	100996583	chr1	2497974	2515973	698	+	NR_121638	lncRNA	TSS34140	.	.	uncharacterized LOC100996583	LOC100996583
86	FAM213B	0.662318	0.429655	4.71047	4.32282	4.11607	3.10407	57	26	35	10	FAM213B	127281	chr1	2517899	2522908	3292	+	NM_001195741	protein_coding	TSS12837	.	.	family with sequence similarity 213 member B	FAM213B
87	MMEL1	0.53091	1	0.913462	0	0	0	2	0	0	0	MMEL1	79258	chr1	2522081	2564481	2902	-	NM_033467	protein_coding	TSS17722	P30327	MGC119454|MGC119455|MGC119456|MMEL2|NEP2|NEPII|NL1|NL2|SEP	membrane metallo-endopeptidase-like 1	MMEL1
88	TTC34	1	1	0	0	0	0	0	0	0	0	TTC34	100287898	chr1	2572807	2706230	1775	-	NM_001242672	protein_coding	TSS13563	P19838	.	tetratricopeptide repeat domain 34	TTC34
89	ACTRT2	1	1	0	0	0	0	0	0	0	0	ACTRT2	140625	chr1	2938046	2939467	1422	+	NM_080431	protein_coding	TSS14651	P21755	ARPM2|ARPT2|Arp-T2|FLJ25424|HARPM2	actin related protein T2	ACTRT2
90	LINC00982	0.430045	1	1.21744	0	0	0	3	0	0	0	LINC00982	440556	chr1	2976181	2984289	3939	-	NR_015440	lncRNA	TSS26168	.	.	long intergenic non-protein coding RNA 982	LINC00982
91	PRDM16	0.743102	0.572439	5.16594	5.70562	4.73757	4.90082	79	70	55	38	PRDM16	63976	chr1	2985742	3355185	13611	+	NM_199454	protein_coding	TSS9784	P12320	KIAA1675|MEL1|MGC166915|PFM13	PR domain 16	PRDM16
92	ARHGEF16	1	1	0	0	0	0	0	0	0	0	ARHGEF16	27237	chr1	3371147	3397677	2904	+	NM_014448	protein_coding	TSS18135	P24759	GEF16|NBR	Rho guanine nucleotide exchange factor 16	ARHGEF16
93	MEGF6	0.506722	1.61047	4.41426	4.21334	3.43353	4.90082	46	24	21	38	MEGF6	1953	chr1	3404506	3528059	7439	-	NM_001409	protein_coding	TSS32717	P35912	EGFL3|KIAA0815	multiple EGF like domains 6	MEGF6
94	TPRG1L	0.786007	2.78043	5.83557	5.7455	5.48819	7.22081	127	72	94	195	TPRG1L	127262	chr1	3541556	3546694	2427	+	NM_182752	protein_coding	TSS7521	P10984	FAM79A|FLJ21811|RP11-46F15.3|h-mover|mover	tumor protein p63 regulated 1-like	TPRG1L
95	WRAP73	1.49232	1	2.65566	0	3.23322	0	12	0	18	0	WRAP73	49856	chr1	3547331	3566671	1699	-	NM_017818	protein_coding	TSS30124	P33744	.	WD repeat containing, antisense to TP73	WRAP73
96	TP73	0.831594	3.21101	1.21744	0.79181	0.951394	2.47484	3	1	2	6	TP73	7161	chr1	3569129	3652765	5522	+	NM_001204188	protein_coding	TSS14594	P14394	P73	tumor protein p73	TP73
97	TP73-AS1	3.34318	0.704331	1.86817	2.21916	3.60939	1.71349	6	5	24	3	TP73-AS1	57212	chr1	3652548	3663335	3912	-	NR_033708	lncRNA	TSS14588	.	.	TP73 antisense RNA 1	TP73-AS1
98	CCDC27	1	1	0	0	0	0	0	0	0	0	CCDC27	148870	chr1	3668965	3688209	2174	+	NM_152492	protein_coding	TSS33864	P3354	FLJ32825|MGC138313|MGC138317	coiled-coil domain containing 27	CCDC27
99	SMIM1	0.586593	1.45542	2.03297	0.79181	1.2634	1.33324	7	1	3	2	SMIM1	388588	chr1	3689325	3692546	575	+	NM_001288583	protein_coding	TSS33289	P18352	.	small integral membrane protein 1 (Vel blood group)	SMIM1
100	LRRC47	1.13749	2.22599	5.68266	5.62241	5.86851	6.77686	114	66	123	143	LRRC47	57470	chr1	3696784	3713068	2648	-	NM_020710	protein_coding	TSS5853	P27859	KIAA1185	leucine rich repeat containing 47	LRRC47
101	CEP104	0.280587	1.47428	4.55648	3.96578	2.723	4.52578	51	20	12	29	CEP104	9731	chr1	3728645	3773797	6458	-	NM_014704	protein_coding	TSS17498	P9038	.	centrosomal protein 104	CEP104
102	DFFB	0.375979	0.577619	2.93106	0.79181	1.51978	0	15	1	4	0	DFFB	1677	chr1	3773831	3801993	3396	+	NM_001282669	protein_coding	TSS24914	P16981	CAD|CPAN|DFF-40|DFF2|DFF40	DNA fragmentation factor subunit beta	DFFB
103	C1orf174	0.460716	1	3.3614	0	2.24335	0	21	0	8	0	C1orf174	339448	chr1	3805697	3816857	1666	-	NM_207356	protein_coding	TSS19840	P22423	RP13-531C17.2	chromosome 1 open reading frame 174	C1orf174
104	LINC01134	1	1	0	0	0	0	0	0	0	0	LINC01134	100133612	chr1	3816968	3832011	1952	+	NR_024455	lncRNA	TSS9099	.	.	long intergenic non-protein coding RNA 1134	LINC01134
105	LINC01346	1	1	0	0	0	0	0	0	0	0	LINC01346	728716	chr1	4000672	4012643	568	+	NR_040065	lncRNA	TSS31377	.	.	long intergenic non-protein coding RNA 1346	LINC01346
106	LOC284661	1	1	0	0	0	0	0	0	0	0	LOC284661	284661	chr1	4472111	4484744	2074	+	NR_027088	.	TSS18673	.	.	uncharacterized LOC284661	LOC284661
107	AJAP1	1	0.313113	0	1.67524	0	0	0	3	0	0	AJAP1	55966	chr1	4715105	4843851	3317	+	NM_018836	protein_coding	TSS6782	P18202	MOT8|RP3-426F10.1|SHREW-1|SHREW1	adherens junctions associated protein 1	AJAP1
108	NPHP4	1.79597	1	2.31499	0	3.15976	0	9	0	17	0	NPHP4	261734	chr1	5922868	6052533	5553	-	NM_015102	protein_coding	TSS30463	P30603	FLJ46306|KIAA0673|POC10|SLSN4	nephronophthisis 4	NPHP4
109	KCNAB2	0.887748	0.835552	2.5508	1.97269	2.37902	1.71349	11	4	9	3	KCNAB2	8514	chr1	6052358	6161253	5828	+	NM_001199861	protein_coding	TSS31596	P2769	AKR6A5|HKvbeta2|HKvbeta2.1|HKvbeta2.2|KCNA2B|KV-BETA-2|MGC117289	potassium voltage-gated channel subfamily A regulatory beta subunit 2	KCNAB2
110	CHD5	1.53755	1.60938	5.20101	5.99745	5.82165	6.68396	81	86	119	134	CHD5	26038	chr1	6161847	6240194	9663	-	NM_015557	protein_coding	TSS28316	P14289	DKFZp434N231|KIAA0444	chromodomain helicase DNA binding protein 5	CHD5
111	RPL22	1.13749	1.00054	8.46031	8.55228	8.64616	8.55306	795	512	856	493	RPL22	6146	chr1	6245080	6259679	2085	-	NM_000983	protein_coding	TSS8776	P27156	EAP|HBP15|HBP15 /L22	ribosomal protein L22	RPL22
112	LOC102724450	1	1	0	0	0	0	0	0	0	0	LOC102724450	102724450	chr1	6264900	6265840	378	-	NR_125997	lncRNA	TSS16430	.	.	uncharacterized LOC102724450	LOC102724450
113	RNF207	0.74327	0.214766	2.93106	2.21916	2.50302	0	15	5	10	0	RNF207	388591	chr1	6266189	6281359	3971	+	NM_207396	protein_coding	TSS27461	P25494	C1orf188|FLJ32096|FLJ46380|FLJ46593	ring finger protein 207	RNF207
114	ICMT	0.639066	0.44999	5.16594	4.69278	4.51997	3.54074	79	34	47	14	ICMT	23463	chr1	6281253	6296044	4815	-	NM_012405	protein_coding	TSS28062	P18598	HSTE14|MGC39955|MST098|MSTP098|PCCMT|PCMT|PPMT	isoprenylcysteine carboxyl methyltransferase	ICMT
115	LINC00337	1	1	0	0	0	0	0	0	0	0	LINC00337	148645	chr1	6296300	6299502	1640	+	NR_103534	lncRNA	TSS25474	.	.	long intergenic non-protein coding RNA 337	LINC00337
116	HES3	1	1	0	0	0	0	0	0	0	0	HES3	390992	chr1	6304252	6305638	697	+	NM_001024598	protein_coding	TSS27571	P2828	bHLHb43	hes family bHLH transcription factor 3	HES3
117	GPR153	1.16912	4.03937	1.86817	0	2.09359	2.01413	6	0	7	4	GPR153	387509	chr1	6307406	6321035	4082	-	NM_207370	protein_coding	TSS8730	P8978	DKFZp762B2210|PGR1	G protein-coupled receptor 153	GPR153
118	ACOT7	1.47908	1.32373	4.89315	4.21334	5.45786	4.61795	65	24	92	31	ACOT7	11332	chr1	6324332	6453826	2389	-	NM_007274	protein_coding	TSS8510	P24912	ACH1|ACT|BACH|CTE-II|LACH|LACH1|MGC1126|RP1-120G22.10|hBACH	acyl-CoA thioesterase 7	ACOT7
119	HES2	3.33435	0.577619	0	0.79181	1.73741	0	0	1	5	0	HES2	54626	chr1	6475294	6479979	4260	-	NM_019089	protein_coding	TSS32784	P12540	bHLHb40	hes family bHLH transcription factor 2	HES2
120	ESPN	1	0.577619	0	0.79181	0	0	0	1	0	0	ESPN	83715	chr1	6484848	6521004	3531	+	NM_031475	protein_coding	TSS8236	P14350	DFNB36|DKFZp434A196|DKFZp434G2126	espin	ESPN
121	TNFRSF25	0.361387	2.51968	1.46839	0	0	1.33324	4	0	0	2	TNFRSF25	8718	chr1	6521214	6526255	2045	-	NM_003790	protein_coding	TSS25987	P11335	APO-3|DDR3|DR3|LARD|TNFRSF12|TR3|TRAMP|WSL-1|WSL-LR	tumor necrosis factor receptor superfamily member 25	TNFRSF25
122	PLEKHG5	0.563716	1.68346	2.75342	2.21916	1.92646	2.97059	13	5	6	9	PLEKHG5	57449	chr1	6526152	6580121	5782	-	NM_001265592	protein_coding	TSS27397	P35887	DSMA4|GEF720|KIAA0720	pleckstrin homology and RhoGEF domain containing G5	PLEKHG5
123	NOL9	1.11086	1.92081	4.63553	2.7761	4.7872	3.71781	54	8	57	16	NOL9	79707	chr1	6581407	6614658	6712	-	NM_024654	protein_coding	TSS19102	P23760	FLJ23323|MGC131821|MGC138483|NET6	nucleolar protein 9	NOL9
124	TAS1R1	1	1.75984	0	0	0	0.815446	0	0	0	1	TAS1R1	80835	chr1	6615338	6639817	2795	+	NM_138697	protein_coding	TSS27951	P14107	GPR70|T1R1|TR1	taste 1 receptor member 1	TAS1R1
125	ZBTB48	0.113464	0.714659	3.69243	1.30012	0.552741	0.815446	27	2	1	1	ZBTB48	3104	chr1	6640051	6649340	2263	+	NM_001278647	protein_coding	TSS16982	P19416	HKR3|ZNF855|pp9964	zinc finger and BTB domain containing 48	ZBTB48
126	KLHL21	0.580143	0.349875	4.50126	5.39059	3.71574	3.8755	49	56	26	18	KLHL21	9903	chr1	6650784	6662958	4516	-	NM_014851	protein_coding	TSS12691	P29662	KIAA0469|MGC99635	kelch like family member 21	KLHL21
127	PHF13	1.02741	0.370723	6.03342	5.8589	6.07244	4.42732	146	78	142	27	PHF13	148479	chr1	6673756	6684093	3670	+	NM_153812	protein_coding	TSS16730	P35860	MGC43399|PHF5|SPOC1	PHD finger protein 13	PHF13
128	THAP3	1.09205	3.8276	5.25208	5.39059	5.37912	7.32703	84	56	87	210	THAP3	90326	chr1	6684925	6695646	3140	+	NM_001195753	protein_coding	TSS31533	P25790	MGC33488	THAP domain containing, apoptosis associated protein 3	THAP3
129	DNAJC11	0.934216	3.59877	5.26871	5.62241	5.17054	7.46991	85	66	75	232	DNAJC11	55735	chr1	6694228	6761966	3293	-	NM_018198	protein_coding	TSS33032	P9102	FLJ10737|dJ126A5.1	DnaJ heat shock protein family (Hsp40) member C11	DNAJC11
130	LOC100505887	1	1	0	0	0	0	0	0	0	0	LOC100505887	100505887	chr1	6784805	6790072	485	+	NR_104620	.	TSS2548	.	.	uncharacterized LOC100505887	LOC100505887
131	CAMTA1	1.4024	2.4658	3.87727	4.3746	4.36517	5.67665	31	27	42	66	CAMTA1	23261	chr1	6845384	7829766	9076	+	NM_001195563	protein_coding	TSS10270	P13039	KIAA0833	calmodulin binding transcription activator 1	CAMTA1
132	VAMP3	0.655743	0.890677	5.68266	5.82208	5.07386	5.65506	114	76	70	65	VAMP3	9341	chr1	7831329	7841492	2205	+	NM_004781	protein_coding	TSS2828	P36159	CEB	vesicle associated membrane protein 3	VAMP3
133	PER3	0.273922	6.73685	1.86817	1.67524	0	4.42732	6	3	0	27	PER3	8863	chr1	7844489	7905240	6834	+	NM_016831	protein_coding	TSS16018	P17225	GIG13	period circadian clock 3	PER3
134	UTS2	1	1	0	0	0	0	0	0	0	0	UTS2	10911	chr1	7907672	7913551	634	-	NM_021995	protein_coding	TSS8350	P10504	PRO1068|U-II|UCN2|UII	urotensin 2	UTS2
135	TNFRSF9	1	0.377954	0	2.21916	0	0.815446	0	5	0	1	TNFRSF9	3604	chr1	7975931	8003225	5993	-	NM_001561	protein_coding	TSS31496	P11835	4-1BB|CD137|CDw137|ILA|MGC2172	tumor necrosis factor receptor superfamily member 9	TNFRSF9
136	PARK7	0.861936	0.714035	7.52967	7.05913	7.31532	6.5732	416	181	339	124	PARK7	11315	chr1	8021714	8045342	903	+	NM_001123377	protein_coding	TSS21327	P459	DJ-1|DJ1|FLJ27376|FLJ34360|FLJ92274	Parkinsonism associated deglycase	PARK7
137	ERRFI1	0.888614	0.104533	6.68722	6.59683	6.51685	3.33887	231	131	194	12	ERRFI1	54206	chr1	8071779	8086393	3129	-	NM_018948	protein_coding	TSS12683	P34637	GENE-33|MIG-6|MIG6|RALT	ERBB receptor feedback inhibitor 1	ERRFI1
138	LOC102724539	1	1	0	0	0	0	0	0	0	0	LOC102724539	102724539	chr1	8268732	8275268	495	+	NR_125998	.	TSS9348	.	.	uncharacterized LOC102724539	LOC102724539
139	SLC45A1	1.3362	0.289203	5.98393	5.99745	6.40207	4.20761	141	86	179	23	SLC45A1	50651	chr1	8378145	8404227	2527	+	NM_001080397	protein_coding	TSS1705	P21802	DNB5|FLJ26758|KIAA0458	solute carrier family 45 member 1	SLC45A1
140	RERE	0.942578	0.822311	9.19237	9.53763	9.10706	9.25539	1322	1015	1179	803	RERE	473	chr1	8412464	8877699	8321	-	NM_001042681	protein_coding	TSS32348	P7617	ARG|ARP|ATN1L|DNB1|FLJ38775|KIAA0458	arginine-glutamic acid dipeptide repeats	RERE
141	LOC102724552	1	1	0	0	0	0	0	0	0	0	LOC102724552	102724552	chr1	8484705	8495076	694	+	NR_125999	lncRNA	TSS27894	.	.	uncharacterized LOC102724552	LOC102724552
142	ENO1	0.765942	0.570485	9.45463	9.18934	9.06994	8.3796	1586	797	1149	437	ENO1	2023	chr1	8921059	8939151	2187	-	NM_001201483	protein_coding	TSS3465	P11134	ENO1L1|MPB1|NNE|PPH	enolase 1	ENO1
143	ENO1-AS1	0.693587	1	0.527851	0	0	0	1	0	0	0	ENO1-AS1	100505975	chr1	8938894	8939943	446	+	NR_038351	lncRNA	TSS7494	.	.	ENO1 antisense RNA 1	ENO1-AS1
144	CA6	1	1	0	0	0	0	0	0	0	0	CA6	765	chr1	9005893	9035148	1463	+	NM_001215	protein_coding	TSS21480	P13137	CA-VI|GUSTIN|MGC21256	carbonic anhydrase 6	CA6
145	SLC2A7	1	1	0	0	0	0	0	0	0	0	SLC2A7	155184	chr1	9063359	9086404	1539	-	NM_207420	protein_coding	TSS6726	P32289	GLUT7	solute carrier family 2 member 7	SLC2A7
146	SLC2A5	1	1	0	0	0	0	0	0	0	0	SLC2A5	6518	chr1	9097005	9129887	3008	-	NM_003039	protein_coding	TSS16416	P30594	GLUT5	solute carrier family 2 member 5	SLC2A5
147	GPR157	1	1	0	0	0	0	0	0	0	0	GPR157	80045	chr1	9164476	9189229	1153	-	NM_024980	protein_coding	TSS7062	P10023	FLJ12132	G protein-coupled receptor 157	GPR157
148	H6PD	1.37881	2.71516	4.22274	3.17691	4.68617	4.61795	40	11	53	31	H6PD	9563	chr1	9294863	9331394	9290	+	NM_004285	protein_coding	TSS8978	P641	DKFZp686A01246|G6PDH|GDH|MGC87643	hexose-6-phosphate dehydrogenase /glucose 1-dehydrogenase	H6PD
149	SPSB1	0.995259	0.307151	3.0892	3.96578	3.08235	2.2628	17	20	16	5	SPSB1	80176	chr1	9352941	9429590	3117	+	NM_025106	protein_coding	TSS13985	P5879	SSB-1|SSB1	splA /ryanodine receptor domain and SOCS box containing 1	SPSB1
150	LOC100506022	1.0174	1	0.527851	0	0.552741	0	1	0	1	0	LOC100506022	100506022	chr1	9485153	9489055	2438	-	NR_104623	lncRNA	TSS7316	.	.	uncharacterized LOC100506022	LOC100506022
151	SLC25A33	0.963225	0.300414	6.64962	6.74188	6.59557	5.0069	225	145	205	41	SLC25A33	84275	chr1	9599528	9642831	1461	+	NM_032315	protein_coding	TSS10073	P36220	BMSC-MCP|MGC4399	solute carrier family 25 member 33	SLC25A33
152	TMEM201	0.0895982	1	3.48039	0	0	0	23	0	0	0	TMEM201	199953	chr1	9648932	9674935	3852	+	NM_001010866	protein_coding	TSS18249	P9745	NET5	transmembrane protein 201	TMEM201
6285	TRPC4	0.630819	16.1968	1.21744	0	0.552741	4.01764	3	0	1	20	TRPC4	7223	chr13	38210773	38443939	3455	-	NM_001135957	protein_coding	TSS18967	P5235	HTRP4|MGC119570|MGC119571|MGC119572|MGC119573|TRP4	transient receptor potential cation channel subfamily C member 4	TRPC4
154	PIK3CD-AS1	1	1	0	0	0	0	0	0	0	0	PIK3CD-AS1	644997	chr1	9712668	9714644	1823	-	NR_027045	lncRNA	TSS31539	.	.	PIK3CD antisense RNA 1	PIK3CD-AS1
155	PIK3CD-AS2	0.354951	1	3.23171	0	1.73741	0	19	0	5	0	PIK3CD-AS2	101929074	chr1	9732484	9747632	1249	-	NR_126366	lncRNA	TSS33357	.	.	PIK3CD antisense RNA 2	PIK3CD-AS2
156	CLSTN1	0.594394	1.57761	5.82437	5.66462	5.07386	6.32235	126	68	70	104	CLSTN1	22883	chr1	9789079	9884584	5226	-	NM_014944	protein_coding	TSS5232	P1141	ALC-ALPHA|CDHR12|CSTN1|FLJ32258|KIAA0911|PIK3CD|XB31alpha|alcalpha1|alcalpha2	calsyntenin 1	CLSTN1
157	CTNNBIP1	1.14171	0.342771	4.41426	4.88355	4.60546	3.33887	46	39	50	12	CTNNBIP1	56998	chr1	9908334	9970316	2995	-	NM_001012329	protein_coding	TSS20400	P21793	ICAT|MGC15093	catenin beta interacting protein 1	CTNNBIP1
158	LZIC	0.940072	1.18953	3.64227	3.89663	3.55312	4.14702	26	19	23	22	LZIC	84328	chr1	9989776	10002826	1407	-	NM_032368	protein_coding	TSS15500	P7048	MGC15436	leucine zipper and CTNNBIP1 domain containing	LZIC
159	NMNAT1	0.655158	1.397	3.69243	3.39317	3.08235	3.8755	27	13	16	18	NMNAT1	64802	chr1	10002981	10045556	4395	+	NM_001297778	protein_coding	TSS17188	P7801	NMNAT|PNAT1	nicotinamide nucleotide adenylyltransferase 1	NMNAT1
160	RBP7	1	2.51968	0	0	0	1.33324	0	0	0	2	RBP7	116362	chr1	10057255	10076078	655	+	NM_052960	protein_coding	TSS29639	P6557	CRBP4|CRBPIV|MGC70641	retinol binding protein 7	RBP7
161	UBE4B	1.16094	0.325626	7.83336	8.09674	8.04866	6.47803	514	373	565	116	UBE4B	10277	chr1	10093041	10241296	5879	+	NM_006048	protein_coding	TSS33796	P20263	E4|HDNB1|KIAA0684|UBOX3|UFD2	ubiquitination factor E4B	UBE4B
162	KIF1B	0.750699	1.66954	6.87811	6.66079	6.46442	7.40024	264	137	187	221	KIF1B	23095	chr1	10270764	10441661	16016	+	NM_183416	protein_coding	TSS2879	P1797	CMT2|CMT2A|CMT2A1|FLJ23699|HMSNII|KIAA0591|KIAA1448|KLP|MGC134844|NBLST1	kinesin family member 1B	KIF1B
163	RNU6-2	0.425244	2.25359	2.75342	2.7761	1.51978	3.94832	13	8	4	19	RNU6-2	103625684	chr1	10359024	10359128	105	+	NR_125730	snRNA	TSS31101	.	RNU6B|U6	RNA, U6 small nuclear 2	RNU6-2
164	PGD	1.12914	2.9073	4.97649	5.28632	5.15171	6.826	69	52	74	148	PGD	5226	chr1	10459049	10480568	2553	+	NM_002631	protein_coding	TSS30813	P12835	6PGD	phosphogluconate dehydrogenase	PGD
165	APITD1-CORT	1.89362	0.277781	2.84497	4.32282	3.76612	2.47484	14	26	27	6	APITD1-CORT	100526739	chr1	10490159	10512060	2151	+	NM_001270517	protein_coding	TSS30315	P34624	.	APITD1-CORT readthrough	APITD1-CORT
166	APITD1	1	1	0	0	0	0	0	0	0	0	APITD1	378708	chr1	10490159	10490625	467	+	NM_199294	.	TSS30315	P34624	CENP-S|CENPS|MGC32686|MHF1	apoptosis-inducing, TAF9-like domain 1	APITD1
167	CORT	1	1	0	0	0	0	0	0	0	0	CORT	1325	chr1	10509776	10510379	604	+	NM_001302	protein_coding	TSS19123	P2489	CST-14|CST-17|CST-29	cortistatin	CORT
168	DFFA	2.64039	4.26148	2.31499	2.61323	3.71574	4.70458	9	7	26	33	DFFA	1676	chr1	10520603	10532613	2038	-	NM_004401	protein_coding	TSS14458	P26476	DFF-45|DFF1|ICAD	DNA fragmentation factor subunit alpha	DFFA
169	PEX14	0.387797	0.696757	4.1882	3.74751	2.82157	3.22624	39	17	13	11	PEX14	5195	chr1	10535003	10690815	1926	+	NM_004565	protein_coding	TSS511	P13648	MGC12767|NAPP2|Pex14p|dJ734G22.2	peroxisomal biogenesis factor 14	PEX14
170	CASZ1	2.86748	1	0	0	1.51978	0	0	0	4	0	CASZ1	54897	chr1	10696666	10856733	8893	-	NM_001079843	protein_coding	TSS24857	P6391	CST|FLJ12223|FLJ20321|SRG|ZNF693|dJ734G22.1	castor zinc finger 1	CASZ1
171	C1orf127	1	1	0	0	0	0	0	0	0	0	C1orf127	148345	chr1	11006530	11042094	2761	-	NM_001170754	protein_coding	TSS29457	P17967	FLJ37118|FLJ37833	chromosome 1 open reading frame 127	C1orf127
172	TARDBP	0.826109	0.968941	9.35304	9.46037	9.07744	9.41485	1478	962	1155	897	TARDBP	23435	chr1	11072679	11085549	4217	+	NM_007375	protein_coding	TSS11960	P24899	ALS10|TDP-43	TAR DNA binding protein	TARDBP
173	MASP2	1	1	0	0	0	0	0	0	0	0	MASP2	10747	chr1	11086580	11107296	2611	-	NM_006610	protein_coding	TSS13215	P30047	MAP19|MASP-2|MASP1P1|sMAP	mannan binding lectin serine peptidase 2	MASP2
174	SRM	1.12986	4.40965	6.3626	6.43556	6.53875	8.57622	184	117	197	501	SRM	6723	chr1	11114649	11120091	1273	-	NM_003132	protein_coding	TSS15558	P13922	PAPT|SPDSY|SPS1|SRML1	spermidine synthase	SRM
175	EXOSC10	0.677812	0.266182	4.89315	4.73301	4.33211	2.82349	65	35	41	8	EXOSC10	5394	chr1	11126670	11159967	2842	-	NM_002685	protein_coding	TSS16241	P24348	PM-Scl|PM /Scl-100|PMSCL|PMSCL2|RRP6|Rrp6p|p2|p3|p4	exosome component 10	EXOSC10
176	MTOR	0.528594	2.16765	4.58331	3.74751	3.66354	4.86365	52	17	25	37	MTOR	2475	chr1	11166588	11322608	8725	-	NM_004958	protein_coding	TSS11551	P1176	FLJ44809|FRAP|FRAP1|FRAP2|RAFT1|RAPT1	mechanistic target of rapamycin	MTOR
177	MTOR-AS1	1.93374	1	0	0	0.951394	0	0	0	2	0	MTOR-AS1	100873935	chr1	11203955	11209595	706	+	NR_046600	lncRNA	TSS119	.	.	MTOR antisense RNA 1	MTOR-AS1
178	ANGPTL7	1	1	0	0	0	0	0	0	0	0	ANGPTL7	10218	chr1	11249346	11256038	2290	+	NM_021146	protein_coding	TSS15624	P17879	AngX|CDT6|RP4-647M16.2|dJ647M16.1	angiopoietin like 7	ANGPTL7
179	UBIAD1	0.978736	4.54189	4.22274	2.92243	4.19174	5.10572	40	9	37	44	UBIAD1	29914	chr1	11333255	11348491	3654	+	NM_013319	protein_coding	TSS10419	P24901	RP4-796F18.1|SCCD|TERE1	UbiA prenyltransferase domain containing 1	UBIAD1
180	PTCHD2	1	1	0	0	0	0	0	0	0	0	PTCHD2	.	chr1	11539295	11597640	5214	+	NM_020780	.	TSS9550	P13242	DISP3|KIAA1337	.	.
181	LOC101929181	1	0.577619	0	0.79181	0	0	0	1	0	0	LOC101929181	101929181	chr1	11669588	11673411	1284	+	NR_104624	.	TSS10456	.	.	uncharacterized LOC101929181	LOC101929181
182	FBXO2	1	0.313113	0	1.67524	0	0	0	3	0	0	FBXO2	26232	chr1	11708418	11714888	1715	-	NM_012168	protein_coding	TSS10346	P9428	FBG1|FBX2|Fbs1|NFB42|OCP1	F-box protein 2	FBXO2
183	FBXO44	2.51383	5.86892	0.913462	1.97269	2.24335	4.52578	2	4	8	29	FBXO44	93611	chr1	11714432	11723384	3689	+	NM_183412	protein_coding	TSS28199	P22335	DKFZp781J0852|FBG3|FBX30|FBX6A|Fbx44|Fbxo6a|MGC14140	F-box protein 44	FBXO44
184	FBXO6	1.04778	8.73738	2.65566	1.30012	2.723	4.42732	12	2	12	27	FBXO6	26270	chr1	11724150	11734409	1549	+	NM_018438	protein_coding	TSS13979	P2917	FBG2|FBS2|FBX6|Fbx6b	F-box protein 6	FBXO6
185	MAD2L2	0.867982	1.68629	3.92	3.39317	3.71574	4.14702	32	13	26	22	MAD2L2	10459	chr1	11734537	11751678	1328	-	NM_001127325	protein_coding	TSS562	P14989	MAD2B|REV7	MAD2 mitotic arrest deficient-like 2 (yeast)	MAD2L2
186	DRAXIN	1	1	0	0	0	0	0	0	0	0	DRAXIN	374946	chr1	11751781	11780336	1773	+	NM_198545	protein_coding	TSS33284	P21139	.	dorsal inhibitory axon guidance protein	DRAXIN
187	AGTRAP	1.09214	1.5745	3.53639	3.66675	3.66354	4.32164	24	16	25	25	AGTRAP	57085	chr1	11796142	11810828	1259	+	NM_001040195	protein_coding	TSS26158	P26805	ATRAP|MGC29646	angiotensin II receptor associated protein	AGTRAP
188	C1orf167	1	1	0	0	0	0	0	0	0	0	C1orf167	284498	chr1	11822250	11849642	4672	+	NM_001010881	protein_coding	TSS13486	P25825	DKFZp434E1410|DKFZp434F1313	chromosome 1 open reading frame 167	C1orf167
189	LOC102724659	1	1	0	0	0	0	0	0	0	0	LOC102724659	102724659	chr1	11837134	11839676	1868	-	NR_126000	lncRNA	TSS5586	.	.	uncharacterized LOC102724659	LOC102724659
190	MTHFR	2.25274	2.98897	2.43771	2.21916	3.60939	3.79881	10	5	24	17	MTHFR	4524	chr1	11845787	11866160	7150	-	NM_005957	protein_coding	TSS6068	P23931	.	methylenetetrahydrofolate reductase (NAD(P)H)	MTHFR
191	CLCN6	0.286771	0.551029	2.75342	1.67524	0.951394	0.815446	13	3	2	1	CLCN6	1185	chr1	11866153	11903201	5805	+	NM_001286	protein_coding	TSS30318	.	CLC-6|KIAA0046	chloride voltage-gated channel 6	CLCN6
192	NPPA-AS1	1	1	0	0	0	0	0	0	0	0	NPPA-AS1	100379251	chr1	11900376	11907673	1662	+	NR_037806	antisense_RNA	TSS13498	.	.	NPPA antisense RNA 1	NPPA-AS1
193	NPPA	0.693587	1	0.527851	0	0	0	1	0	0	0	NPPA	4878	chr1	11905767	11907840	854	-	NM_006172	protein_coding	TSS2098	P26397	ANF|ANP|ATFB6|CDD-ANF|PND	natriuretic peptide A	NPPA
194	NPPB	0.693587	1	0.527851	0	0	0	1	0	0	0	NPPB	4879	chr1	11917521	11918992	698	-	NM_002521	protein_coding	TSS33729	P16135	BNP	natriuretic peptide B	NPPB
195	KIAA2013	0.940933	0.22606	6.71781	6.41097	6.62998	4.26575	236	115	210	24	KIAA2013	90231	chr1	11979645	11986485	2823	-	NM_138346	protein_coding	TSS5580	P4183	MGC33867	KIAA2013	KIAA2013
196	PLOD1	1.1966	1.32365	6.05275	6.32147	6.31169	6.72599	148	108	168	138	PLOD1	5351	chr1	11994724	12035599	3031	+	NM_000302	protein_coding	TSS19535	P4998	FLJ42041|LH|LH1|LLH|PLOD	procollagen-lysine,2-oxoglutarate 5-dioxygenase 1	PLOD1
197	MFN2	1.00488	0.329043	5.52549	5.14439	5.53252	3.54074	102	47	97	14	MFN2	9927	chr1	12040238	12073572	4677	+	NM_014874	protein_coding	TSS20076	P24009	CMT2A|CMT2A2|CPRP1|HSG|KIAA0214|MARF	mitofusin 2	MFN2
198	MIIP	0.831594	8.12025	1.21744	1.30012	0.951394	4.32164	3	2	2	25	MIIP	60672	chr1	12079299	12092106	1801	+	NM_021933	protein_coding	TSS28141	P29488	FLJ12438|FLJ38609|IIP45	migration and invasion inhibitory protein	MIIP
199	TNFRSF8	1	1	0	0	0	0	0	0	0	0	TNFRSF8	943	chr1	12123434	12204264	3891	+	NM_001281430	protein_coding	TSS26581	P21746	CD30|D1S166E|Ki-1	tumor necrosis factor receptor superfamily member 8	TNFRSF8
200	TNFRSF1B	0.232786	1.1569	2.65566	2.61323	0.552741	2.82349	12	7	1	8	TNFRSF1B	7133	chr1	12227060	12269277	3675	+	NM_001066	protein_coding	TSS33080	P33649	CD120b|TBPII|TNF-R-II|TNF-R75|TNFBR|TNFR1B|TNFR2|TNFR80|p75|p75TNFR	tumor necrosis factor receptor superfamily member 1B	TNFRSF1B
201	VPS13D	2.29246	1.30363	3.5903	4.09486	4.7872	4.47739	25	22	57	28	VPS13D	55187	chr1	12290096	12572098	16345	+	NM_018156	protein_coding	TSS27069	P5280	FLJ23066	vacuolar protein sorting 13 homolog D	VPS13D
202	SNORA59B	1	1	0	0	0	0	0	0	0	0	SNORA59B	677882	chr1	12567300	12567451	152	+	NR_003022	snoRNA	TSS3273	.	ACA59	small nucleolar RNA, H /ACA box 59B	SNORA59B
203	SNORA59A	1	1	0	0	0	0	0	0	0	0	SNORA59A	677885	chr1	12567300	12567451	152	+	NR_003025_1	snoRNA	TSS3273	.	ACA59	small nucleolar RNA, H /ACA box 59A	SNORA59A
204	DHRS3	1.69868	1.68131	2.84497	4.88355	3.60939	5.63314	14	39	24	64	DHRS3	9249	chr1	12627939	12677737	1723	-	NM_004753	protein_coding	TSS2546	P8921	RDH17|Rsdr1|SDR1|SDR16C1|retSDR1	dehydrogenase /reductase (SDR family) member 3	DHRS3
205	AADACL4	1	1	0	0	0	0	0	0	0	0	AADACL4	343066	chr1	12704566	12727097	1575	+	NM_001013630	protein_coding	TSS17045	P28455	.	arylacetamide deacetylase-like 4	AADACL4
206	AADACL3	1	1	0	0	0	0	0	0	0	0	AADACL3	126767	chr1	12776118	12788726	4049	+	NM_001103170	protein_coding	TSS1790	P35826	.	arylacetamide deacetylase-like 3	AADACL3
207	C1orf158	1	1	0	0	0	0	0	0	0	0	C1orf158	93190	chr1	12806134	12821102	1048	+	NM_152290	protein_coding	TSS21539	P13080	DKFZp686C0236|MGC35194	chromosome 1 open reading frame 158	C1orf158
208	PRAMEF12	1	1	0	0	0	0	0	0	0	0	PRAMEF12	390999	chr1	12834991	12838048	1778	+	NM_001080830	protein_coding	TSS13266	P3805	.	PRAME family member 12	PRAMEF12
209	PRAMEF1	1	1	0	0	0	0	0	0	0	0	PRAMEF1	65121	chr1	12851546	12856777	2436	+	NM_023013	protein_coding	TSS17275	P19076	RP5-845O24.1|dJ1198H6.1	PRAME family member 1	PRAMEF1
210	PRAMEF11	1	1	0	0	0	0	0	0	0	0	PRAMEF11	440560	chr1	12884618	12891264	1689	-	NM_001146344	protein_coding	TSS21496	P7918	RP5-845O24.2	PRAME family member 11	PRAMEF11
211	HNRNPCL4	0.356923	1.35708	2.43771	2.21916	0.951394	2.65967	10	5	2	7	HNRNPCL4	101060301	chr1	12907230	12908157	928	-	NM_001302551	protein_coding	TSS11286	P171	.	heterogeneous nuclear ribonucleoprotein C-like 4	HNRNPCL4
212	HNRNPCL3	0.356923	1.35708	2.43771	2.21916	0.951394	2.65967	10	5	2	7	HNRNPCL3	649330	chr1	12907230	12908235	1006	-	NM_001146181	protein_coding	TSS33779	P171	.	heterogeneous nuclear ribonucleoprotein C-like 3	HNRNPCL3
213	HNRNPCL1	0.356923	1.35708	2.43771	2.21916	0.951394	2.65967	10	5	2	7	HNRNPCL1	343069	chr1	12907230	12908609	1170	-	NM_001013631	protein_coding	TSS26926	P171	HNRPCL1	heterogeneous nuclear ribonucleoprotein C-like 1	HNRNPCL1
214	PRAMEF2	1	1	0	0	0	0	0	0	0	0	PRAMEF2	65122	chr1	12916941	12921764	1642	+	NM_023014	protein_coding	TSS22699	P9087	DJ845O24.3|FLJ43580|RP5-845O24.1	PRAME family member 2	PRAMEF2
215	PRAMEF4	1	1	0	0	0	0	0	0	0	0	PRAMEF4	400735	chr1	12939033	12946025	1840	-	NM_001009611	protein_coding	TSS24905	P716	RP5-845O24.6	PRAME family member 4	PRAMEF4
216	PRAMEF8	1	1	0	0	0	0	0	0	0	0	PRAMEF8	391002	chr1	12976467	13390748	3116	+	NM_001012276_1	protein_coding	TSS30297	P28333	.	PRAME family member 8	PRAMEF8
217	PRAMEF7	1	1	0	0	0	0	0	0	0	0	PRAMEF7	441871	chr1	12976467	13611533	1599	+	NM_001012277_2	protein_coding	TSS30297	P28333	MGC178110	PRAME family member 7	PRAMEF7
218	PRAMEF6	1	1	0	0	0	0	0	0	0	0	PRAMEF6	440561	chr1	12998302	13365177	1202	-	NM_001010889_1	protein_coding	TSS18353	P5944	.	PRAME family member 6	PRAMEF6
219	PRAMEF9	1	1	0	0	0	0	0	0	0	0	PRAMEF9	343070	chr1	12998505	13002353	1436	-	NM_001010890	protein_coding	TSS2946	P21786	PRAMEF15	PRAME family member 9	PRAMEF9
220	LOC101929983	1	1	0	0	0	0	0	0	0	0	LOC101929983	.	chr1	12998505	13648656	4290	-	NM_001300891	.	TSS2946	P21786	.	.	.
221	LOC391003	1	1	0	0	0	0	0	0	0	0	LOC391003	.	chr1	13035499	13330992	2706	+	NM_001099850	.	TSS20385	P17913	.	.	.
222	PRAMEF22	1	1	0	0	0	0	0	0	0	0	PRAMEF22	653606	chr1	13035543	13331671	1734	+	NM_001100631	protein_coding	TSS10559	P10735	PRAMEF3L	Derived by automated computational analysis using gene prediction method: Gnomon.	PRAMEF22
223	PRAMEF25	1	1	0	0	0	0	0	0	0	0	PRAMEF25	441873	chr1	13052240	13109399	1048	-	NM_001310134	protein_coding	TSS4593	P18731	.	PRAME family member 25	PRAMEF25
224	PRAMEF26	1	1	0	0	0	0	0	0	0	0	PRAMEF26	645359	chr1	13052394	13052787	394	-	NM_001306072	protein_coding	TSS4593	P18731	.	PRAME family member 26	PRAMEF26
225	PRAMEF5	1	1	0	0	0	0	0	0	0	0	PRAMEF5	343068	chr1	13108514	13359896	1933	-	NM_001013407	protein_coding	TSS24491	P34837	.	PRAME family member 5	PRAMEF5
226	LOC649324	1	1	0	0	0	0	0	0	0	0	LOC649324	.	chr1	13161986	13199727	4429	-	NR_111947_1	.	TSS2772	.	.	.	.
227	LOC645354	1	1	0	0	0	0	0	0	0	0	LOC645354	.	chr1	13161986	13163233	1248	-	NR_111945_1	.	TSS2772	.	.	.	.
228	HNRNPCL2	1	1.45542	0	0.79181	0	1.33324	0	1	0	2	HNRNPCL2	440563	chr1	13182960	13184326	1156	-	NM_001136561	protein_coding	TSS1680	P24969	.	heterogeneous nuclear ribonucleoprotein C-like 2	HNRNPCL2
229	PRAMEF10	1	1	0	0	0	0	0	0	0	0	PRAMEF10	343071	chr1	13409128	13629979	1580	+	NM_001039361	protein_coding	TSS9977	P28994	MGC138413|MGC138415|RP5-845O24.7	PRAME family member 10	PRAMEF10
230	LOC645382	1	1	0	0	0	0	0	0	0	0	LOC645382	.	chr1	13409135	13635299	1566	+	NM_001291381	.	TSS26119	P28994	.	.	.
231	PRAMEF15	1	1	0	0	0	0	0	0	0	0	PRAMEF15	653619	chr1	13421176	13646345	1356	+	NM_001098376_1	protein_coding	TSS17074	P3272	PRAMEF9	PRAME family member 15	PRAMEF15
232	LOC400736	1.27108	2.33321	2.03297	0.79181	2.37902	2.01413	7	1	9	4	LOC400736	.	chr1	13447414	13452656	2164	-	NM_001291380	.	TSS32347	P6863	.	.	.
233	PRAMEF14	1.21866	1.35708	2.43771	2.21916	2.723	2.65967	10	5	12	7	PRAMEF14	729528	chr1	13447414	13673511	3359	-	NM_001024661_1	protein_coding	TSS32347	P6863	.	PRAME family member 14	PRAMEF14
234	PRAMEF19	1	1	0	0	0	0	0	0	0	0	PRAMEF19	645414	chr1	13474053	13698405	4246	-	NM_001099790_1	protein_coding	TSS32316	P25194	.	PRAME family member 19	PRAMEF19
235	PRAMEF16	1	1	0	0	0	0	0	0	0	0	PRAMEF16	.	chr1	13495254	13496545	896	+	NM_001045480	.	TSS5961	P2768	.	.	.
236	PRAMEF17	1	1	0	0	0	0	0	0	0	0	PRAMEF17	391004	chr1	13495258	13719089	2579	+	NM_001099851	protein_coding	TSS1514	P2768	MGC178210|MGC181961	PRAME family member 17	PRAMEF17
237	PRAMEF20	1	1	0	0	0	0	0	0	0	0	PRAMEF20	645425	chr1	13516066	13747803	3194	+	NM_001099852_1	protein_coding	TSS33490	P11794	.	PRAME family member 20	PRAMEF20
238	LRRC38	1	1	0	0	0	0	0	0	0	0	LRRC38	126755	chr1	13801445	13840242	1908	-	NM_001010847	protein_coding	TSS18612	P9047	RP4-597A16.1	leucine rich repeat containing 38	LRRC38
239	PDPN	1	0.577619	0	0.79181	0	0	0	1	0	0	PDPN	10630	chr1	13910252	13944452	2974	+	NM_198389	protein_coding	TSS32226	P15647	AGGRUS|GP36|GP40|Gp38|HT1A-1|OTS8|PA2.26|T1A|T1A-2	podoplanin	PDPN
240	PRDM2	0.935049	1.05495	5.85772	7.14363	5.76084	7.22081	129	192	114	195	PRDM2	7799	chr1	14026735	14151574	9690	+	NM_001135610	protein_coding	TSS3639	P14141	HUMHOXY1|KMT8|MTB-ZF|RIZ|RIZ1|RIZ2	PR domain 2	PRDM2
241	KAZN	3.60792	6.31889	0.527851	0	2.37902	2.65967	1	0	9	7	KAZN	23254	chr1	14925213	15444544	6966	+	NM_201628	protein_coding	TSS18649	P2306	.	kazrin, periplakin interacting protein	KAZN
242	TMEM51-AS1	1	1	0	0	0	0	0	0	0	0	TMEM51-AS1	200197	chr1	15438311	15478960	6979	-	NR_027136	lncRNA	TSS11342	.	.	TMEM51 antisense RNA 1	TMEM51-AS1
243	TMEM51	0.657579	1.52945	1.86817	2.61323	1.2634	3.22624	6	7	3	11	TMEM51	55092	chr1	15479028	15546974	2238	+	NM_001136216	protein_coding	TSS26320	P15480	C1orf72|FLJ10199	transmembrane protein 51	TMEM51
244	C1orf195	1	1	0	0	0	0	0	0	0	0	C1orf195	727684	chr1	15490692	15498120	719	-	NM_001278502	protein_coding	TSS24272	P19999	.	chromosome 1 open reading frame 195	C1orf195
245	FHAD1	0.311633	0.577619	1.68208	0.79181	0	0	5	1	0	0	FHAD1	114827	chr1	15573768	15724622	5090	+	NM_052929	protein_coding	TSS4902	P22283	DKFZp686G2134|DKFZp686P19183|FLJ31291|KIAA1937	forkhead-associated (FHA) phosphopeptide binding domain 1	FHAD1
246	EFHD2	0.801651	0.288838	7.66772	7.51056	7.34876	5.71889	458	248	347	68	EFHD2	79180	chr1	15736391	15756839	2419	+	NM_024329	protein_coding	TSS19360	P31727	MGC4342|SWS1	EF-hand domain family member D2	EFHD2
247	CTRC	1	1	0	0	0	0	0	0	0	0	CTRC	11330	chr1	15764938	15773153	899	+	NM_007272	protein_coding	TSS30034	P15372	CLCR|ELA4	chymotrypsin C	CTRC
248	CELA2A	1	1	0	0	0	0	0	0	0	0	CELA2A	63036	chr1	15783223	15798586	920	+	NM_033440	protein_coding	TSS12402	P15227	ELA2A|PE-1	chymotrypsin like elastase family member 2A	CELA2A
249	CELA2B	1	1	0	0	0	0	0	0	0	0	CELA2B	51032	chr1	15802596	15817895	923	+	NM_015849	protein_coding	TSS26667	P26310	ELA2B|MGC142100|MGC142102|MGC97052	chymotrypsin like elastase family member 2B	CELA2B
250	CASP9	0.893602	1	1.68208	0	1.51978	0	5	0	4	0	CASP9	842	chr1	15817896	15851285	3392	-	NM_032996	protein_coding	TSS8410	.	APAF-3|APAF3|CASPASE-9c|ICE-LAP6|MCH6	caspase 9, apoptosis-related cysteine peptidase	CASP9
251	DNAJC16	1.11959	1.33924	4.84961	4.91885	5.01258	5.34027	63	40	67	52	DNAJC16	23341	chr1	15853308	15898228	6069	+	NM_001287811	protein_coding	TSS34121	P16213	DKFZp686G1298|DKFZp686N0387|DKFZp781I1547|KIAA0962	DnaJ heat shock protein family (Hsp40) member C16	DNAJC16
252	AGMAT	1.43392	0.131905	1.21744	2.92243	1.73741	0	3	9	5	0	AGMAT	79814	chr1	15898194	15911605	3154	-	NM_024758	protein_coding	TSS34163	P4018	FLJ23384	agmatinase	AGMAT
253	DDI2	0.915339	0.271214	4.0793	3.89663	3.95168	2.01413	36	19	31	4	DDI2	84301	chr1	15943953	15987552	2680	+	NM_032341	protein_coding	TSS11377	P11591	MGC14844|RP4-680D5.5	DNA damage inducible 1 homolog 2	DDI2
254	RSC1A1	1.77024	1	0.913462	0	1.73741	0	2	0	5	0	RSC1A1	6248	chr1	15986364	15988217	1854	+	NM_006511	protein_coding	TSS19150	P29637	RS1	regulatory solute carrier protein, family 1, member 1	RSC1A1
255	PLEKHM2	0.942755	2.02773	5.05528	5.68527	4.97023	6.70513	73	69	65	136	PLEKHM2	23207	chr1	16010827	16061264	4122	+	NM_015164	protein_coding	TSS16760	P8058	KIAA0842|RP11-169K16.1|SKIP	pleckstrin homology and RUN domain containing M2	PLEKHM2
256	SLC25A34	0.361387	1	1.46839	0	0	0	4	0	0	0	SLC25A34	284723	chr1	16062809	16067887	3073	+	NM_207348	protein_coding	TSS33745	P23296	DKFZp781A10161|RP11-169K16.2	solute carrier family 25 member 34	SLC25A34
257	TMEM82	1	1	0	0	0	0	0	0	0	0	TMEM82	388595	chr1	16068987	16074292	1265	+	NM_001013641	protein_coding	TSS14135	P17258	.	transmembrane protein 82	TMEM82
258	FBLIM1	0.879857	3.46609	5.49755	4.84736	5.31289	6.64067	100	38	83	130	FBLIM1	54751	chr1	16085255	16113084	3536	+	NM_017556	protein_coding	TSS19399	P23300	CAL|DKFZp434G171|FBLP-1|FBLP1	filamin binding LIM protein 1	FBLIM1
259	UQCRHL	0.577231	0.014045	6.71781	6.1538	5.92503	0	236	96	128	0	UQCRHL	440567	chr1	16133657	16134194	538	-	NM_001089591	protein_coding	TSS18659	P2775	.	ubiquinol-cytochrome c reductase hinge protein like	UQCRHL
260	FLJ37453	0.602618	1.90378	1.68208	3.89663	0.951394	4.8255	5	19	2	36	FLJ37453	729614	chr1	16160710	16174642	2732	-	NR_024279	lncRNA	TSS7659	.	FLJ42024	uncharacterized LOC729614	FLJ37453
261	SPEN	0.847069	1.04948	7.24457	7.75479	7.00512	7.82447	341	294	273	297	SPEN	23013	chr1	16174359	16266950	12227	+	NM_015001	protein_coding	TSS24480	P7342	KIAA0929|MINT|RBM15C|SHARP	spen family transcriptional repressor	SPEN
1976	RGS2	1.65358	0.350955	3.0892	6.44769	3.81479	4.93705	17	118	28	39	RGS2	5997	chr1	192778169	192781407	1350	+	NM_002923	protein_coding	TSS19517	P32571	G0S8	regulator of G-protein signaling 2	RGS2
263	C1orf64	1	1	0	0	0	0	0	0	0	0	C1orf64	149563	chr1	16330731	16333190	927	+	NM_178840	protein_coding	TSS33852	P19329	MGC24047|RP11-5P18.4	chromosome 1 open reading frame 64	C1orf64
264	HSPB7	1	1	0	0	0	0	0	0	0	0	HSPB7	27129	chr1	16340523	16345285	2892	-	NM_014424	protein_coding	TSS15301	P25895	DKFZp779D0968|FLJ32733|cvHSP	heat shock protein family B (small) member 7	HSPB7
265	CLCNKA	1	1	0	0	0	0	0	0	0	0	CLCNKA	1187	chr1	16348486	16360545	2617	+	NM_001257139	protein_coding	TSS863	P24767	CLCK1|ClC-K1|MGC61490|hClC-Ka	chloride voltage-gated channel Ka	CLCNKA
266	CLCNKB	1	1	0	0	0	0	0	0	0	0	CLCNKB	1188	chr1	16370231	16383821	3191	+	NM_000085	protein_coding	TSS20420	P19211	CLCKB|ClC-K2|ClC-Kb|MGC24087|hClC-Kb	chloride voltage-gated channel Kb	CLCNKB
267	FAM131C	0.457125	0.406093	1.68208	1.30012	0.552741	0	5	2	1	0	FAM131C	348487	chr1	16384264	16400127	1701	-	NM_182623	protein_coding	TSS34222	P25844	C1orf117|FLJ36766|RP11-5P18.9	family with sequence similarity 131 member C	FAM131C
268	EPHA2	0.528925	0.890809	3.16222	2.42961	2.24335	2.2628	18	6	8	5	EPHA2	1969	chr1	16450832	16482582	3964	-	NM_004431	protein_coding	TSS3205	P21297	ARCC2|ECK	EPH receptor A2	EPHA2
269	ARHGEF19	2.44798	0.695767	1.86817	4.15532	3.15976	3.63199	6	23	17	15	ARHGEF19	128272	chr1	16524599	16539104	3029	-	NM_153213	protein_coding	TSS17933	P24003	FLJ33962|RP4-733M16.1|WGEF	Rho guanine nucleotide exchange factor 19	ARHGEF19
270	RSG1	1	2.51968	0	0	0	1.33324	0	0	0	2	RSG1	79363	chr1	16558182	16563659	1560	-	NM_030907	protein_coding	TSS25346	P25399	.	REM2 and RAB like small GTPase 1	RSG1
271	FBXO42	0.844138	0.149331	6.59792	6.69173	6.35347	3.94832	217	140	173	19	FBXO42	54455	chr1	16573335	16678986	6238	-	NM_018994	protein_coding	TSS7261	P15032	Fbx42|KIAA1332	F-box protein 42	FBXO42
272	SZRD1	0.990913	0.59354	8.6356	9.18391	8.62243	8.43132	898	794	842	453	SZRD1	26099	chr1	16693525	16724643	4018	+	NM_001271869	protein_coding	TSS15136	.	.	SUZ RNA binding domain containing 1	SZRD1
273	SPATA21	1	1	0	0	0	0	0	0	0	0	SPATA21	374955	chr1	16725138	16763919	2015	-	NM_198546	protein_coding	TSS11022	P23482	MGC27074|spergen-2|spergen2	spermatogenesis associated 21	SPATA21
274	NECAP2	1.00113	0.560555	4.71047	4.91885	4.7121	4.08378	57	40	54	21	NECAP2	55707	chr1	16767167	16786584	2003	+	NM_001145278	protein_coding	TSS19506	P28866	FLJ10420	NECAP endocytosis associated 2	NECAP2
275	CROCCP3	4.90318	1	0.527851	0	2.82157	0	1	0	13	0	CROCCP3	114819	chr1	16793931	16819196	5368	-	NR_023386	misc_RNA	TSS22637	.	CROCCL2|KIAA0445|KIAA1922|dJ798A10.2	ciliary rootlet coiled-coil, rootletin pseudogene 3	CROCCP3
276	FAM231B	1	1	0	0	0	0	0	0	0	0	FAM231B	100133301	chr1	16865219	16866530	1312	+	NM_001310155	protein_coding	TSS15028	P21340	.	family with sequence similarity 231 member B	FAM231B
277	NBPF1	1.03835	1.32638	4.82733	4.5649	4.88162	4.9724	62	31	61	40	NBPF1	55672	chr1	16888922	16940100	5947	-	NM_017940	protein_coding	TSS19376	P8252	AB13|AB14|AB23|AD2|FLJ20719|KIAA1693|NBG|NBPF	neuroblastoma breakpoint family member 1	NBPF1
278	CROCCP2	0.763907	5.96029	2.31499	1.30012	1.92646	3.8755	9	2	6	18	CROCCP2	84809	chr1	16944751	16957401	1765	-	NR_026752	misc_RNA	TSS15285	.	CROCCL1|MGC12760	ciliary rootlet coiled-coil, rootletin pseudogene 2	CROCCP2
279	MST1P2	1	1	0	0	0	0	0	0	0	0	MST1P2	11209	chr1	16972069	16976915	2636	+	NR_027504	misc_RNA	TSS24149	.	FLJ18435|MSPL-1|MSPL-2|MSPL-3|MSPL1|MSPL2|MSPL3|MSTP1|MSTP2|MSTP3	macrophage stimulating 1 (hepatocyte growth factor-like) pseudogene 2	MST1P2
280	FAM231A	1	1	0	0	0	0	0	0	0	0	FAM231A	729574	chr1	16999498	17060956	1020	+	NM_001282321_1	protein_coding	TSS22700	P19177	.	family with sequence similarity 231 member A	FAM231A
281	FAM231C	1	1	0	0	0	0	0	0	0	0	FAM231C	729587	chr1	16999498	17060956	1310	+	NM_001310138	protein_coding	TSS22700	P19177	.	family with sequence similarity 231 member C	FAM231C
282	ESPNP	1	1	0	0	0	0	0	0	0	0	ESPNP	284729	chr1	17017713	17046652	2015	-	NR_026567	misc_RNA	TSS30535	.	FLJ60011|RP1-163M9.1|dJ1182A14.1	espin pseudogene	ESPNP
283	MST1L	0.693587	1	0.527851	0	0	0	1	0	0	0	MST1L	11223	chr1	17081129	17090975	4668	-	NM_001271733	protein_coding	TSS2812	P25458	.	macrophage stimulating 1-like	MST1L
284	CROCC	1.52516	0.714659	2.5508	1.30012	3.15976	0.815446	11	2	17	1	CROCC	9696	chr1	17248445	17299474	6656	+	NM_014675	protein_coding	TSS21522	P25657	KIAA0445|ROLT	ciliary rootlet coiled-coil, rootletin	CROCC
285	MFAP2	1.11056	0.714659	2.93106	1.30012	3.08235	0.815446	15	2	16	1	MFAP2	4237	chr1	17300999	17308081	1171	-	NM_001135248	protein_coding	TSS8890	P9223	FLJ50901|MAGP|MAGP-1|MAGP1	microfibrillar associated protein 2	MFAP2
286	ATP13A2	0.443097	0.577619	2.43771	0.79181	1.2634	0	10	1	3	0	ATP13A2	23400	chr1	17312453	17338467	4155	-	NM_022089	protein_coding	TSS12878	P28823	FLJ26510|HSA9947|KRPPD|PARK9	ATPase 13A2	ATP13A2
287	SDHB	1.03646	0.208542	6.56464	5.48783	6.61631	3.22624	212	60	208	11	SDHB	6390	chr1	17345225	17380665	1145	-	NM_003000	protein_coding	TSS30283	P8135	FLJ92337|IP|PGL4|SDH|SDH1|SDH2|SDHIP	succinate dehydrogenase complex iron sulfur subunit B	SDHB
288	PADI2	1	1	0	0	0	0	0	0	0	0	PADI2	11240	chr1	17393256	17445948	4363	-	NM_007365	protein_coding	TSS21873	P33534	KIAA0994|PAD-H19|PAD2|PDI2	peptidyl arginine deiminase 2	PADI2
289	PADI1	1.46687	1	0	0	0.552741	0	0	0	1	0	PADI1	29943	chr1	17531621	17572501	3847	+	NM_013358	protein_coding	TSS9955	P22072	HPAD10|PAD1|PDI|PDI1	peptidyl arginine deiminase 1	PADI1
290	PADI3	1	1	0	0	0	0	0	0	0	0	PADI3	51702	chr1	17575593	17610727	3188	+	NM_016233	protein_coding	TSS16190	P10207	MGC126307|MGC126308|PAD3|PDI3	peptidyl arginine deiminase 3	PADI3
291	PADI4	1	1	0	0	0	0	0	0	0	0	PADI4	23569	chr1	17634690	17690495	2265	+	NM_012387	protein_coding	TSS12101	P19509	PAD|PAD4|PADI5|PDI4|PDI5	peptidyl arginine deiminase 4	PADI4
292	PADI6	1	1	0	0	0	0	0	0	0	0	PADI6	353238	chr1	17698691	17728195	2396	+	NM_207421	protein_coding	TSS29995	P34390	.	peptidyl arginine deiminase 6	PADI6
4987	ING4	2.56997	0.61177	3.29801	5.87697	4.65977	5.16803	20	79	52	46	ING4	51147	chr12	6759704	6772308	1551	-	NM_001127586	protein_coding	TSS22658	P34548	MGC12557|my036|p29ING4	inhibitor of growth family member 4	ING4
294	ARHGEF10L	2.30732	0.214766	2.65566	2.21916	3.86188	0	12	5	29	0	ARHGEF10L	55160	chr1	17866330	18024370	4494	+	NM_018125	protein_coding	TSS30999	P4055	FLJ10521|GrinchGEF|KIAA1626	Rho guanine nucleotide exchange factor 10 like	ARHGEF10L
295	ACTL8	1	1	0	0	0	0	0	0	0	0	ACTL8	81569	chr1	18081808	18153558	1861	+	NM_030812	protein_coding	TSS1277	P9423	CT57	actin like 8	ACTL8
296	LOC101927876	1	1	0	0	0	0	0	0	0	0	LOC101927876	101927876	chr1	18392151	18400905	2470	+	NR_125946	.	TSS16617	.	.	uncharacterized LOC101927876	LOC101927876
297	IGSF21	1	0.406093	0	1.30012	0	0	0	2	0	0	IGSF21	84966	chr1	18434240	18704977	1944	+	NM_032880	protein_coding	TSS29412	P18593	FLJ41177|MGC15730	immunoglobin superfamily member 21	IGSF21
298	KLHDC7A	1	1	0	0	0	0	0	0	0	0	KLHDC7A	127707	chr1	18807424	18812480	5057	+	NM_152375	protein_coding	TSS32259	P5580	FLJ38753|RP11-422P22.2	kelch domain containing 7A	KLHDC7A
299	PAX7	1	1	0	0	0	0	0	0	0	0	PAX7	5081	chr1	18957500	19075360	6182	+	NM_002584	protein_coding	TSS21448	P30088	FLJ37460|HUP1|PAX7B|RMS2	paired box 7	PAX7
300	TAS1R2	1	1	0	0	0	0	0	0	0	0	TAS1R2	80834	chr1	19166093	19186155	2521	-	NM_152232	protein_coding	TSS7930	P16615	GPR71|T1R2|TR2	taste 1 receptor member 2	TAS1R2
301	ALDH4A1	1.157	9.97165	2.03297	1.30012	2.24335	4.61795	7	2	8	31	ALDH4A1	8659	chr1	19197924	19229293	2568	-	NM_170726	protein_coding	TSS26350	P8572	ALDH4|DKFZp779M035|P5CD|P5CDh	aldehyde dehydrogenase 4 family member A1	ALDH4A1
302	IFFO2	0.278366	0.188537	5.14807	5.51115	3.30313	3.10407	78	61	19	10	IFFO2	126917	chr1	19230774	19282826	5835	-	NM_001136265	protein_coding	TSS16075	P30662	.	intermediate filament family orphan 2	IFFO2
303	UBR4	1.09837	2.47947	6.46716	7.08267	6.60252	8.3927	198	184	206	441	UBR4	23352	chr1	19401000	19536746	15882	-	NM_020765	protein_coding	TSS24939	P17768	FLJ41863|KIAA0462|KIAA1307|RBAF600|ZUBR1|p600	ubiquitin protein ligase E3 component n-recognin 4	UBR4
304	EMC1	1.22244	0.744823	4.47284	3.96578	4.7626	3.54074	48	20	56	14	EMC1	23065	chr1	19542158	19578053	6665	-	NM_015047	protein_coding	TSS3052	P26543	.	ER membrane protein complex subunit 1	EMC1
305	MRTO4	0.772528	2.06476	5.5798	4.5649	5.20746	5.61088	106	31	77	63	MRTO4	51154	chr1	19578075	19586622	2273	+	NM_016183	protein_coding	TSS32824	P10534	C1orf33|MRT4|dJ657E11.4	MRT4 homolog, ribosome maturation factor	MRTO4
306	AKR7L	0.630819	0.254778	1.21744	1.97269	0.552741	0	3	4	1	0	AKR7L	246181	chr1	19592476	19600568	2314	-	NR_040288	misc_RNA	TSS10320	.	AFAR3|AKR7A4	aldo-keto reductase family 7-like (gene /pseudogene)	AKR7L
307	AKR7A3	0.74811	1	1.68208	0	1.2634	0	5	0	3	0	AKR7A3	22977	chr1	19609057	19615280	1241	-	NM_012067	protein_coding	TSS9229	P11343	AFAR2	aldo-keto reductase family 7, member A3 (aflatoxin aldehyde reductase)	AKR7A3
308	LOC100506730	0.659013	1	2.84497	0	2.24335	0	14	0	8	0	LOC100506730	100506730	chr1	19619741	19622230	2490	-	NR_037847	lncRNA	TSS13274	.	.	uncharacterized LOC100506730	LOC100506730
309	AKR7A2	0.625147	3.12642	4.44385	4.15532	3.76612	5.79983	47	23	27	72	AKR7A2	8574	chr1	19629202	19638640	2619	-	NM_003689	protein_coding	TSS6434	P1660	AFAR|AFAR1|AFB1-AR1|AKR7	aldo-keto reductase family 7, member A2	AKR7A2
310	PQLC2	1.0174	0.577619	0.527851	0.79181	0.552741	0	1	1	1	0	PQLC2	54896	chr1	19638740	19658922	2776	+	NM_017765	protein_coding	TSS32372	P18548	FLJ20320|FLJ23906|FLJ26661|FLJ26665	PQ loop repeat containing 2	PQLC2
311	CAPZB	1.1046	0.330313	9.11747	8.64743	9.261	7.04933	1255	547	1312	173	CAPZB	832	chr1	19665267	19812135	2907	-	NM_001282162	protein_coding	TSS716	P14791	CAPB|CAPPB|CAPZ|MGC104401|MGC129749|MGC129750	capping actin protein of muscle Z-line beta subunit	CAPZB
312	MINOS1	1.03672	0.275634	7.1535	6.56376	7.20552	4.70458	320	128	314	33	MINOS1	440574	chr1	19923471	19956315	4231	+	NM_001204083	protein_coding	TSS11669	.	.	mitochondrial inner membrane organizing system 1	MINOS1
313	MINOS1-NBL1	0.457125	1	1.68208	0	0.552741	0	5	0	1	0	MINOS1-NBL1	100532736	chr1	19923471	19923603	133	+	NM_001204089	protein_coding	TSS11669	P11381	.	MINOS1-NBL1 readthrough	MINOS1-NBL1
314	RPS14P3	0.849715	0.776274	8.21857	8.23271	7.98362	7.86735	672	410	540	306	RPS14P3	644068	chr1	19934301	19935138	838	+	NR_077246	misc_RNA	TSS493	.	RPS14_1_16	ribosomal protein S14 pseudogene 3	RPS14P3
315	NBL1	1.02252	2.98995	5.41032	5.3394	5.44245	6.91952	94	54	91	158	NBL1	4681	chr1	19969723	19984949	3262	+	NM_001278164	protein_coding	TSS9193	P11381	D1S1733E|DAN|DAND1|MGC8972|NB|NO3	neuroblastoma 1, DAN family BMP antagonist	NBL1
316	HTR6	1	1	0	0	0	0	0	0	0	0	HTR6	3362	chr1	19991780	20007459	3388	+	NM_000871	protein_coding	TSS9215	P30946	5-HT6|5-HT6R	5-hydroxytryptamine receptor 6	HTR6
317	TMCO4	1.04778	1.97853	2.65566	1.67524	2.723	2.65967	12	3	12	7	TMCO4	255104	chr1	20008706	20126410	2974	-	NM_181719	protein_coding	TSS19586	P19835	DKFZp686C23231|RP5-1056L3.6	transmembrane and coiled-coil domains 4	TMCO4
318	RNF186	1	1	0	0	0	0	0	0	0	0	RNF186	54546	chr1	20140522	20141771	1250	-	NM_019062	protein_coding	TSS1828	P32899	FLJ20225|RP11-91K11.1	ring finger protein 186	RNF186
319	OTUD3	1.20112	1.82001	5.68266	6.38596	5.94704	7.2499	114	113	130	199	OTUD3	23252	chr1	20208888	20239437	6514	+	NM_015207	protein_coding	TSS22599	P15264	DUBA4|KIAA0459|RP11-460G22.1	OTU deubiquitinase 3	OTUD3
320	PLA2G2E	1	1	0	0	0	0	0	0	0	0	PLA2G2E	30814	chr1	20246800	20250110	487	-	NM_014589	protein_coding	TSS1301	P2426	.	phospholipase A2 group IIE	PLA2G2E
321	PLA2G2A	1	1	0	0	0	0	0	0	0	0	PLA2G2A	5320	chr1	20301924	20306932	969	-	NM_001161728	protein_coding	TSS11259	P9503	MOM1|PLA2|PLA2B|PLA2L|PLA2S|PLAS1|sPLA2	phospholipase A2 group IIA	PLA2G2A
322	PLA2G5	1	1	0	0	0	0	0	0	0	0	PLA2G5	5322	chr1	20396701	20418394	1894	+	NM_000929	protein_coding	TSS13425	P24710	DKFZp686C2294|GV-PLA2|MGC46205|PLA2-10|hVPLA(2)	phospholipase A2 group V	PLA2G5
323	PLA2G2D	1	1	0	0	0	0	0	0	0	0	PLA2G2D	26279	chr1	20439143	20446059	1970	-	NM_001271814	protein_coding	TSS21593	P2341	SPLASH|sPLA2S	phospholipase A2 group IID	PLA2G2D
324	PLA2G2F	1	1	0	0	0	0	0	0	0	0	PLA2G2F	64600	chr1	20465823	20476879	2719	+	NM_022819	protein_coding	TSS30760	P19626	FLJ25429|FLJ36326	phospholipase A2 group IIF	PLA2G2F
325	PLA2G2C	1	1	0	0	0	0	0	0	0	0	PLA2G2C	391013	chr1	20490484	20501687	453	-	NM_001105572	protein_coding	TSS23318	P8678	.	phospholipase A2 group IIC	PLA2G2C
326	UBXN10-AS1	1	1	0	0	0	0	0	0	0	0	UBXN10-AS1	101928017	chr1	20510736	20512979	509	-	NR_110078	lncRNA	TSS20107	.	.	UBXN10 antisense RNA 1	UBXN10-AS1
327	UBXN10	1	1	0	0	0	0	0	0	0	0	UBXN10	127733	chr1	20512571	20522541	5578	+	NM_152376	protein_coding	TSS14625	P16781	FLJ25429|UBXD3	UBX domain protein 10	UBXN10
328	VWA5B1	1	1	0	0	0	0	0	0	0	0	VWA5B1	127731	chr1	20617412	20681387	4475	+	NM_001039500	protein_coding	TSS25656	P7680	FLJ32784|FLJ43845	von Willebrand factor A domain containing 5B1	VWA5B1
329	LINC01141	1	1	0	0	0	0	0	0	0	0	LINC01141	339505	chr1	20686294	20755287	3783	-	NR_033887	lncRNA	TSS23539	.	.	long intergenic non-protein coding RNA 1141	LINC01141
330	CAMK2N1	1.30494	1.64208	6.83968	7.16584	7.22366	7.88137	257	195	318	309	CAMK2N1	55450	chr1	20808884	20812728	2351	-	NM_018584	protein_coding	TSS12514	P35469	MGC22256|PRO1489|RP11-401M16.1	calcium /calmodulin dependent protein kinase II inhibitor 1	CAMK2N1
331	MUL1	1.46011	4.55781	3.3614	2.42961	3.90748	4.61795	21	6	30	31	MUL1	79594	chr1	20825941	20834674	2458	-	NM_024544	protein_coding	TSS4015	P2001	C1orf166|FLJ12875|GIDE|MAPL|MULAN|RNF218|RP11-401M16.2	mitochondrial E3 ubiquitin protein ligase 1	MUL1
332	FAM43B	1.46687	1	0	0	0.552741	0	0	0	1	0	FAM43B	163933	chr1	20878932	20881513	2582	+	NM_207334	protein_coding	TSS19304	P24938	FLJ44952	family with sequence similarity 43 member B	FAM43B
333	CDA	0.401807	1.75984	1.86817	0	0.552741	0.815446	6	0	1	1	CDA	978	chr1	20915444	20945400	959	+	NM_001785	protein_coding	TSS27710	P11942	CDD	cytidine deaminase	CDA
334	PINK1	1.53654	1.86793	5.51159	5.48783	6.13128	6.38927	101	60	148	109	PINK1	65018	chr1	20959948	20978004	2660	+	NM_032409	protein_coding	TSS7817	P26390	BRPK|FLJ27236|PARK6	PTEN induced putative kinase 1	PINK1
335	PINK1-AS	1.51222	1.8488	5.96365	5.76503	6.56032	6.65162	139	73	200	131	PINK1-AS	100861548	chr1	20969150	20978686	4443	-	NR_046507	antisense_RNA	TSS20815	.	.	PINK1 antisense RNA	PINK1-AS
336	DDOST	1.51239	0.339875	5.07432	4.03176	5.67115	2.47484	74	21	107	6	DDOST	1650	chr1	20978260	20988037	2126	-	NM_005216	protein_coding	TSS33473	P34630	AGER1|KIAA0115|MGC2191|OKSWcl45|OST|OST48|WBP1	dolichyl-diphosphooligosaccharide--protein glycosyltransferase non-catalytic subunit	DDOST
337	KIF17	0.693587	1	0.527851	0	0	0	1	0	0	0	KIF17	57576	chr1	20990507	21044510	4637	-	NM_020816	protein_coding	TSS10847	P28260	KIAA1405|KIF17B|KIF3X	kinesin family member 17	KIF17
338	SH2D5	5.65019	0.551029	1.21744	1.67524	3.71574	0.815446	3	3	26	1	SH2D5	400745	chr1	21046225	21059133	3834	-	NM_001103160	protein_coding	TSS18432	P34697	FLJ41242|FLJ41847|FLJ42879	SH2 domain containing 5	SH2D5
339	HP1BP3	1.08318	0.134575	9.75602	9.73871	9.8713	6.84519	1955	1167	2004	150	HP1BP3	50809	chr1	21069171	21113181	3921	-	NM_016287	protein_coding	TSS27065	P20537	HP1-BP74|MGC43701	heterochromatin protein 1 binding protein 3	HP1BP3
340	EIF4G3	1.00058	1.02622	9.0791	8.89132	9.07993	8.92866	1222	648	1157	640	EIF4G3	8672	chr1	21132785	21503381	6967	-	NM_003760	protein_coding	TSS781	P32454	eIF-4G 3|eIF4G 3|eIF4GII	eukaryotic translation initiation factor 4 gamma 3	EIF4G3
341	ECE1	0.768143	1.81316	5.7434	5.55669	5.36285	6.41519	119	63	86	111	ECE1	1889	chr1	21543740	21672034	5262	-	NM_001397	protein_coding	TSS14329	P31753	ECE	endothelin converting enzyme 1	ECE1
342	LOC100506801	1	1	0	0	0	0	0	0	0	0	LOC100506801	100506801	chr1	21619783	21626362	2574	+	NR_038404	lncRNA	TSS3861	.	.	uncharacterized LOC100506801	LOC100506801
343	NBPF3	0.276309	1.03272	4.47284	2.61323	2.6172	2.65967	48	7	11	7	NBPF3	84224	chr1	21766583	21811393	4471	+	NM_001256416	protein_coding	TSS7567	P15342	AE2|DKFZp434D177	neuroblastoma breakpoint family member 3	NBPF3
344	ALPL	1	1	0	0	0	0	0	0	0	0	ALPL	249	chr1	21835858	21904905	2596	+	NM_000478	protein_coding	TSS5509	P23651	AP-TNAP|APTNAP|FLJ40094|FLJ93059|HOPS|MGC161443|MGC167935|TNAP|TNSALP	alkaline phosphatase, liver /bone /kidney	ALPL
345	RAP1GAP	1	1	0	0	0	0	0	0	0	0	RAP1GAP	5909	chr1	21922708	21995856	3572	-	NM_002885	protein_coding	TSS13325	P30726	KIAA0474|RAP1GA1|RAP1GAP1|RAP1GAPII|RAPGAP	RAP1 GTPase activating protein	RAP1GAP
346	USP48	1.2683	2.30226	6.34703	6.32147	6.68992	7.52452	182	108	219	241	USP48	84196	chr1	22004792	22109688	5338	-	NM_032236	protein_coding	TSS26939	P5783	DKFZp762M1713|MGC132556|MGC14879|RAP1GA1|USP31	ubiquitin specific peptidase 48	USP48
347	LDLRAD2	0.979414	2.70092	5.42523	5.3131	5.39522	6.74655	95	53	88	140	LDLRAD2	401944	chr1	22138758	22151714	4012	+	NM_001013693	protein_coding	TSS11895	P30978	.	low density lipoprotein receptor class A domain containing 2	LDLRAD2
348	HSPG2	1.00114	2.70092	5.42523	5.3131	5.42688	6.74655	95	53	90	140	HSPG2	3339	chr1	22148725	22263790	14340	-	NM_005529	protein_coding	TSS26199	P10360	PLC|PRCAN|SJA|SJS|SJS1	heparan sulfate proteoglycan 2	HSPG2
349	CELA3B	1	1	0	0	0	0	0	0	0	0	CELA3B	23436	chr1	22303418	22315847	1003	+	NM_007352	protein_coding	TSS2107	P27118	CBPP|E1|EL-1|ELA3B	chymotrypsin like elastase family member 3B	CELA3B
350	CELA3A	1	1	0	0	0	0	0	0	0	0	CELA3A	10136	chr1	22328149	22339035	907	+	NM_005747	protein_coding	TSS18862	P30330	ELA3|ELA3A	chymotrypsin like elastase family member 3A	CELA3A
351	LOC101928043	1	1	0	0	0	0	0	0	0	0	LOC101928043	101928043	chr1	22350487	22352541	698	-	NR_110692	.	TSS3394	.	.	uncharacterized LOC101928043	LOC101928043
352	LINC00339	0.53091	1	0.913462	0	0	0	2	0	0	0	LINC00339	29092	chr1	22351684	22357717	2326	+	NR_023918	lncRNA	TSS32027	.	.	long intergenic non-protein coding RNA 339	LINC00339
353	CDC42	1.17619	0.129459	8.77307	8.66832	9.00719	5.71889	988	555	1100	68	CDC42	998	chr1	22379120	22419436	3155	+	NM_044472	protein_coding	TSS190	P20255	CDC42Hs|G25K	cell division cycle 42	CDC42
354	WNT4	1	0.577619	0	0.79181	0	0	0	1	0	0	WNT4	54361	chr1	22443798	22469519	3905	-	NM_030761	protein_coding	TSS20509	P14897	SERKAL|WNT-4	Wnt family member 4	WNT4
355	ZBTB40	0.858267	8.9167	3.5903	0.79181	3.3698	3.94832	25	1	20	19	ZBTB40	9923	chr1	22778344	22857650	8992	+	NM_001083621	protein_coding	TSS17951	P18761	KIAA0478|MGC133098|ZNF923	zinc finger and BTB domain containing 40	ZBTB40
356	EPHA8	1	1	0	0	0	0	0	0	0	0	EPHA8	2046	chr1	22890004	22930087	4996	+	NM_001006943	protein_coding	TSS32759	P9717	EEK|EK3|HEK3|KIAA1459	EPH receptor A8	EPHA8
357	C1QA	1	1	0	0	0	0	0	0	0	0	C1QA	712	chr1	22963118	22966175	1098	+	NM_015991	protein_coding	TSS27942	P15780	.	complement component 1, q subcomponent, A chain	C1QA
358	C1QC	1	1	0	0	0	0	0	0	0	0	C1QC	714	chr1	22970118	22974603	1168	+	NM_172369	protein_coding	TSS13877	P10456	C1Q-C|C1QG|FLJ27103	complement component 1, q subcomponent, C chain	C1QC
359	C1QB	1	1	0	0	0	0	0	0	0	0	C1QB	713	chr1	22979682	22988029	1044	+	NM_000491	protein_coding	TSS33477	P30942	.	complement component 1, q subcomponent, B chain	C1QB
360	EPHB2	0.530107	1.64036	1.46839	1.30012	0.552741	2.01413	4	2	1	4	EPHB2	2048	chr1	23037331	23247993	11011	+	NM_001309192	protein_coding	TSS16425	P22063	CAPB|DRT|EK5|EPHT3|ERK|Hek5|MGC87492|PCBC|Tyro5	EPH receptor B2	EPHB2
361	LACTBL1	1	1	0	0	0	0	0	0	0	0	LACTBL1	646262	chr1	23279536	23291923	1733	-	NM_001289974	protein_coding	TSS33579	P13423	.	lactamase beta like 1	LACTBL1
362	C1orf234	1.46687	1	0	0	0.552741	0	0	0	1	0	C1orf234	729059	chr1	23337327	23342343	510	-	NM_001242521	protein_coding	TSS29992	P4117	.	chromosome 1 open reading frame 234	C1orf234
363	KDM1A	1.64566	1.27211	4.11652	5.01986	4.83518	5.36708	37	43	59	53	KDM1A	23028	chr1	23345941	23410184	3107	+	NM_001009999	protein_coding	TSS24771	P34503	AOF2|BHC110|KDM1|KIAA0601|LSD1	lysine (K)-specific demethylase 1A	KDM1A
364	LUZP1	0.824921	0.688771	7.20192	7.47542	6.92425	6.93752	331	242	258	160	LUZP1	7798	chr1	23410516	23495351	8487	-	NM_001142546	protein_coding	TSS33254	P16589	FLJ35697|KIAA0601|LUZP	leucine zipper protein 1	LUZP1
365	HTR1D	1	1	0	0	0	0	0	0	0	0	HTR1D	3352	chr1	23518388	23521222	2835	-	NM_000864	protein_coding	TSS15406	P633	5-HT1D|HT1DA|HTR1DA|HTRL|RDC4	5-hydroxytryptamine receptor 1D	HTR1D
366	LINC01355	3.33435	9.35826	0	0	1.73741	3.22624	0	0	5	11	LINC01355	100996511	chr1	23607802	23612011	3511	-	NR_110616	lncRNA	TSS24776	.	.	long intergenic non-protein coding RNA 1355	LINC01355
367	HNRNPR	0.850002	0.850667	8.85519	8.80668	8.62072	8.57335	1046	611	841	500	HNRNPR	10236	chr1	23631181	23670857	7831	-	NM_005826	protein_coding	TSS17725	P19765	FLJ25714|HNRPR|hnRNP R|hnRNP-R	heterogeneous nuclear ribonucleoprotein R	HNRNPR
368	ZNF436	0.311633	0.313113	1.68208	1.67524	0	0	5	3	0	0	ZNF436	80818	chr1	23685941	23696357	4493	-	NM_030634	protein_coding	TSS3611	P17391	KIAA1710|ZNF|Zfp46	zinc finger protein 436	ZNF436
369	ZNF436-AS1	3.00957	0.131905	0.913462	2.92243	2.50302	0	2	9	10	0	ZNF436-AS1	148898	chr1	23695464	23698330	3559	+	NR_033690	lncRNA	TSS26077	.	.	ZNF436 antisense RNA 1	ZNF436-AS1
370	TCEA3	0.554909	0.861313	4.1528	4.69278	3.30313	4.47739	38	34	19	28	TCEA3	6920	chr1	23707402	23751272	1750	-	NM_003196	protein_coding	TSS12595	P1580	TFIIS|TFIIS.H	transcription elongation factor A3	TCEA3
371	ASAP3	1.27451	1.75984	0.913462	0	1.2634	0.815446	2	0	3	1	ASAP3	55616	chr1	23755056	23810750	4129	-	NM_001143778	protein_coding	TSS21494	P15823	ACAP4|CENTB6|DDEFL1|FLJ20199|UPLC1	ArfGAP with SH3 domain, ankyrin repeat and PH domain 3	ASAP3
372	E2F2	0.693587	7.07873	0.527851	0	0	2.82349	1	0	0	8	E2F2	1870	chr1	23832920	23857712	5193	-	NM_004091	protein_coding	TSS16725	P8942	E2F-2	E2F transcription factor 2	E2F2
373	LOC101928163	1	1	0	0	0	0	0	0	0	0	LOC101928163	101928163	chr1	23848422	23854911	1212	+	NR_110799	lncRNA	TSS15615	.	.	uncharacterized LOC101928163	LOC101928163
374	ID3	1.27542	0.0939674	6.70565	6.95244	7.05663	3.54074	234	168	283	14	ID3	3399	chr1	23884421	23886285	1239	-	NM_002167	protein_coding	TSS3735	P67	HEIR-1|bHLHb25	inhibitor of DNA binding 3, HLH protein	ID3
375	MDS2	1	1	0	0	0	0	0	0	0	0	MDS2	259283	chr1	23953824	23967056	1027	+	NR_027042	lncRNA	TSS20979	.	.	myelodysplastic syndrome 2 translocation associated	MDS2
376	RPL11	0.859171	0.0907335	10.8292	10.3169	10.6102	6.85469	4116	1743	3346	151	RPL11	6135	chr1	24018269	24022915	782	+	NM_000975	protein_coding	TSS8920	P20451	DBA7|GIG34	ribosomal protein L11	RPL11
377	TCEB3	0.993339	0.586846	5.90103	5.14439	5.89139	4.37545	133	47	125	26	TCEB3	6924	chr1	24069856	24088549	4943	+	NM_003198	.	TSS12304	P25455	EloA|FLJ38760|FLJ42849|SIII|SIII p110|TCEB3A	transcription elongation factor B subunit 3	TCEB3
378	TCEB3-AS1	0.529148	0.411799	2.65566	2.61323	1.73741	1.33324	12	7	5	2	TCEB3-AS1	100506963	chr1	24086872	24104787	1084	-	NR_038280	.	TSS33547	.	.	TCEB3 antisense RNA 1	TCEB3-AS1
379	PITHD1	1.34236	2.60399	5.09312	5.60083	5.51789	6.98155	75	65	96	165	PITHD1	57095	chr1	24104876	24114722	1622	+	NM_020362	protein_coding	TSS7772	P21129	.	PITH domain containing 1	PITHD1
380	LYPLA2	0.630799	0.998893	6.86176	6.83722	6.19702	6.83563	261	155	155	149	LYPLA2	11313	chr1	24117646	24122029	1624	+	NM_007260	protein_coding	TSS32505	P7868	APT-2|DJ886K2.4	lysophospholipase II	LYPLA2
381	GALE	2.39608	0.0835514	2.93106	3.58119	4.19174	0	15	15	37	0	GALE	2582	chr1	24122089	24127294	1724	-	NM_000403	protein_coding	TSS19813	P25862	FLJ95174|FLJ97302|SDR1E1	UDP-galactose-4-epimerase	GALE
382	HMGCL	0.703739	1.18903	4.32168	4.32282	3.81479	4.5726	43	26	28	30	HMGCL	3155	chr1	24128367	24151949	1608	-	NM_001166059	protein_coding	TSS26618	P31320	HL	3-hydroxymethyl-3-methylglutaryl-CoA lyase	HMGCL
383	FUCA1	1.18789	0.110574	3.78781	3.17691	4.03621	0	29	11	33	0	FUCA1	2517	chr1	24171572	24194859	2117	-	NM_000147	protein_coding	TSS3672	P17490	FUCA	fucosidase, alpha-L- 1, tissue	FUCA1
384	CNR2	1	1	0	0	0	0	0	0	0	0	CNR2	1269	chr1	24200460	24239817	1775	-	NM_001841	protein_coding	TSS18706	P21662	CB2|CX5	cannabinoid receptor 2 (macrophage)	CNR2
385	PNRC2	2.08558	1.20309	4.52913	5.20285	5.58958	5.46959	50	49	101	57	PNRC2	55629	chr1	24286301	24289949	2414	+	NM_017761	protein_coding	TSS24592	P2755	FLJ20312|MGC99541	proline rich nuclear receptor coactivator 2	PNRC2
386	SRSF10	0.802827	0.647022	7.9565	8.16449	7.63966	7.53638	560	391	425	243	SRSF10	10772	chr1	24290837	24306953	4679	-	NM_001300937	protein_coding	TSS34158	.	DKFZp686H0644|FLJ30749|FLJ43846|FUSIP1|FUSIP2|NSSR|SFRS13|SFRS13A|SRp38|SRrp40|TASR|TASR1|TASR2	serine /arginine-rich splicing factor 10	SRSF10
387	MYOM3	1	1	0	0	0	0	0	0	0	0	MYOM3	127294	chr1	24382531	24438665	5800	-	NM_152372	protein_coding	TSS26506	P4061	FLJ35961|MGC71483|RP11-293P20.1	myomesin 3	MYOM3
388	IL22RA1	1	1	0	0	0	0	0	0	0	0	IL22RA1	58985	chr1	24446261	24469775	2962	-	NM_021258	protein_coding	TSS12630	P20376	CRF2-9|IL22R|IL22R1	interleukin 22 receptor subunit alpha 1	IL22RA1
389	IFNLR1	1	1	0	0	0	0	0	0	0	0	IFNLR1	163702	chr1	24480647	24513765	4476	-	NM_173064	protein_coding	TSS26135	P24621	.	interferon lambda receptor 1	IFNLR1
390	LOC284632	1	1	0	0	0	0	0	0	0	0	LOC284632	284632	chr1	24526730	24538180	1846	+	NR_027087	lncRNA	TSS16441	.	.	uncharacterized LOC284632	LOC284632
391	GRHL3	1	1	0	0	0	0	0	0	0	0	GRHL3	57822	chr1	24645812	24690970	3425	+	NM_198173	protein_coding	TSS8165	P20784	MGC46624|SOM|TFCP2L4	grainyhead like transcription factor 3	GRHL3
392	STPG1	1.43392	1.75984	1.21744	0	1.73741	0.815446	3	0	5	1	STPG1	90529	chr1	24683489	24741587	3047	-	NM_001199013	protein_coding	TSS3455	P34831	.	sperm tail PG-rich repeat containing 1	STPG1
393	NIPAL3	1.46533	2.78555	5.7434	5.70562	6.29463	7.18358	119	70	166	190	NIPAL3	57185	chr1	24742245	24799473	5426	+	NM_020448	protein_coding	TSS23688	P3106	DJ462O23.2|DKFZp686E22155|NPAL3	NIPA like domain containing 3	NIPAL3
394	RCAN3AS	1	1	0	0	0	0	0	0	0	0	RCAN3AS	100750325	chr1	24822823	24828850	336	-	NR_045407	lncRNA	TSS15205	.	.	RCAN3 antisense	RCAN3AS
395	RCAN3	0.426475	1.6688	2.18086	3.96578	0.951394	4.70458	8	20	2	33	RCAN3	11123	chr1	24828841	24863510	3139	+	NM_001251979	protein_coding	TSS14765	P26983	DSCR1L2|MCIP3|RCN3|hRCN3	RCAN family member 3	RCAN3
396	LOC100506985	1	1	0	0	0	0	0	0	0	0	LOC100506985	100506985	chr1	24865764	24882515	973	-	NR_109781	lncRNA	TSS32573	.	.	uncharacterized LOC100506985	LOC100506985
397	NCMAP	1.46687	0.313113	0	1.67524	0.552741	0	0	3	1	0	NCMAP	400746	chr1	24882567	24935818	3990	+	NM_001010980	protein_coding	TSS19505	P22982	.	non-compact myelin associated protein	NCMAP
398	SRRM1	0.898833	1.08423	8.44759	8.46242	8.29371	8.57909	788	481	670	502	SRRM1	10250	chr1	24969594	24999772	4144	+	NM_005839	protein_coding	TSS32674	P9267	160-KD|MGC39488|POP101|SRM160	serine and arginine repetitive matrix 1	SRRM1
399	CLIC4	1.41746	0.191992	6.63687	6.39852	7.14017	4.01764	223	114	300	20	CLIC4	25932	chr1	25071760	25170815	4434	+	NM_013943	protein_coding	TSS6984	P23838	CLIC4L|DKFZp566G223|FLJ38640|H1|MTCLIC|huH1|p64H1	chloride intracellular channel 4	CLIC4
400	RUNX3	1.26112	0.342771	4.63553	4.88355	4.97023	3.33887	54	39	65	12	RUNX3	864	chr1	25226002	25291501	4340	-	NM_004350	protein_coding	TSS7153	P6530	AML2|CBFA3|FLJ34510|MGC16070|PEBP2aC	runt related transcription factor 3	RUNX3
401	SYF2	1.11882	1.84806	6.06232	6.74188	6.2243	7.62789	149	145	158	259	SYF2	25949	chr1	25548767	25559013	1777	-	NM_015484	protein_coding	TSS4786	P35938	CBPIN|DKFZp564O2082|NTC31|P29|fSAP29	SYF2 pre-mRNA splicing factor	SYF2
402	RSRP1	1.1139	1.42564	4.55648	3.96578	4.7121	4.47739	51	20	54	28	RSRP1	57035	chr1	25568740	25573985	1465	-	NM_020317	protein_coding	TSS25299	P3475	.	arginine /serine-rich protein 1	RSRP1
403	RHD	0.311633	4.79921	1.68208	0	0	2.2628	5	0	0	5	RHD	6007	chr1	25598977	25656936	3151	+	NM_001282869	protein_coding	TSS32200	P26375	CD240D|DIIIc|MGC165007|RH|RH30|RHCED|RHDVA(TT)|RHDel|RHPII|RHXIII|Rh4|RhDCw|RhII|RhK562-II|RhPI	Rh blood group D antigen	RHD
404	TMEM50A	1.68972	0.534035	5.01642	5.05202	5.77321	4.14702	71	44	115	22	TMEM50A	23585	chr1	25664789	25688852	2302	+	NM_014313	protein_coding	TSS22243	P36049	IFNRC|SMP1	transmembrane protein 50A	TMEM50A
405	RHCE	5.25428	0.185616	1.46839	2.42961	3.86188	0	4	6	29	0	RHCE	6006	chr1	25688740	25747363	1618	-	NM_138618	protein_coding	TSS29085	P31885	CD240CE|MGC103977|RH|RH30A|RHC|RHE|RHIXB|RHPI|Rh4|RhIVb(J)|RhVI|RhVIII	Rh blood group CcEe antigens	RHCE
406	TMEM57	0.740416	0.770612	7.50532	7.58936	7.07173	7.21344	409	262	286	194	TMEM57	55219	chr1	25757349	25826698	3977	+	NM_001282564	protein_coding	TSS5626	P9149	FLJ10747|FLJ23007|MACOILIN	transmembrane protein 57	TMEM57
407	LDLRAP1	2.42161	0.545453	3.0892	4.21334	4.36517	3.33887	17	24	42	12	LDLRAP1	26119	chr1	25870076	25895377	2935	+	NM_015627	protein_coding	TSS31342	P15830	ARH|ARH1|ARH2|DKFZp586D0624|FHCB1|FHCB2|MGC34705	low density lipoprotein receptor adaptor protein 1	LDLRAP1
408	MAN1C1	0.576345	0.0706094	3.29801	3.824	2.50302	0	20	18	10	0	MAN1C1	57134	chr1	25943959	26112698	7005	+	NM_001289010	protein_coding	TSS27818	P7276	HMIC|MAN1A3|MAN1C|pp6318	mannosidase alpha class 1C member 1	MAN1C1
409	SEPN1	0.843985	1.14343	4.47284	4.42458	4.22813	4.61795	48	28	38	31	SEPN1	57190	chr1	26126667	26144713	4332	+	NM_020451	.	TSS16850	P11105	FLJ24021|MDRS1|RSMD1|RSS|SELN	selenoprotein N, 1	SEPN1
410	MTFR1L	2.01095	8.64018	2.65566	1.67524	3.66354	4.78631	12	3	25	35	MTFR1L	56181	chr1	26146397	26159433	2616	+	NM_001099625	protein_coding	TSS25958	P15935	.	mitochondrial fission regulator 1 like	MTFR1L
411	LOC646471	1	3.27952	0	0	0	1.71349	0	0	0	3	LOC646471	646471	chr1	26146445	26150097	3653	-	NR_024498	lncRNA	TSS5632	.	.	uncharacterized LOC646471	LOC646471
412	AUNIP	0.311633	1.74061	1.68208	1.67524	0	2.47484	5	3	0	6	AUNIP	79000	chr1	26158404	26185949	3233	-	NM_001287490	protein_coding	TSS25700	P3562	.	aurora kinase A and ninein interacting protein	AUNIP
413	PAQR7	2.55475	7.61124	1.46839	1.97269	2.82157	4.90082	4	4	13	38	PAQR7	164091	chr1	26187975	26197744	3023	-	NM_178422	protein_coding	TSS32955	P2665	MPRA|PGLP|mSR	progestin and adipoQ receptor family member 7	PAQR7
414	STMN1	0.665111	0.925239	8.69679	8.02565	8.10845	7.91355	937	355	589	316	STMN1	3925	chr1	26210677	26233368	3602	-	NM_001145454	protein_coding	TSS57	P23157	C1orf215|FLJ32206|LAP18|Lag|MGC138869|MGC138870|OP18|PP17|PP19|PR22|SMN	stathmin 1	STMN1
415	PAFAH2	1.489	2.56606	3.0892	1.30012	3.66354	2.65967	17	2	25	7	PAFAH2	5051	chr1	26286258	26324648	3581	-	NM_000437	protein_coding	TSS21715	P17037	FLJ26025|HSD-PLA2	platelet activating factor acetylhydrolase 2	PAFAH2
416	EXTL1	3.80122	1.75984	0	0	1.92646	0.815446	0	0	6	1	EXTL1	2134	chr1	26348271	26362954	4014	+	NM_004455	protein_coding	TSS2012	P30425	EXTL|MGC70794	exostosin-like glycosyltransferase 1	EXTL1
417	SLC30A2	0.693587	1	0.527851	0	0	0	1	0	0	0	SLC30A2	7780	chr1	26364513	26372629	2499	-	NM_032513	protein_coding	TSS26248	P18262	FLJ36708|MGC11303|PP12488|ZNT2|ZnT-2	solute carrier family 30 member 2	SLC30A2
418	TRIM63	1	1	0	0	0	0	0	0	0	0	TRIM63	84676	chr1	26377796	26394125	1770	-	NM_032588	protein_coding	TSS33636	P20016	FLJ32380|IRF|MURF1|MURF2|RNF28|SMRZ	tripartite motif containing 63	TRIM63
419	PDIK1L	1.70481	0.478765	3.42212	2.7761	4.19174	1.71349	22	8	37	3	PDIK1L	149420	chr1	26437656	26452039	4600	+	NM_001243532	protein_coding	TSS10888	P24314	CLIK1L|RP11-96L14.4|STK35L2	PDLIM1 interacting kinase 1 like	PDIK1L
420	FAM110D	1	1	0	0	0	0	0	0	0	0	FAM110D	79927	chr1	26485511	26489119	1524	+	NM_024869	protein_coding	TSS12556	P8535	.	family with sequence similarity 110 member D	FAM110D
421	ZNF593	0.849254	1.45482	4.00185	4.03176	3.76612	4.5726	34	21	27	30	ZNF593	51042	chr1	26496388	26497364	649	+	NM_015871	protein_coding	TSS11385	P11527	ZT86	zinc finger protein 593	ZNF593
422	CNKSR1	1	0.577619	0	0.79181	0	0	0	1	0	0	CNKSR1	10256	chr1	26503981	26516375	2636	+	NM_001297648	protein_coding	TSS24019	P16312	CNK|CNK1|KSR	connector enhancer of kinase suppressor of Ras 1	CNKSR1
423	CATSPER4	1	1	0	0	0	0	0	0	0	0	CATSPER4	378807	chr1	26517119	26529033	1419	+	NM_198137	protein_coding	TSS32225	P27271	MGC149223	cation channel sperm associated 4	CATSPER4
424	LOC101928303	1	1	0	0	0	0	0	0	0	0	LOC101928303	101928303	chr1	26551811	26556331	1078	+	NR_110698	lncRNA	TSS6838	.	.	uncharacterized LOC101928303	LOC101928303
425	CEP85	0.664351	0.570806	4.78172	5.28632	4.19174	4.47739	60	52	37	28	CEP85	64793	chr1	26560644	26605529	4296	+	NM_022778	protein_coding	TSS12829	P3117	.	centrosomal protein 85	CEP85
426	SH3BGRL3	1.06383	1.98132	8.60647	8.44436	8.69574	9.43082	880	475	886	907	SH3BGRL3	83442	chr1	26606213	26608013	1115	+	NM_031286	protein_coding	TSS8970	P24170	SH3BP-1|TIP-B1	SH3 domain binding glutamate rich protein like 3	SH3BGRL3
427	UBXN11	0.693587	1	0.527851	0	0	0	1	0	0	0	UBXN11	91544	chr1	26608773	26644756	2072	-	NM_183008	protein_coding	TSS32663	P34664	COA-1|DKFZp686F04228|SOC|SOCI|UBXD5	UBX domain protein 11	UBXN11
428	CD52	1	1	0	0	0	0	0	0	0	0	CD52	1043	chr1	26644411	26647014	505	+	NM_001803	protein_coding	TSS8683	P13914	CDW52	CD52 molecule	CD52
429	AIM1L	1	1	0	0	0	0	0	0	0	0	AIM1L	55057	chr1	26648350	26680621	5245	-	NM_001039775	protein_coding	TSS14519	P15564	CRYBG2|DKFZp434L1713|FLJ10040|FLJ38020	absent in melanoma 1-like	AIM1L
430	ZNF683	1	1	0	0	0	0	0	0	0	0	ZNF683	257101	chr1	26688125	26699285	1729	-	NM_173574	protein_coding	TSS33424	P32405	MGC33414	zinc finger protein 683	ZNF683
431	LIN28A	1	0.0671427	0	3.89663	0	0	0	19	0	0	LIN28A	79727	chr1	26737269	26756219	4014	+	NM_024674	protein_coding	TSS10494	P32600	CSDD1|FLJ12457|LIN-28|LIN28|ZCCHC1	lin-28 homolog A	LIN28A
432	DHDDS	1.37535	0.290114	4.93542	4.6088	5.39522	2.82349	67	32	88	8	DHDDS	79947	chr1	26758773	26797795	5738	+	NM_001243565	protein_coding	TSS16503	P29619	CIT|CPT|DS|FLJ13102|HDS	dehydrodolichyl diphosphate synthase subunit	DHDDS
433	LOC101928324	1	4.79921	0	0	0	2.2628	0	0	0	5	LOC101928324	101928324	chr1	26789248	26794028	783	-	NR_125953	lncRNA	TSS32408	.	.	uncharacterized LOC101928324	LOC101928324
434	HMGN2	0.690207	1.47708	6.45993	6.57487	5.92503	7.13761	197	129	128	184	HMGN2	3151	chr1	26798902	26803133	1969	+	NM_005517	protein_coding	TSS15337	P36110	HMG17|MGC5629|MGC88718	high mobility group nucleosomal binding domain 2	HMGN2
435	RPS6KA1	0.53091	3.27952	0.913462	0	0	1.71349	2	0	0	3	RPS6KA1	6195	chr1	26856249	26901520	3383	+	NM_002953	protein_coding	TSS6278	P22646	HU-1|MAPKAPK1A|RSK|RSK1	ribosomal protein S6 kinase A1	RPS6KA1
436	ARID1A	0.82305	0.26619	8.6356	8.04175	8.35465	6.13228	898	359	699	91	ARID1A	8289	chr1	27022522	27108601	8826	+	NM_006015	protein_coding	TSS26390	P23428	B120|BAF250|BAF250a|BM029|C1orf4|P270|SMARCF1	AT-rich interaction domain 1A	ARID1A
437	PIGV	2.03624	2.58637	1.21744	2.7761	2.24335	4.14702	3	8	8	22	PIGV	55650	chr1	27114454	27124894	3036	+	NM_017837	protein_coding	TSS14595	P15053	FLJ20477	phosphatidylinositol glycan anchor biosynthesis class V	PIGV
438	ZDHHC18	0.460716	0.0948708	3.3614	4.21334	2.24335	0.815446	21	24	8	1	ZDHHC18	84243	chr1	27153201	27182211	3139	+	NM_032283	protein_coding	TSS30782	P7256	DHHC-18|DHHC18|DKFZp667O2416	zinc finger DHHC-type containing 18	ZDHHC18
439	SFN	1	1.75984	0	0	0	0.815446	0	0	0	1	SFN	2810	chr1	27189633	27190947	1315	+	NM_006142	protein_coding	TSS3713	P19332	YWHAS	stratifin	SFN
440	GPN2	1.47557	9.35826	1.68208	0	2.24335	3.22624	5	0	8	11	GPN2	54707	chr1	27205873	27216869	1510	-	NM_018066	protein_coding	TSS6521	P7332	ATPBD1B|FLJ10349	GPN-loop GTPase 2	GPN2
441	GPATCH3	0.472513	0.163433	2.03297	2.61323	0.951394	0	7	7	2	0	GPATCH3	63906	chr1	27216979	27226962	2129	-	NM_022078	protein_coding	TSS22629	P3063	DKFZp686E0221|FLJ12455|GPATC3	G-patch domain containing 3	GPATCH3
442	NR0B2	1	1	0	0	0	0	0	0	0	0	NR0B2	8431	chr1	27237975	27240567	1271	-	NM_021969	protein_coding	TSS22847	P1430	FLJ17090|SHP|SHP1	nuclear receptor subfamily 0 group B member 2	NR0B2
443	NUDC	0.606773	1.05122	5.48337	5.89481	4.7626	5.96687	99	80	56	81	NUDC	10726	chr1	27248213	27273362	1813	+	NM_006600	protein_coding	TSS4124	P1135	HNUDC|MNUDC|NPD011	nudC nuclear distribution protein	NUDC
444	KDF1	1	1	0	0	0	0	0	0	0	0	KDF1	126695	chr1	27276047	27286901	1803	-	NM_152365	protein_coding	TSS26370	P27076	.	keratinocyte differentiation factor 1	KDF1
445	TRNP1	1.39395	1.90466	5.85772	5.64367	6.3369	6.5732	129	67	171	124	TRNP1	388610	chr1	27320195	27327377	1949	+	NM_001013642	protein_coding	TSS16001	P23261	C1orf225|TNRP	TMF1-regulated nuclear protein 1	TRNP1
446	FAM46B	1.04292	1.75984	2.03297	0	2.09359	0.815446	7	0	7	1	FAM46B	115572	chr1	27331511	27339333	2374	-	NM_052943	protein_coding	TSS488	P3126	MGC16491|MGC20845|RP11-344H11.8	family with sequence similarity 46 member B	FAM46B
447	SLC9A1	1.45347	1.12222	5.18358	5.76503	5.72308	5.93139	80	73	111	79	SLC9A1	6548	chr1	27425300	27481621	4742	-	NM_003047	protein_coding	TSS15778	.	APNH|FLJ42224|NHE1	solute carrier family 9 member A1	SLC9A1
448	WDTC1	1.06318	1.28991	6.00393	6.59683	6.09232	6.9641	143	131	144	163	WDTC1	23038	chr1	27561007	27635124	4925	+	NM_001276252	protein_coding	TSS20495	P22400	ADP|DCAF9|KIAA1037	WD and tetratricopeptide repeats 1	WDTC1
449	TMEM222	1.24383	8.85625	2.84497	2.61323	3.15976	5.75993	14	7	17	70	TMEM222	84065	chr1	27648636	27662891	1855	+	NM_032125	protein_coding	TSS28218	.	C1orf160|DKFZp564D0478|MGC111002	transmembrane protein 222	TMEM222
450	ACTG1P20	0.709826	0.0924286	8.18392	7.64313	7.68946	4.20761	656	272	440	23	ACTG1P20	644961	chr1	27650365	27653016	2652	+	NR_033926	misc_RNA	TSS11315	.	.	actin gamma 1 pseudogene 20	ACTG1P20
451	SYTL1	1	1	0	0	0	0	0	0	0	0	SYTL1	84958	chr1	27668483	27680423	2003	+	NM_001193308	protein_coding	TSS4599	P33917	FLJ14996|JFC1|SLP1	synaptotagmin like 1	SYTL1
452	MAP3K6	0.463218	0.120301	3.83323	3.05527	2.723	0	30	10	12	0	MAP3K6	9064	chr1	27681670	27693357	4348	-	NM_001297609	protein_coding	TSS28293	P8091	ASK2|MAPKKK6|MEKK6|MGC125653|MGC20114	mitogen-activated protein kinase kinase kinase 6	MAP3K6
453	FCN3	1	1	0	0	0	0	0	0	0	0	FCN3	8547	chr1	27695601	27701315	1032	-	NM_173452	protein_coding	TSS26894	P27660	FCNH|HAKA1|MGC22543	ficolin 3	FCN3
454	CD164L2	1	1	0	0	0	0	0	0	0	0	CD164L2	388611	chr1	27705590	27709823	1563	-	NM_207397	protein_coding	TSS21861	P23685	UNQ6122	CD164 molecule like 2	CD164L2
455	GPR3	1	2.51968	0	0	0	1.33324	0	0	0	2	GPR3	2827	chr1	27719148	27722317	2114	+	NM_005281	protein_coding	TSS9712	P4016	ACCA	G protein-coupled receptor 3	GPR3
456	WASF2	1.13908	1.17474	7.5434	7.87651	7.73126	8.10885	420	320	453	362	WASF2	10163	chr1	27730730	27816698	5695	-	NM_006990	protein_coding	TSS21764	P9511	SCAR2|WAVE2|dJ393P12.2	WAS protein family member 2	WASF2
457	AHDC1	0.594885	0.276272	5.90103	5.48783	5.15171	3.63199	133	60	74	15	AHDC1	27245	chr1	27860756	27930005	6358	-	NM_001029882	protein_coding	TSS10679	P20551	CL23945|DJ159A19.3|RP1-159A19.1	AT-hook DNA binding motif containing 1	AHDC1
458	FGR	1	1	0	0	0	0	0	0	0	0	FGR	2268	chr1	27938801	27961727	2773	-	NM_005248	protein_coding	TSS23849	P21111	FLJ43153|MGC75096|SRC2|c-fgr|c-src2|p55-Fgr|p55c-fgr|p58c-fgr	FGR proto-oncogene, Src family tyrosine kinase	FGR
459	IFI6	1.66081	1.00586	5.48337	6.12385	6.21526	6.13228	99	94	157	91	IFI6	2537	chr1	27992572	27998724	1076	-	NM_022872	protein_coding	TSS23407	P26974	6-16|FAM14C|G1P3|IFI-6-16|IFI616	interferon alpha inducible protein 6	IFI6
460	FAM76A	1.21658	2.09437	3.83323	4.77214	4.11607	5.83866	30	36	35	74	FAM76A	199870	chr1	28052490	28089423	3459	+	NM_001143914	protein_coding	TSS11952	P16714	FLJ41946|MGC34648	family with sequence similarity 76 member A	FAM76A
461	STX12	1.13344	1.4548	4.89315	4.5649	5.07386	5.10572	65	31	70	44	STX12	23673	chr1	28099694	28150963	3079	+	NM_177424	protein_coding	TSS8426	P9269	MGC51957|STX13|STX14	syntaxin 12	STX12
462	PPP1R8	0.853708	1.21051	7.15797	7.57283	6.92978	7.84845	321	259	259	302	PPP1R8	5511	chr1	28157252	28178183	2810	+	NM_014110	protein_coding	TSS20287	P35542	ARD-1|ARD1|NIPP-1|NIPP1|PRO2047	protein phosphatase 1 regulatory subunit 8	PPP1R8
463	SCARNA1	1	1	0	0	0	0	0	0	0	0	SCARNA1	677774	chr1	28160912	28161077	166	+	NR_002997	guide_RNA	TSS16729	.	ACA35	small Cajal body-specific RNA 1	SCARNA1
464	THEMIS2	0.192333	0.406093	2.93106	1.30012	0.552741	0	15	2	1	0	THEMIS2	9473	chr1	28199054	28213196	2822	+	NM_001039477	protein_coding	TSS3759	P14657	.	thymocyte selection associated family member 2	THEMIS2
465	RPA2	0.741981	0.553477	3.5903	3.824	3.15976	2.97059	25	18	17	9	RPA2	6118	chr1	28218036	28241308	2234	-	NM_001286076	protein_coding	TSS12783	P27364	REPA2|RPA32	replication protein A2	RPA2
466	SMPDL3B	1	0.577619	0	0.79181	0	0	0	1	0	0	SMPDL3B	27293	chr1	28261466	28285668	2085	+	NM_001304579	protein_coding	TSS1547	P1133	ASML3B	sphingomyelin phosphodiesterase acid like 3B	SMPDL3B
467	XKR8	0.284409	0.592138	4.63553	4.09486	2.82157	3.33887	54	22	13	12	XKR8	55113	chr1	28285973	28294607	2692	+	NM_018053	protein_coding	TSS430	P22546	FLJ10307|RP11-460I13.3|XRG8	XK related 8	XKR8
468	EYA3	0.937407	0.0323614	6.22453	5.76503	6.13128	0.815446	167	73	148	1	EYA3	2140	chr1	28296855	28415148	6395	-	NM_001282561	protein_coding	TSS6043	P19613	DKFZp686C132	EYA transcriptional coactivator and phosphatase 3	EYA3
469	PTAFR	1	8.9167	0	0.79181	0	3.94832	0	1	0	19	PTAFR	5724	chr1	28473677	28520447	4262	-	NM_000952	protein_coding	TSS4536	P35110	PAFR	platelet activating factor receptor	PTAFR
470	DNAJC8	0.96758	1.12687	8.43475	8.75634	8.38721	8.92866	781	590	715	640	DNAJC8	22826	chr1	28526790	28559542	1764	-	NM_014280	protein_coding	TSS5953	P19508	HSPC331|SPF31	DnaJ heat shock protein family (Hsp40) member C8	DNAJC8
471	ATPIF1	1.21768	1.5681	7.87468	8.03774	8.15881	8.68676	529	358	610	541	ATPIF1	93974	chr1	28562602	28564616	886	+	NM_178190	protein_coding	TSS29257	P5971	ATPI|ATPIP|IP|MGC1167|MGC8898	ATPase inhibitory factor 1	ATPIF1
472	SESN2	1.71002	2.95131	6.50273	7.80283	7.27675	9.36418	203	304	330	866	SESN2	83667	chr1	28585963	28609002	3528	+	NM_031459	protein_coding	TSS22921	P23551	DKFZp761M0212|DKFZp761M02121|HI95|SES2|SEST2	sestrin 2	SESN2
473	MED18	0.501523	1.02686	3.0892	1.67524	2.09359	1.71349	17	3	7	3	MED18	54797	chr1	28655513	28662478	1813	+	NM_001127350	protein_coding	TSS17924	P11029	FLJ20045|p28b	mediator complex subunit 18	MED18
474	PHACTR4	0.840634	2.21248	6.02366	6.1538	5.77321	7.29946	145	96	115	206	PHACTR4	65979	chr1	28696093	28826881	6492	+	NM_001048183	protein_coding	TSS359	P14295	DKFZp686L07205|FLJ13171|MGC20618|MGC34186	phosphatase and actin regulator 4	PHACTR4
475	SNHG3	0.53091	1	0.913462	0	0	0	2	0	0	0	SNHG3	8420	chr1	28832455	28834672	283	+	NR_036473	lncRNA	TSS20238	.	FLJ18619|NCRNA00014|RNU17C|RNU17D|U17HG|U17HG-A|U17HG-AB	small nucleolar RNA host gene 3	SNHG3
476	RCC1	0.766214	0.406093	3.29801	1.30012	2.91383	0	20	2	14	0	RCC1	1104	chr1	28832455	28865708	2948	+	NM_001048199	protein_coding	TSS20238	P17131	CHC1|RCC1-I|SNHG3-RCC1	regulator of chromosome condensation 1	RCC1
477	SNORA73B	1	1	0	0	0	0	0	0	0	0	SNORA73B	26768	chr1	28835070	28835227	158	+	NR_004404	snoRNA	TSS15516	.	RNU17B|U17B	small nucleolar RNA, H /ACA box 73B	SNORA73B
478	TRNAU1AP	0.8619	0.0539087	5.43998	4.21334	5.22558	0	96	24	78	0	TRNAU1AP	54952	chr1	28879529	28905057	2015	+	NM_017846	protein_coding	TSS31166	.	FLJ20503|PRO1902|RP4-669K10.4|SECP43|TRSPAP1	tRNA selenocysteine 1 associated protein 1	TRNAU1AP
479	SNHG12	0.925847	0.746035	3.87727	6.07774	3.76612	5.65506	31	91	27	65	SNHG12	85028	chr1	28905050	28908366	739	-	NR_024127	lncRNA	TSS27619	.	C1orf79|NCRNA00100|RP4-669K10.5	small nucleolar RNA host gene 12	SNHG12
480	SNORD99	0.244352	0.163433	2.03297	2.61323	0	0	7	7	0	0	SNORD99	692212	chr1	28905255	28905334	80	-	NR_003077	snoRNA	TSS5870	.	HBII-420	small nucleolar RNA, C /D box 99	SNORD99
481	SNORA61	1	1	0	0	0	0	0	0	0	0	SNORA61	677838	chr1	28906276	28906405	130	-	NR_002987	snoRNA	TSS16833	.	ACA61	small nucleolar RNA, H /ACA box 61	SNORA61
482	SNORA44	1	1	0	0	0	0	0	0	0	0	SNORA44	677825	chr1	28906893	28907024	132	-	NR_002976	snoRNA	TSS26775	.	ACA44	small nucleolar RNA, H /ACA box 44	SNORA44
483	SNORA16A	1	1	0	0	0	0	0	0	0	0	SNORA16A	692073	chr1	28907432	28907565	134	-	NR_003035	snoRNA	TSS14271	.	ACA16	small nucleolar RNA, H /ACA box 16A	SNORA16A
484	RAB42	5.20183	0.194593	0	3.17691	2.37902	0.815446	0	11	9	1	RAB42	115273	chr1	28918712	28921088	1333	+	NM_152304	protein_coding	TSS26277	P5954	MGC45806|RP4-669K10.6	RAB42, member RAS oncogene family	RAB42
485	TAF12	1.01899	0.268676	5.26871	5.3394	5.29585	3.44333	85	54	82	13	TAF12	6883	chr1	28929609	28969604	1551	-	NM_005644	protein_coding	TSS13918	P18644	TAF2J|TAFII20	TATA-box binding protein associated factor 12	TAF12
486	RNU11	1.87987	1.58286	1.46839	3.05527	2.37902	3.71781	4	10	9	16	RNU11	26824	chr1	28975112	28975246	135	+	NR_004407	snRNA	TSS10970	.	U11	RNA, U11 small nuclear	RNU11
487	GMEB1	2.59158	1.44978	4.8047	5.92984	6.17854	6.46568	61	82	153	115	GMEB1	10691	chr1	28995240	29042115	2932	+	NM_024482	protein_coding	TSS15411	P2040	P96PIF|PIF96	glucocorticoid modulatory element binding protein 1	GMEB1
488	YTHDF2	0.783479	1.81963	7.40359	6.78078	7.05156	7.64442	381	149	282	262	YTHDF2	51441	chr1	29063133	29096287	3558	+	NM_001173128	protein_coding	TSS24696	P10220	HGRG8|NY-REN-2	YTH N6-methyladenosine RNA binding protein 2	YTHDF2
489	OPRD1	1	1	0	0	0	0	0	0	0	0	OPRD1	4985	chr1	29138654	29190208	1774	+	NM_000911	protein_coding	TSS5526	P3886	OPRD	opioid receptor delta 1	OPRD1
490	EPB41	1.20758	1.54318	5.42523	5.17392	5.69735	5.79983	95	48	109	72	EPB41	2035	chr1	29213603	29446558	6687	+	NM_203343	protein_coding	TSS9035	P29586	4.1R|EL1|HE	erythrocyte membrane protein band 4.1	EPB41
491	TMEM200B	1.775	1.14	4.58331	4.47288	5.41114	4.66192	52	29	89	32	TMEM200B	399474	chr1	29445937	29450421	2616	-	NM_001003682	protein_coding	TSS33198	P4141	MGC102864|MGC90489|TTMB	transmembrane protein 200B	TMEM200B
492	SRSF4	1.16056	1.65961	6.40834	6.12385	6.62316	6.85469	190	94	209	151	SRSF4	6429	chr1	29474250	29508637	2530	-	NM_005626	protein_coding	TSS3284	P3052	SFRS4|SRP75	serine /arginine-rich splicing factor 4	SRSF4
493	MECR	1.39693	1.70693	3.0123	3.17691	3.49456	3.94832	16	11	22	19	MECR	51102	chr1	29519169	29557470	2539	-	NM_016011	protein_coding	TSS20530	P14272	CGI-63|FASN2B|NRBF1	mitochondrial trans-2-enoyl-CoA reductase	MECR
494	PTPRU	0.379213	2.6649	3.64227	4.42458	2.24335	5.83866	26	28	8	74	PTPRU	10076	chr1	29563028	29653325	5783	+	NM_133177	protein_coding	TSS18229	P8675	FLJ37530|FMI|GLEPP1|PCP-2|PTP|PTP-J|PTP-PI|PTPPSI|PTPRO|PTPU2|R-PTP-PSI|hPTP-J	protein tyrosine phosphatase, receptor type U	PTPRU
495	LOC101928460	1	1	0	0	0	0	0	0	0	0	LOC101928460	101928460	chr1	29656132	29676626	2148	-	NR_110758	.	TSS19273	.	.	uncharacterized LOC101928460	LOC101928460
496	LOC101929406	1	1	0	0	0	0	0	0	0	0	LOC101929406	101929406	chr1	30486799	30510459	1519	-	NR_110790	.	TSS10663	.	.	uncharacterized LOC101929406	LOC101929406
497	MATN1	1	1	0	0	0	0	0	0	0	0	MATN1	4146	chr1	31184124	31196432	3830	-	NM_002379	protein_coding	TSS942	P10208	CMP|CRTM	matrilin 1, cartilage matrix protein	MATN1
498	MATN1-AS1	1	1	0	0	0	0	0	0	0	0	MATN1-AS1	100129196	chr1	31191619	31199593	2050	+	NR_034182	lncRNA	TSS33390	.	.	MATN1 antisense RNA 1	MATN1-AS1
499	LAPTM5	1	1	0	0	0	0	0	0	0	0	LAPTM5	7805	chr1	31205315	31230683	2240	-	NM_006762	protein_coding	TSS2433	P20316	CLAST6|FLJ61683|FLJ97251|MGC125860|MGC125861	lysosomal protein transmembrane 5	LAPTM5
500	SDC3	0.869559	0.0835514	3.3614	3.58119	3.15976	0	21	15	17	0	SDC3	9672	chr1	31342313	31381480	5121	-	NM_014654	protein_coding	TSS33103	P24809	SDCN|SYND3	syndecan 3	SDC3
501	PUM1	0.912971	0.816372	9.03968	8.93076	8.90832	8.63806	1189	666	1027	523	PUM1	9698	chr1	31404353	31538564	5514	-	NM_001020658	protein_coding	TSS1646	P28491	HSPUM|KIAA0099|PUMH|PUMH1|PUML1	pumilio RNA binding family member 1	PUM1
502	SNORD103A	1	1	0	0	0	0	0	0	0	0	SNORD103A	692234	chr1	31408536	31422052	176	-	NR_004054_1	snoRNA	TSS1847	.	U103	small nucleolar RNA, C /D box 103A	SNORD103A
503	SNORD103B	1	1	0	0	0	0	0	0	0	0	SNORD103B	692235	chr1	31408536	31408623	88	-	NR_033295	snoRNA	TSS1847	.	.	small nucleolar RNA, C /D box 103B	SNORD103B
504	SNORD85	1	1	0	0	0	0	0	0	0	0	SNORD85	.	chr1	31441010	31441084	75	-	NR_003066	.	TSS2312	.	HBII-251	.	.
505	NKAIN1	1	1	0	0	0	0	0	0	0	0	NKAIN1	79570	chr1	31652592	31712734	2922	-	NM_024522	protein_coding	TSS8748	P9395	FAM77C|FLJ12650	Na+ /K+ transporting ATPase interacting 1	NKAIN1
506	SNRNP40	0.489366	0.326654	2.5508	2.42961	1.51978	0.815446	11	6	4	1	SNRNP40	9410	chr1	31732415	31769644	1624	-	NM_004814	protein_coding	TSS32148	P14643	40K|FLJ41108|HPRP8BP|MGC1910|PRP8BP|PRPF8BP|RP11-490K7.3|SPF38|WDR57	small nuclear ribonucleoprotein U5 subunit 40	SNRNP40
507	ZCCHC17	1.25783	0.922364	5.73146	6.16854	6.06239	6.05195	118	97	141	86	ZCCHC17	51538	chr1	31769829	31837800	1705	+	NM_001282571	protein_coding	TSS19954	P7533	HSPC251|PS1D|RP11-266K22.1|pNO40	zinc finger CCHC-type containing 17	ZCCHC17
508	FABP3	0.549736	5.48174	3.48039	1.97269	2.6172	4.42732	23	4	11	27	FABP3	2170	chr1	31838100	31845923	1097	-	NM_004102	protein_coding	TSS4263	P6352	FABP11|H-FABP|MDGI|O-FABP	fatty acid binding protein 3	FABP3
509	SERINC2	1.7257	2.75952	4.68592	5.46413	5.4731	6.92855	56	59	93	159	SERINC2	347735	chr1	31882412	31907527	2887	+	NM_001199038	protein_coding	TSS19254	P29828	MGC90340|PRO0899|TDE2|TDE2L	serine incorporator 2	SERINC2
510	LINC01225	1	1	0	0	0	0	0	0	0	0	LINC01225	149086	chr1	31971839	31974167	1168	+	NR_034112	misc_RNA	TSS12038	.	.	long intergenic non-protein coding RNA 1225	LINC01225
511	LINC01226	1	1	0	0	0	0	0	0	0	0	LINC01226	284551	chr1	31984036	31989846	2741	+	NR_027085	lncRNA	TSS12885	.	.	long intergenic non-protein coding RNA 1226	LINC01226
512	TINAGL1	0.417068	0.0497573	6.31536	5.14439	5.05372	0.815446	178	47	69	1	TINAGL1	64129	chr1	32042086	32053287	2281	+	NM_001204414	protein_coding	TSS20643	P14136	ARG1|LCN7|LIECG3|TINAGRP	tubulointerstitial nephritis antigen like 1	TINAGL1
513	HCRTR1	1	1	0	0	0	0	0	0	0	0	HCRTR1	3061	chr1	32083301	32092919	2001	+	NM_001525	protein_coding	TSS24778	P3903	OX1R	hypocretin receptor 1	HCRTR1
514	PEF1	0.797569	0.22348	4.1882	4.42458	3.86188	2.2628	39	28	29	5	PEF1	553115	chr1	32095463	32110838	2217	-	NM_012392	protein_coding	TSS25050	.	ABP32|PEF1A	penta-EF-hand domain containing 1	PEF1
515	COL16A1	0.759269	0.11816	4.66095	3.89663	4.26363	0.815446	55	19	39	1	COL16A1	1307	chr1	32117848	32169768	5584	-	NM_001856	protein_coding	TSS5215	P24162	447AA	collagen type XVI alpha 1	COL16A1
516	ADGRB2	0.53091	1.22273	0.913462	1.97269	0	2.2628	2	4	0	5	ADGRB2	576	chr1	32192706	32229664	5440	-	NM_001294335	protein_coding	TSS29249	P20234	.	adhesion G protein-coupled receptor B2	ADGRB2
517	SPOCD1	0.95195	2.33772	5.86867	4.95331	5.79763	6.17842	130	41	117	94	SPOCD1	90853	chr1	32256023	32281652	3923	-	NM_001281988	protein_coding	TSS33977	P19867	FLJ25348|FLJ39908	SPOC domain containing 1	SPOCD1
518	PTP4A2	0.938603	0.71292	10.5254	10.3391	10.434	9.85089	3334	1770	2961	1214	PTP4A2	8073	chr1	32372022	32403988	3929	-	NM_080391	protein_coding	TSS13282	P10381	HH13|HH7-2|HU-PP-1|OV-1|PRL-2|PRL2|PTP4A|PTPCAAX2|ptp-IV1a|ptp-IV1b	protein tyrosine phosphatase type IVA, member 2	PTP4A2
4533	CHORDC1	1.05149	0.890677	3.42212	5.82208	3.49456	5.65506	22	76	22	65	CHORDC1	26973	chr11	89933597	89956532	3385	-	NM_012124	protein_coding	TSS29451	P35950	CHP1|FLJ37289	cysteine and histidine rich domain containing 1	CHORDC1
520	TMEM39B	0.804864	0.318062	4.0793	3.66675	3.76612	2.01413	36	16	27	4	TMEM39B	55116	chr1	32538503	32568467	1818	+	NM_018056	protein_coding	TSS26981	P9641	FLJ10315	transmembrane protein 39B	TMEM39B
521	KPNA6	1.01506	0.904389	7.49476	7.30577	7.51632	7.16078	406	215	390	187	KPNA6	23633	chr1	32573644	32642168	7372	+	NM_012316	protein_coding	TSS32415	P16673	FLJ11249|IPOA7|KPNA7|MGC17918	karyopherin subunit alpha 6	KPNA6
522	TXLNA	1.03646	1.01498	5.60621	6.01387	5.65787	6.03533	108	87	106	85	TXLNA	200081	chr1	32645345	32663886	4796	+	NM_175852	protein_coding	TSS33905	P8533	DKFZp451J0118|IL14|MGC118870|MGC118871|RP4-622L5.4|TXLN	taxilin alpha	TXLNA
523	CCDC28B	1.71459	1.11284	2.65566	3.28909	3.43353	3.44333	12	12	21	13	CCDC28B	79140	chr1	32665987	32670991	1092	+	NM_001301011	protein_coding	TSS30807	P573	MGC1203|MGC16441|RP4-622L5.5	coiled-coil domain containing 28B	CCDC28B
524	IQCC	3.33435	4.79921	0	0	1.73741	2.2628	0	0	5	5	IQCC	55721	chr1	32671236	32674288	2053	+	NM_018134	protein_coding	TSS18983	P7253	FLJ10547|MGC120341|RP4-622L5.6	IQ motif containing C	IQCC
525	DCDC2B	1	0.577619	0	0.79181	0	0	0	1	0	0	DCDC2B	149069	chr1	32674695	32681797	1349	+	NM_001099434	protein_coding	TSS7164	P34336	.	doublecortin domain containing 2B	DCDC2B
526	TMEM234	0.814754	0.406093	2.03297	1.30012	1.73741	0	7	2	5	0	TMEM234	56063	chr1	32681798	32687926	1082	-	NM_019118	protein_coding	TSS10481	P14552	.	transmembrane protein 234	TMEM234
527	EIF3I	0.780763	0.679919	7.02726	6.83722	6.67022	6.28066	293	155	216	101	EIF3I	8668	chr1	32687971	32697205	1458	+	NM_003757	protein_coding	TSS19351	P5812	EIF3S2|PRO2242|TRIP-1|TRIP1|eIF3-beta|eIF3-p36	eukaryotic translation initiation factor 3 subunit I	EIF3I
528	MTMR9LP	0.430045	0.577619	1.21744	0.79181	0	0	3	1	0	0	MTMR9LP	339483	chr1	32697261	32707311	2324	-	NR_026850	misc_RNA	TSS27684	.	.	myotubularin related protein 9-like, pseudogene	MTMR9LP
529	FAM167B	1	1	0	0	0	0	0	0	0	0	FAM167B	84734	chr1	32712818	32714461	956	+	NM_032648	protein_coding	TSS1520	P6833	C1orf90|MGC10820	family with sequence similarity 167 member B	FAM167B
530	LCK	1	1	0	0	0	0	0	0	0	0	LCK	3932	chr1	32716840	32751768	2235	+	NM_005356	protein_coding	TSS23247	P32252	LSK|YT16|p56lck|pp58lck	LCK proto-oncogene, Src family tyrosine kinase	LCK
531	HDAC1	0.883572	0.242424	6.08127	6.06204	5.90269	4.01764	151	90	126	20	HDAC1	3065	chr1	32757708	32799224	2091	+	NM_004964	protein_coding	TSS5693	P25465	DKFZp686H12203|GON-10|HD1|RPD3|RPD3L1	histone deacetylase 1	HDAC1
532	MARCKSL1	0.596997	0.760172	3.3614	3.05527	2.6172	2.65967	21	10	11	7	MARCKSL1	65108	chr1	32799430	32801840	1630	-	NM_023009	protein_coding	TSS31487	P17088	F52|MACMARCKS|MLP|MLP1|MRP	MARCKS-like 1	MARCKSL1
533	FAM229A	1.28121	1.2344	3.0123	2.92243	3.3698	3.22624	16	9	20	11	FAM229A	100128071	chr1	32826871	32827844	699	-	NM_001167676	protein_coding	TSS8381	P5747	.	family with sequence similarity 229 member A	FAM229A
534	TSSK3	1	1	0	0	0	0	0	0	0	0	TSSK3	81629	chr1	32827862	32829924	1315	+	NM_052841	protein_coding	TSS1779	P17168	SPOGA3|STK22C|STK22D|TSK3	testis specific serine kinase 3	TSSK3
535	BSDC1	1.41106	0.553477	4.84961	3.824	5.34639	2.97059	63	18	85	9	BSDC1	55108	chr1	32830234	32860062	3438	-	NM_001143890	protein_coding	TSS18815	P27310	DKFZp686B09139|FLJ10276	BSD domain containing 1	BSDC1
536	ZBTB8B	1	1	0	0	0	0	0	0	0	0	ZBTB8B	728116	chr1	32930658	32953459	4018	+	NM_001145720	protein_coding	TSS12909	P18562	DKFZp547H154|RP1-27O5.1|ZNF916B	zinc finger and BTB domain containing 8B	ZBTB8B
537	ZBTB8A	0.978736	3.0039	4.22274	3.58119	4.19174	5.16803	40	15	37	46	ZBTB8A	653121	chr1	33004746	33071551	13051	+	NM_001291496	protein_coding	TSS615	P18121	BOZF1|FLJ90065|MGC17919|ZBTB8|ZNF916A	zinc finger and BTB domain containing 8A	ZBTB8A
538	ZBTB8OS	1.39868	1.84965	4.60966	5.11425	5.09372	6.00151	53	46	71	83	ZBTB8OS	339487	chr1	33086817	33116191	1562	-	NM_178547	protein_coding	TSS25899	P16040	ARCH|ARCH2|MGC62007	zinc finger and BTB domain containing 8 opposite strand	ZBTB8OS
539	RBBP4	0.82418	1.03052	7.4334	8.07734	7.15443	8.12072	389	368	303	365	RBBP4	5928	chr1	33116749	33151812	8163	+	NM_005610	protein_coding	TSS14853	P19337	NURF55|RBAP48	retinoblastoma binding protein 4	RBBP4
540	SYNC	0.779867	1.00576	7.38465	7.97623	7.02595	7.98452	376	343	277	332	SYNC	81493	chr1	33145507	33168361	3493	-	NM_001161708	protein_coding	TSS28038	P25519	MGC149625|MGC149626|SYNC1|SYNCOILIN	syncoilin, intermediate filament protein	SYNC
541	KIAA1522	1.02664	0.406093	0.913462	1.30012	0.951394	0	2	2	2	0	KIAA1522	57648	chr1	33207512	33240571	5606	+	NM_020888	protein_coding	TSS2999	P6014	.	KIAA1522	KIAA1522
542	YARS	0.810751	0.959879	5.97382	5.8589	5.67115	5.79983	140	78	107	72	YARS	8565	chr1	33240840	33283633	3117	-	NM_003680	protein_coding	TSS18098	P32437	CMTDIC|TYRRS|YRS|YTS	tyrosyl-tRNA synthetase	YARS
543	S100PBP	0.916695	2.06433	4.75836	4.51963	4.63287	5.5653	59	30	51	61	S100PBP	64766	chr1	33283043	33324480	4517	+	NM_001256121	protein_coding	TSS2780	P15676	DKFZp313K2325|FLJ12903|S100PBPR	S100P binding protein	S100PBP
544	FNDC5	1	0.577619	0	0.79181	0	0	0	1	0	0	FNDC5	252995	chr1	33327869	33338093	2312	-	NM_001171940	protein_coding	TSS32938	P11783	FRCP2	fibronectin type III domain containing 5	FNDC5
545	HPCA	2.0181	0.788945	0.913462	1.67524	1.92646	1.33324	2	3	6	2	HPCA	3208	chr1	33352098	33360247	1406	+	NM_002143	protein_coding	TSS24186	P16637	BDR2	hippocalcin	HPCA
546	TMEM54	1.61332	0.411799	2.03297	2.61323	2.723	1.33324	7	7	12	2	TMEM54	113452	chr1	33360196	33366953	993	-	NM_033504	protein_coding	TSS14446	P13988	BCLP|CAC-1|CAC1|MGC10137	transmembrane protein 54	TMEM54
547	RNF19B	1.23314	0.167505	1.21744	3.39317	1.51978	0.815446	3	13	4	1	RNF19B	127544	chr1	33402047	33430414	2684	-	NM_153341	protein_coding	TSS2694	P975	FLJ90005|IBRDC3|NKLAM	ring finger protein 19B	RNF19B
548	AK2	0.934443	0.565382	6.69339	6.41097	6.59557	5.58827	232	115	205	62	AK2	204	chr1	33473541	33502512	6038	-	NM_013411	protein_coding	TSS17086	P15815	ADK2	adenylate kinase 2	AK2
549	AZIN2	1.0174	0.448369	0.527851	1.97269	0.552741	0.815446	1	4	1	1	AZIN2	113451	chr1	33546714	33586132	3222	+	NM_001293562	protein_coding	TSS23621	P35903	.	antizyme inhibitor 2	AZIN2
550	TRIM62	1.34122	0.185616	0.527851	2.42961	0.951394	0	1	6	2	0	TRIM62	55223	chr1	33611003	33647671	3841	-	NM_018207	protein_coding	TSS31773	P7462	DEAR1|FLJ10759|FLJ16558	tripartite motif containing 62	TRIM62
551	ZNF362	0.848428	0.147925	4.3532	5.01986	4.11607	2.2628	44	43	35	5	ZNF362	149076	chr1	33722174	33766320	3106	+	NM_152493	protein_coding	TSS27786	P20035	FLJ25476|MGC138318|RN|lin-29	zinc finger protein 362	ZNF362
552	A3GALT2	1	1	0	0	0	0	0	0	0	0	A3GALT2	127550	chr1	33772367	33786699	1023	-	NM_001080438	protein_coding	TSS700	P20083	IGBS3S	alpha 1,3-galactosyltransferase 2	A3GALT2
553	PHC2	0.877165	0.109851	5.77866	4.51963	5.58958	1.33324	122	30	101	2	PHC2	1912	chr1	33789224	33841194	4175	-	NM_004427	protein_coding	TSS30291	P5026	EDR2|HPH2|MGC163502|PH2	polyhomeotic homolog 2	PHC2
554	LOC101929464	1	1	0	0	0	0	0	0	0	0	LOC101929464	101929464	chr1	33815953	33828846	490	+	NR_125978	lncRNA	TSS3575	.	.	uncharacterized LOC101929464	LOC101929464
555	ZSCAN20	0.751419	0.406093	2.65566	1.30012	2.24335	0	12	2	8	0	ZSCAN20	7579	chr1	33938232	33961995	4218	+	NM_145238	protein_coding	TSS6951	P23627	KOX29|ZFP-31|ZNF31|ZNF360	zinc finger and SCAN domain containing 20	ZSCAN20
556	CSMD2	1	1	0	0	0	0	0	0	0	0	CSMD2	114784	chr1	33979599	34631443	13845	-	NM_001281956	protein_coding	TSS14368	P24352	KIAA1884|dJ1007G16.1|dJ1007G16.2|dJ947L8.1	CUB and Sushi multiple domains 2	CSMD2
557	HMGB4	1	1	0	0	0	0	0	0	0	0	HMGB4	127540	chr1	34326076	34330392	2971	+	NM_145205	protein_coding	TSS1397	P33303	FLJ40388|MGC88128|dJ1007G16.5	high mobility group box 4	HMGB4
558	CSMD2-AS1	1	1	0	0	0	0	0	0	0	0	CSMD2-AS1	402779	chr1	34334557	34351059	1364	+	NR_038372	lncRNA	TSS31629	.	.	CSMD2 antisense RNA 1	CSMD2-AS1
559	C1orf94	1	1	0	0	0	0	0	0	0	0	C1orf94	84970	chr1	34632484	34684731	3293	+	NM_032884	protein_coding	TSS25966	P5998	MGC15882	chromosome 1 open reading frame 94	C1orf94
560	GJB5	1	1	0	0	0	0	0	0	0	0	GJB5	2709	chr1	35220648	35224113	1355	+	NM_005268	protein_coding	TSS34159	P8160	CX31.1	gap junction protein beta 5	GJB5
561	GJB4	1	1	0	0	0	0	0	0	0	0	GJB4	127534	chr1	35225342	35229325	2840	+	NM_153212	protein_coding	TSS27612	P17096	CX30.3|EKV|MGC21116	gap junction protein beta 4	GJB4
562	GJB3	1	1	0	0	0	0	0	0	0	0	GJB3	2707	chr1	35246790	35251965	2350	+	NM_024009	protein_coding	TSS19350	P11181	CX31|DFNA2|DFNA2B|EKV|FLJ22486|MGC102938	gap junction protein beta 3	GJB3
563	GJA4	1	1	0	0	0	0	0	0	0	0	GJA4	2701	chr1	35258599	35261348	1622	+	NM_002060	protein_coding	TSS16829	P15114	CX37	gap junction protein alpha 4	GJA4
564	SMIM12	0.51392	0.526303	4.9966	3.89663	4.03621	2.97059	70	19	33	9	SMIM12	113444	chr1	35315963	35325417	6434	-	NM_001164824	protein_coding	TSS8316	P9769	.	small integral membrane protein 12	SMIM12
565	DLGAP3	1.46687	1	0	0	0.552741	0	0	0	1	0	DLGAP3	58512	chr1	35331037	35395186	3856	-	NM_001080418	protein_coding	TSS7111	P21209	DAP3|SAPAP3	discs large homolog associated protein 3	DLGAP3
566	LOC653160	2.0181	0.577619	0.913462	0.79181	1.92646	0	2	1	6	0	LOC653160	653160	chr1	35441300	35444307	1887	-	NR_037869	lncRNA	TSS1236	.	.	uncharacterized LOC653160	LOC653160
567	ZMYM6NB	0.876163	1	3.0123	0	2.82157	0	16	0	13	0	ZMYM6NB	.	chr1	35447127	35450948	925	-	NM_001195156	.	TSS4669	P18513	.	.	.
568	ZMYM6	3.10358	0.700618	2.18086	2.7761	3.81479	2.2628	8	8	28	5	ZMYM6	9204	chr1	35451767	35497569	5144	-	NM_007167	protein_coding	TSS10299	P26349	Buster2|MYM|ZNF198L4|ZNF258	zinc finger MYM-type containing 6	ZMYM6
569	ZMYM1	0.425244	0.163433	2.75342	2.61323	1.51978	0	13	7	4	0	ZMYM1	79830	chr1	35525387	35581459	4939	+	NM_001289088	protein_coding	TSS8438	P29977	FLJ23151|FLJ43753|MYM|RP11-181E22.4	zinc finger MYM-type containing 1	ZMYM1
570	SFPQ	0.916259	1.73633	7.82214	7.85844	7.69597	8.65448	510	316	442	529	SFPQ	6421	chr1	35649201	35658743	3073	-	NM_005066	protein_coding	TSS14852	P22436	POMP100|PSF	splicing factor proline /glutamine-rich	SFPQ
571	ZMYM4	1.19823	0.360127	7.2737	7.6057	7.5346	6.13228	348	265	395	91	ZMYM4	9202	chr1	35734568	35887545	6994	+	NM_005095	protein_coding	TSS12252	P22123	CDIR|DKFZp686B09210|DKFZp686L0547|KIAA0425|MYM|ZNF198L3|ZNF262	zinc finger MYM-type containing 4	ZMYM4
572	KIAA0319L	1.3231	1.88977	3.78781	4.15532	4.19174	5.07353	29	23	37	43	KIAA0319L	79932	chr1	35899091	36023037	4812	-	NM_024874	protein_coding	TSS9889	P8198	KIAA1837	KIAA0319 like	KIAA0319L
573	NCDN	1.02053	5.4866	6.04312	6.65032	6.07244	9.10624	147	136	142	724	NCDN	23154	chr1	36023393	36032380	3433	+	NM_001014839	protein_coding	TSS27382	P7318	KIAA0607	neurochondrin	NCDN
574	TFAP2E	0.778775	1	0.913462	0	0.552741	0	2	0	1	0	TFAP2E	339488	chr1	36038971	36060927	2187	+	NM_178548	protein_coding	TSS14623	P34579	AP2E|MGC49007	transcription factor AP-2 epsilon	TFAP2E
575	PSMB2	0.946192	1.21931	6.40834	5.39059	6.32855	5.67665	190	56	170	66	PSMB2	5690	chr1	36065143	36107445	4980	-	NM_001199780	protein_coding	TSS18570	P6911	HC7-I|MGC104215|MGC126885	proteasome subunit beta 2	PSMB2
576	C1orf216	0.336575	0.532813	4.1882	2.92243	2.6172	2.01413	39	9	11	4	C1orf216	127703	chr1	36179477	36184790	2934	-	NM_152374	protein_coding	TSS26257	P15149	FLJ38984	chromosome 1 open reading frame 216	C1orf216
577	CLSPN	0.34318	0.975221	4.97649	4.6088	3.43353	4.5726	69	32	21	30	CLSPN	63967	chr1	36197713	36235551	8484	-	NM_001190481	protein_coding	TSS1678	P29835	MGC131612|MGC131613|MGC131615	claspin	CLSPN
578	AGO4	0.830681	0.285217	3.0892	3.824	2.82157	2.01413	17	18	13	4	AGO4	192670	chr1	36273828	36323490	7060	+	NM_017629	protein_coding	TSS14619	P27582	.	argonaute 4, RISC catalytic component	AGO4
579	AGO1	1.78393	0.373249	2.93106	3.89663	3.76612	2.47484	15	19	27	6	AGO1	26523	chr1	36348810	36389899	7478	+	NM_012199	protein_coding	TSS20402	P25310	.	argonaute 1, RISC catalytic component	AGO1
580	AGO3	0.960562	2.32808	4.32168	4.32282	4.26363	5.54196	43	26	39	60	AGO3	192669	chr1	36396683	36522063	3645	+	NM_177422	protein_coding	TSS7615	P33884	.	argonaute 3, RISC catalytic component	AGO3
581	TEKT2	1	1	0	0	0	0	0	0	0	0	TEKT2	27285	chr1	36549676	36553876	1509	+	NM_014466	protein_coding	TSS572	P23606	TEKTB1|TEKTIN-T|h-tektin-t	tektin 2	TEKT2
582	ADPRHL2	0.571224	2.77111	4.04109	3.66675	3.23322	5.13721	35	16	18	45	ADPRHL2	54936	chr1	36554453	36559533	1691	+	NM_017825	protein_coding	TSS28760	P35665	ARH3|FLJ20446	ADP-ribosylhydrolase like 2	ADPRHL2
583	COL8A2	1	0.185616	0	2.42961	0	0	0	6	0	0	COL8A2	1296	chr1	36560837	36590685	4598	-	NM_001294347	protein_coding	TSS21769	P19348	FECD|FECD1|FLJ00201|MGC116970|MGC116972|PPCD|PPCD2	collagen type VIII alpha 2	COL8A2
584	TRAPPC3	1.02458	0.976723	7.67709	7.61111	7.71212	7.57713	461	266	447	250	TRAPPC3	27095	chr1	36602170	36621654	1907	-	NM_014408	protein_coding	TSS29641	.	BET3	trafficking protein particle complex 3	TRAPPC3
585	MAP7D1	1.03153	1.10888	6.56464	6.43556	6.60943	6.58466	212	117	207	125	MAP7D1	55700	chr1	36621566	36646451	3518	+	NM_001286366	protein_coding	TSS19972	P26733	FLJ10350|FLJ39022|MGC117315|PARCC1|RPRC1	MAP7 domain containing 1	MAP7D1
586	THRAP3	1.08171	0.79218	7.91485	8.14599	8.02816	7.80989	544	386	557	294	THRAP3	9967	chr1	36690017	36770957	4431	+	NM_005119	protein_coding	TSS28467	P2350	FLJ22082|MGC133082|MGC133083|TRAP150	thyroid hormone receptor associated protein 3	THRAP3
587	SH3D21	0.53091	1	0.913462	0	0	0	2	0	0	0	SH3D21	79729	chr1	36771994	36786948	2698	+	NM_001162530	protein_coding	TSS5038	P33736	.	SH3 domain containing 21	SH3D21
588	EVA1B	1.21511	3.04691	4.71047	4.26912	4.99156	5.87647	57	25	66	76	EVA1B	55194	chr1	36787631	36789755	1245	-	NM_018166	protein_coding	TSS27102	P21775	.	eva-1 homolog B (C. elegans)	EVA1B
589	STK40	0.990279	1.80549	5.42523	5.60083	5.41114	6.45322	95	65	89	114	STK40	83931	chr1	36805220	36851528	3894	-	NM_032017	protein_coding	TSS11568	P31425	MGC4796|RP11-268J15.4|SHIK|SgK495	serine /threonine kinase 40	STK40
590	LSM10	0.867982	1.57043	3.92	4.09486	3.71574	4.74602	32	22	26	34	LSM10	84967	chr1	36859021	36863560	927	-	NM_032881	protein_coding	TSS30987	P19628	MGC15749|MST074|MSTP074	LSM10, U7 small nuclear RNA associated	LSM10
591	OSCP1	1.54243	1.5389	1.46839	3.17691	2.09359	3.79881	4	11	7	17	OSCP1	127700	chr1	36883507	36916086	1665	-	NM_145047	protein_coding	TSS26923	P14592	C1orf102|MGC26685|NOR1	organic solute carrier partner 1	OSCP1
592	MRPS15	1.13391	1.26929	5.38003	4.51963	5.56133	4.86365	92	30	99	37	MRPS15	64960	chr1	36921362	36930040	965	-	NM_031280	protein_coding	TSS31045	P20265	FLJ11564|MPR-S15|RPMS15|S15mt	mitochondrial ribosomal protein S15	MRPS15
593	CSF3R	1	1	0	0	0	0	0	0	0	0	CSF3R	1441	chr1	36931644	36948915	2989	-	NM_172313	protein_coding	TSS24425	P29229	CD114|GCSFR	colony stimulating factor 3 receptor	CSF3R
594	GRIK3	1	1	0	0	0	0	0	0	0	0	GRIK3	2899	chr1	37261128	37499844	9219	-	NM_000831	protein_coding	TSS9791	P2493	EAA5|GLR7|GLUR7|GluR7a	glutamate ionotropic receptor kainate type subunit 3	GRIK3
595	LINC01137	0.630819	1.9971	1.21744	1.97269	0.552741	2.97059	3	4	1	9	LINC01137	728431	chr1	37920480	37940044	1427	-	NR_038842	lncRNA	TSS23110	.	.	long intergenic non-protein coding RNA 1137	LINC01137
596	ZC3H12A	1.30483	0.432787	2.43771	4.03176	2.82157	2.82349	10	21	13	8	ZC3H12A	80149	chr1	37940119	37949978	2716	+	NM_025079	protein_coding	TSS24899	P14311	FLJ23231|MCPIP|MCPIP1|RP3-423B22.1|dJ423B22.1	zinc finger CCCH-type containing 12A	ZC3H12A
597	MEAF6	0.795558	2.71644	4.93542	4.21334	4.60546	5.65506	67	24	50	65	MEAF6	64769	chr1	37955561	37980420	4672	-	NM_001270876	protein_coding	TSS418	P23347	C1orf149|CDABP0189|Eaf6|FLJ11730|NY-SAR-91	MYST /Esa1 associated factor 6	MEAF6
598	SNIP1	0.817378	0.577309	4.1528	4.42458	3.86188	3.63199	38	28	29	15	SNIP1	79753	chr1	38000050	38019945	4605	-	NM_024700	protein_coding	TSS13468	P23285	FLJ12553|RP3-423B22.3|dJ423B22.2	Smad nuclear interacting protein 1	SNIP1
599	DNALI1	0.82031	0.0697978	5.63215	5.17392	5.34639	1.33324	110	48	85	2	DNALI1	7802	chr1	38022520	38032458	2649	+	NM_003462	protein_coding	TSS12148	P34289	P28|dJ423B22.5|hp28	dynein axonemal light intermediate chain 1	DNALI1
600	GNL2	0.828728	0.882703	7.3577	7.09043	7.08667	6.91043	369	185	289	157	GNL2	29889	chr1	38032413	38061586	2402	-	NM_013285	protein_coding	TSS34095	P1788	FLJ40906|HUMAUANTIG|NGP1|Ngp-1	G protein nucleolar 2	GNL2
601	RSPO1	1.26927	2.00984	3.42212	2.21916	3.76612	3.22624	22	5	27	11	RSPO1	284654	chr1	38076951	38100595	3150	-	NM_001242908	protein_coding	TSS4154	P4247	CRISTIN3|FLJ40906|RSPO	R-spondin 1	RSPO1
602	C1orf109	0.220544	0.551029	2.18086	1.67524	0	0.815446	8	3	0	1	C1orf109	54955	chr1	38147242	38156267	2810	-	NM_017850	protein_coding	TSS18384	P23725	FLJ20508	chromosome 1 open reading frame 109	C1orf109
12722	RHOB	1.18833	0.103191	4.60966	6.99441	4.85859	3.71781	53	173	60	16	RHOB	388	chr2	20646832	20649204	2373	+	NM_004040	protein_coding	TSS34169	P18011	ARH6|ARHB|MST081|MSTP081|RHOH6	ras homolog family member B	RHOB
604	EPHA10	1.0174	1	0.527851	0	0.552741	0	1	0	1	0	EPHA10	284656	chr1	38181646	38230824	7322	-	NM_001099439	protein_coding	TSS29287	P11109	FLJ16103|FLJ33655|MGC43817	EPH receptor A10	EPHA10
605	MANEAL	1.93374	0.406093	0	1.30012	0.951394	0	0	2	2	0	MANEAL	149175	chr1	38259774	38267278	4980	+	NM_001031740	protein_coding	TSS6247	P6717	FLJ31434|MGC78681|RP11-109P14.3	mannosidase endo-alpha like	MANEAL
606	YRDC	0.884381	1.25525	3.48039	2.7761	3.30313	3.10407	23	8	19	10	YRDC	79693	chr1	38268614	38273865	1836	-	NM_024640	protein_coding	TSS16970	P34972	DRIP3|FLJ23476|FLJ26165|IRIP|RP11-109P14.4|SUA5	yrdC N6-threonylcarbamoyltransferase domain containing	YRDC
607	C1orf122	0.650184	0.409841	5.98393	4.91885	5.36285	3.63199	141	40	86	15	C1orf122	127687	chr1	38273473	38275126	1185	+	NM_001142726	protein_coding	TSS13255	P11649	ALAESM|FLJ23476|FLJ45459	chromosome 1 open reading frame 122	C1orf122
608	MTF1	0.528541	1.41684	5.03598	4.32282	4.11607	4.8255	72	26	35	36	MTF1	4520	chr1	38275239	38325292	7972	-	NM_005955	protein_coding	TSS26111	P29698	MGC23036|MTF-1|ZRF	metal-regulatory transcription factor 1	MTF1
609	INPP5B	0.760699	0.377893	4.25648	3.66675	3.86188	2.2628	41	16	29	5	INPP5B	3633	chr1	38326369	38412729	4573	-	NM_001297434	protein_coding	TSS23939	P19403	5PTase|MGC65156|MGC71303	inositol polyphosphate-5-phosphatase B	INPP5B
610	SF3A3	1.34813	1.89828	5.71941	6.28134	6.15037	7.20603	117	105	150	193	SF3A3	10946	chr1	38422652	38455761	2836	-	NM_006802	protein_coding	TSS26990	P16423	PRP9|PRPF9|SAP61|SF3a60	splicing factor 3a subunit 3	SF3A3
611	FHL3	0.778705	0.524767	3.3614	4.26912	3.00055	3.33887	21	25	15	12	FHL3	2275	chr1	38462442	38471187	1657	-	NM_004468	protein_coding	TSS34115	P31550	MGC19547|MGC23614|MGC8696|SLIM2	four and a half LIM domains 3	FHL3
612	UTP11L	0.956129	0.760916	5.23526	5.91243	5.17054	5.51824	83	81	75	59	UTP11L	.	chr1	38478384	38490497	2050	+	NM_016037	.	TSS18173	P10901	CGI94	.	.
613	POU3F1	1	0.577619	0	0.79181	0	0	0	1	0	0	POU3F1	5453	chr1	38509523	38512450	2928	-	NM_002699	protein_coding	TSS33361	P15689	OCT6|OTF6|SCIP	POU class 3 homeobox 1	POU3F1
614	LINC01343	1	1	0	0	0	0	0	0	0	0	LINC01343	339442	chr1	38674706	38680439	2283	-	NR_038928	lncRNA	TSS5141	.	.	long intergenic non-protein coding RNA 1343	LINC01343
615	RRAGC	1.01316	0.963328	8.28342	8.18638	8.30227	8.13248	703	397	674	368	RRAGC	64121	chr1	39303869	39325495	2631	-	NM_022157	protein_coding	TSS30071	P4932	FLJ13311|GTR2|RAGC	Ras related GTP binding C	RRAGC
616	GJA9-MYCBP	0.637722	0.695767	4.55648	4.15532	3.90748	3.63199	51	23	30	15	GJA9-MYCBP	100527950	chr1	39328162	39347298	4273	-	NR_037634	lncRNA	TSS1507	.	.	GJA9-MYCBP readthrough	GJA9-MYCBP
617	MYCBP	0.882833	0.695767	4.25648	4.15532	4.07669	3.63199	41	23	34	15	MYCBP	26292	chr1	39328162	39339050	2433	-	NM_012333	protein_coding	TSS5997	P2951	AMY-1|FLJ41056	MYC binding protein	MYCBP
618	GJA9	0.361387	1	1.46839	0	0	0	4	0	0	0	GJA9	81025	chr1	39339739	39341865	2127	-	NM_030772	protein_coding	TSS1507	P32564	CX58|CX59|GJA10|MGC50985	gap junction protein alpha 9	GJA9
619	RHBDL2	3.33435	2.51968	0	0	1.73741	1.33324	0	0	5	2	RHBDL2	54933	chr1	39351478	39407502	2003	-	NM_017821	protein_coding	TSS5736	P33339	MGC16997|RRP2	rhomboid, veinlet-like 2 (Drosophila)	RHBDL2
620	AKIRIN1	0.831386	0.770859	7.33814	7.45753	7.07173	7.08206	364	239	286	177	AKIRIN1	79647	chr1	39456916	39471737	2726	+	NM_001136275	protein_coding	TSS20865	P19187	C1orf108|FLJ12666|RP11-781D11.2|STRF2	akirin 1	AKIRIN1
621	NDUFS5	0.878922	1.35928	7.27781	6.79984	7.09162	7.24268	349	151	290	198	NDUFS5	4725	chr1	39491967	39500308	567	+	NM_001184979	protein_coding	TSS20417	P20882	CI-15k|CI15K	NADH:ubiquinone oxidoreductase subunit S5	NDUFS5
622	MACF1	0.924307	0.742099	9.13118	9.14344	9.01762	8.71312	1267	772	1108	551	MACF1	23499	chr1	39549839	39952810	17689	+	NM_012090	protein_coding	TSS25064	P30212	ABP620|ACF7|FLJ45612|FLJ46776|KIAA0465|KIAA1251|MACF|OFC4	microtubule-actin crosslinking factor 1	MACF1
623	KIAA0754	1.05442	1.38948	4.58331	4.91885	4.65977	5.3934	52	40	52	54	KIAA0754	643314	chr1	39875176	39882154	6979	+	NM_015038	protein_coding	TSS921	P3425	FLJ42354	KIAA0754	KIAA0754
624	BMP8A	1.0174	0.890809	0.527851	2.42961	0.552741	2.2628	1	6	1	5	BMP8A	353500	chr1	39957318	39995541	5626	+	NM_181809	protein_coding	TSS33647	P34454	FLJ14351|FLJ45264	bone morphogenetic protein 8a	BMP8A
625	PPIEL	1	0.577619	0	0.79181	0	0	0	1	0	0	PPIEL	728448	chr1	39987952	40025370	2637	-	NR_003929	misc_RNA	TSS20671	.	FLJ35287|FLJ36340	peptidylprolyl isomerase E like pseudogene	PPIEL
626	PABPC4	1.10051	0.631799	9.14137	9.45437	9.27954	8.7919	1276	958	1329	582	PABPC4	8761	chr1	40026485	40042521	3276	-	NM_003819	protein_coding	TSS24822	P26878	APP-1|APP1|FLJ43938|PABP4|iPABP	poly(A) binding protein cytoplasmic 4	PABPC4
627	LOC101929516	2.40061	1	0	0	1.2634	0	0	0	3	0	LOC101929516	101929516	chr1	40030742	40038875	641	+	NR_125979	lncRNA	TSS7270	.	.	uncharacterized LOC101929516	LOC101929516
628	SNORA55	1	1	0	0	0	0	0	0	0	0	SNORA55	677834	chr1	40033046	40033182	137	-	NR_002983	snoRNA	TSS26280	.	ACA55	small nucleolar RNA, H /ACA box 55	SNORA55
629	HEYL	1	1	0	0	0	0	0	0	0	0	HEYL	26508	chr1	40089103	40105348	4114	-	NM_014571	protein_coding	TSS1727	P8885	HEY3|HRT3|MGC12623|bHLHb33	hes related family bHLH transcription factor with YRPW motif-like	HEYL
630	NT5C1A	1	1	0	0	0	0	0	0	0	0	NT5C1A	84618	chr1	40124793	40137710	1107	-	NM_032526	protein_coding	TSS10755	P30588	CN-I|CN-IA|CN1|CN1A|MGC119199|MGC119201	5'-nucleotidase, cytosolic IA	NT5C1A
631	HPCAL4	1	1	0	0	0	0	0	0	0	0	HPCAL4	51440	chr1	40144320	40157157	4758	-	NM_016257	protein_coding	TSS15441	P13237	DKFZp761G122|HLP4	hippocalcin like 4	HPCAL4
632	PPIE	1.29426	0.531514	5.5529	6.16854	5.92503	5.25672	104	97	128	49	PPIE	10450	chr1	40204517	40229586	4814	+	NM_006112	protein_coding	TSS32646	.	CYP-33|CYP33|MGC111222|MGC3736	peptidylprolyl isomerase E	PPIE
633	BMP8B	1	1	0	0	0	0	0	0	0	0	BMP8B	656	chr1	40223903	40254533	3773	-	NM_001720	protein_coding	TSS12785	P18861	BMP8|MGC131757|OP2	bone morphogenetic protein 8b	BMP8B
634	OXCT2	1.46687	1.02323	0	1.30012	0.552741	1.33324	0	2	1	2	OXCT2	64064	chr1	40235197	40237020	1824	-	NM_022120	protein_coding	TSS15931	P28705	FLJ00030|SCOTT	3-oxoacid CoA-transferase 2	OXCT2
635	TRIT1	0.252489	2.47544	4.0793	2.7761	2.09359	4.08378	36	8	7	21	TRIT1	54802	chr1	40306706	40349177	2128	-	NM_017646	protein_coding	TSS29547	P10095	FLJ20061|IPT|MGC149242|MGC149243|MOD5	tRNA isopentenyltransferase 1	TRIT1
636	MYCL	2.31266	1.02323	0.527851	1.30012	1.73741	1.33324	1	2	5	2	MYCL	4610	chr1	40361096	40367687	5092	-	NM_001033081	protein_coding	TSS3945	P25045	.	v-myc avian myelocytomatosis viral oncogene lung carcinoma derived homolog	MYCL
637	MFSD2A	0.0932909	0.833494	3.42212	2.92243	0	2.65967	22	9	0	7	MFSD2A	84879	chr1	40420784	40435640	2447	+	NM_001287809	protein_coding	TSS20651	P24605	FLJ14490|FLJ35904|MFSD2	major facilitator superfamily domain containing 2A	MFSD2A
638	CAP1	0.850137	0.627854	8.8133	8.63421	8.57906	7.96271	1016	542	817	327	CAP1	10487	chr1	40506255	40538321	2755	+	NM_001105530	protein_coding	TSS11497	P6893	CAP|CAP1-PEN	CAP, adenylate cyclase-associated protein 1 (yeast)	CAP1
639	PPT1	2.16656	1.52945	2.43771	2.61323	3.55312	3.22624	10	7	23	11	PPT1	5538	chr1	40538382	40563142	2504	-	NM_000310	protein_coding	TSS7641	P23473	CLN1|INCL|PPT	palmitoyl-protein thioesterase 1	PPT1
640	RLF	1.2544	0.360344	7.21485	8.04575	7.54185	6.5732	334	360	397	124	RLF	6018	chr1	40627041	40706593	6250	+	NM_012421	protein_coding	TSS19538	P13877	MGC142226|ZN-15L|ZNF292L	rearranged L-myc fusion	RLF
641	TMCO2	1	1	0	0	0	0	0	0	0	0	TMCO2	127391	chr1	40713573	40717365	741	+	NM_001008740	protein_coding	TSS2578	P6514	MGC131705|dJ39G22.2	transmembrane and coiled-coil domains 2	TMCO2
642	ZMPSTE24	1.03222	1.43852	6.86176	6.92666	6.90751	7.45124	261	165	255	229	ZMPSTE24	10269	chr1	40723722	40759856	3165	+	NM_005857	protein_coding	TSS31976	P13698	FACE-1|FACE1|FLJ14968|HGPS|PRO1|STE24|Ste24p	zinc metallopeptidase STE24	ZMPSTE24
643	COL9A2	1	1	0	0	0	0	0	0	0	0	COL9A2	1298	chr1	40766163	40782939	2831	-	NM_001852	protein_coding	TSS24781	P362	DJ39G22.4|EDM2|MED	collagen type IX alpha 2	COL9A2
644	SMAP2	1.07679	2.01067	5.45459	5.92984	5.56133	6.93752	97	82	99	160	SMAP2	64744	chr1	40839378	40888998	3257	+	NM_022733	protein_coding	TSS9031	P25488	RP1-228H13.3|SMAP1L	small ArfGAP2	SMAP2
645	ZFP69B	1.52237	1.02323	0.913462	1.30012	1.51978	1.33324	2	2	4	2	ZFP69B	65243	chr1	40916337	40929390	2031	+	NM_023070	protein_coding	TSS16063	P31699	.	ZFP69 zinc finger protein B	ZFP69B
646	ZFP69	1.46687	1.75984	0	0	0.552741	0.815446	0	0	1	1	ZFP69	339559	chr1	40943302	40962015	2159	+	NM_198494	protein_coding	TSS33795	P16499	.	ZFP69 zinc finger protein	ZFP69
647	EXO5	0.979134	0.608732	2.75342	2.42961	2.723	1.71349	13	6	12	3	EXO5	64789	chr1	40974433	40982214	2203	+	NM_022774	protein_coding	TSS1446	P16741	.	exonuclease 5	EXO5
648	ZNF684	0.311633	0.406093	1.68208	1.30012	0	0	5	2	0	0	ZNF684	127396	chr1	40997233	41013841	2097	+	NM_152373	protein_coding	TSS26733	P7464	MGC27466	zinc finger protein 684	ZNF684
649	RIMS3	1	1	0	0	0	0	0	0	0	0	RIMS3	9783	chr1	41086352	41131324	7229	-	NM_014747	protein_coding	TSS17539	P2477	KIAA0237|NIM3|RIM3	regulating synaptic membrane exocytosis 3	RIMS3
650	NFYC-AS1	1	0.406093	0	1.30012	0	0	0	2	0	0	NFYC-AS1	100130557	chr1	41154752	41157933	3182	-	NR_024567	lncRNA	TSS6036	.	.	NFYC antisense RNA 1	NFYC-AS1
651	NFYC	0.523826	3.45494	5.64494	5.64367	4.7121	7.43233	111	67	54	226	NFYC	4802	chr1	41157242	41237276	5272	+	NM_001142589	protein_coding	TSS12112	P4809	CBF-C|CBFC|DKFZp667G242|FLJ45775|H1TF2A|HAP5|HSM|NF-YC	nuclear transcription factor Y subunit gamma	NFYC
652	KCNQ4	1	1	0	0	0	0	0	0	0	0	KCNQ4	9132	chr1	41249684	41306124	4099	+	NM_004700	protein_coding	TSS19358	P35997	DFNA2|DFNA2A|KV7.4	potassium voltage-gated channel subfamily Q member 4	KCNQ4
653	CITED4	0.542127	0.811545	4.11652	2.7761	3.23322	2.47484	37	8	18	6	CITED4	163732	chr1	41326728	41328018	1291	-	NM_133467	protein_coding	TSS15798	P20304	.	Cbp /p300 interacting transactivator with Glu /Asp rich carboxy-terminal domain 4	CITED4
654	CTPS1	0.976325	1.68336	4.89315	5.36522	4.85859	6.11657	65	55	60	90	CTPS1	1503	chr1	41444971	41478237	3500	+	NM_001905	protein_coding	TSS2463	P29103	.	CTP synthase 1	CTPS1
655	SLFNL1-AS1	1	1	0	0	0	0	0	0	0	0	SLFNL1-AS1	100507178	chr1	41480262	41509562	4800	+	NR_037868	lncRNA	TSS23689	.	.	SLFNL1 antisense RNA 1	SLFNL1-AS1
656	SLFNL1	1	1	0	0	0	0	0	0	0	0	SLFNL1	200172	chr1	41481269	41487427	2237	-	NM_001168247	protein_coding	TSS31052	P28326	FLJ23878|MGC43873	schlafen like 1	SLFNL1
657	SCMH1	0.695763	0.377954	4.28945	2.21916	3.76612	0.815446	42	5	27	1	SCMH1	22955	chr1	41492871	41707815	3801	-	NM_001031694	protein_coding	TSS6969	P35405	Scml3	sex comb on midleg homolog 1 (Drosophila)	SCMH1
658	FOXO6	1	1	0	0	0	0	0	0	0	0	FOXO6	100132074	chr1	41827603	41849263	2390	+	NM_001291281	protein_coding	TSS30800	P34275	.	forkhead box O6	FOXO6
659	EDN2	1	1	0	0	0	0	0	0	0	0	EDN2	1907	chr1	41944446	41950354	1162	-	NM_001302269	protein_coding	TSS4775	P20804	ET2|PPET2	endothelin 2	EDN2
660	HIVEP3	0.259264	0.154051	4.04109	4.03176	2.09359	1.33324	35	21	7	2	HIVEP3	59269	chr1	41972036	42501596	13811	-	NM_001127714	protein_coding	TSS25371	P11499	FLJ16752|KBP-1|KBP1|KIAA1555|KRC|SHN3|Schnurri-3|ZAS3|ZNF40C	human immunodeficiency virus type I enhancer binding protein 3	HIVEP3
661	GUCA2B	1	1	0	0	0	0	0	0	0	0	GUCA2B	2981	chr1	42619092	42621495	597	+	NM_007102	protein_coding	TSS202	P2035	GCAP-II|UGN	guanylate cyclase activator 2B	GUCA2B
662	GUCA2A	1	1	0	0	0	0	0	0	0	0	GUCA2A	2980	chr1	42628362	42630395	575	-	NM_033553	protein_coding	TSS16921	P17241	GUANYLIN|GUCA2|STARA	guanylate cyclase activator 2A	GUCA2A
663	FOXJ3	1.21258	0.438106	7.36158	7.7051	7.63966	6.51446	370	284	425	119	FOXJ3	22887	chr1	42642210	42801548	5761	-	NM_014947	protein_coding	TSS22997	P15296	MGC165036|MGC176686	forkhead box J3	FOXJ3
664	RIMKLA	1	1	0	0	0	0	0	0	0	0	RIMKLA	284716	chr1	42846468	42889900	10569	+	NM_173642	protein_coding	TSS28068	P30521	FAM80A|MGC47816	ribosomal modification protein rimK-like family member A	RIMKLA
665	ZMYND12	1	1	0	0	0	0	0	0	0	0	ZMYND12	84217	chr1	42896001	42921938	1774	-	NM_032257	protein_coding	TSS15580	P9664	DKFZp434N2435	zinc finger MYND-type containing 12	ZMYND12
666	PPCS	1.64878	1.27211	4.78172	5.01986	5.50311	5.36708	60	43	95	53	PPCS	79717	chr1	42922012	42939049	2238	+	NM_001287507	protein_coding	TSS24167	P28605	FLJ11838|MGC117357|MGC138220	phosphopantothenoylcysteine synthetase	PPCS
667	CCDC30	1	1.01652	0	0.79181	0	0.815446	0	1	0	1	CCDC30	728621	chr1	43000560	43120335	3098	+	NM_001080850	protein_coding	TSS16188	P29295	FLJ20972|PFD6L|PFDN6L	coiled-coil domain containing 30	CCDC30
668	PPIH	0.951347	0.832775	3.23171	3.49024	3.15976	3.22624	19	14	17	11	PPIH	10465	chr1	43124048	43142429	800	+	NM_006347	protein_coding	TSS30602	P18231	CYP-20|CYPH|MGC5016|SnuCyp-20|USA-CYP	peptidylprolyl isomerase H	PPIH
669	YBX1	0.998634	0.392411	11.642	11.9121	11.6401	10.5626	7232	5269	6834	1989	YBX1	4904	chr1	43148066	43168020	1546	+	NM_004559	protein_coding	TSS5557	P34494	BP-8|CSDA2|CSDB|DBPB|MDR-NF1|MGC104858|MGC110976|MGC117250|NSEP-1|NSEP1|YB-1|YB1	Y-box binding protein 1	YBX1
670	CLDN19	1	0.406093	0	1.30012	0	0	0	2	0	0	CLDN19	149461	chr1	43198764	43205925	2859	-	NM_148960	protein_coding	TSS30988	P8414	.	claudin 19	CLDN19
671	P3H1	0.896119	0.284556	4.1528	4.47288	3.99456	2.65967	38	29	32	7	P3H1	64175	chr1	43212006	43232755	2846	-	NM_022356	protein_coding	TSS4882	P1528	.	prolyl 3-hydroxylase 1	P3H1
672	C1orf50	1.04889	0.377954	2.84497	2.21916	2.91383	0.815446	14	5	14	1	C1orf50	79078	chr1	43232916	43241413	1015	+	NM_024097	protein_coding	TSS22742	P29178	MGC955	chromosome 1 open reading frame 50	C1orf50
673	LOC100129924	1	1	0	0	0	0	0	0	0	0	LOC100129924	100129924	chr1	43253661	43263901	983	+	NM_001242750	.	TSS19033	P7	.	uncharacterized LOC100129924	LOC100129924
674	SVBP	1.04975	0.254778	3.0123	1.97269	3.08235	0	16	4	16	0	SVBP	374969	chr1	43272723	43283059	798	-	NM_199342	protein_coding	TSS11376	P32836	.	small vasohibin binding protein	SVBP
675	ERMAP	0.482436	0.406093	2.31499	1.30012	1.2634	0	9	2	3	0	ERMAP	114625	chr1	43282776	43310660	3616	+	NM_001017922	protein_coding	TSS2774	P36153	MGC118810|MGC118811|MGC118812|MGC118813|PRO2801|RD|SC	erythroblast membrane associated protein (Scianna blood group)	ERMAP
676	ZNF691	1.93374	0.214766	0	2.21916	0.951394	0	0	5	2	0	ZNF691	51058	chr1	43312244	43318146	1912	+	NM_015911	protein_coding	TSS13319	P30294	Zfp691	zinc finger protein 691	ZNF691
677	LOC339539	1	1	0	0	0	0	0	0	0	0	LOC339539	339539	chr1	43323293	43354463	2365	+	NR_104171	lncRNA	TSS6602	.	.	uncharacterized LOC339539	LOC339539
678	SLC2A1	0.769828	0.4125	6.37801	5.80331	6.00062	4.52578	186	75	135	29	SLC2A1	6513	chr1	43391046	43424847	3670	-	NM_006516	protein_coding	TSS2042	P8448	DYT17|DYT18|GLUT|GLUT1|GLUT1DS|MGC141895|MGC141896|PED	solute carrier family 2 member 1	SLC2A1
679	SLC2A1-AS1	4.73496	1	0	0	2.24335	0	0	0	8	0	SLC2A1-AS1	440584	chr1	43424720	43449029	1124	+	NR_033967	lncRNA	TSS29322	.	.	SLC2A1 antisense RNA 1	SLC2A1-AS1
680	FAM183A	1	1	0	0	0	0	0	0	0	0	FAM183A	440585	chr1	43613594	43622067	517	+	NM_001101376	protein_coding	TSS13048	P11533	.	family with sequence similarity 183 member A	FAM183A
681	EBNA1BP2	0.782197	0.301102	7.89625	7.58936	7.54185	5.85769	537	262	397	75	EBNA1BP2	10969	chr1	43629845	43638241	1504	-	NM_001159936	protein_coding	TSS25664	P5613	EBP2|NOBP|P40	EBNA1 binding protein 2	EBNA1BP2
682	CFAP57	1	1	0	0	0	0	0	0	0	0	CFAP57	149465	chr1	43638001	43720029	4341	+	NM_001195831	protein_coding	TSS10056	P7703	.	cilia and flagella associated protein 57	CFAP57
683	TMEM125	1	1	0	0	0	0	0	0	0	0	TMEM125	128218	chr1	43735665	43739673	1786	+	NM_144626	protein_coding	TSS34076	P5591	MGC17299	transmembrane protein 125	TMEM125
684	C1orf210	1	1	0	0	0	0	0	0	0	0	C1orf210	149466	chr1	43747557	43751288	1540	-	NM_001164829	protein_coding	TSS29512	P29809	MGC52423	chromosome 1 open reading frame 210	C1orf210
685	TIE1	0.693587	1	0.527851	0	0	0	1	0	0	0	TIE1	7075	chr1	43766566	43788781	4214	+	NM_001253357	protein_coding	TSS17805	P6306	JTK14|TIE	tyrosine kinase with immunoglobulin like and EGF like domains 1	TIE1
686	MPL	1	0.313113	0	1.67524	0	0	0	3	0	0	MPL	4352	chr1	43803475	43820135	3645	+	NM_005373	protein_coding	TSS27543	P2264	C-MPL|CD110|MPLV|TPOR	MPL proto-oncogene, thrombopoietin receptor	MPL
687	CDC20	0.711845	0.74418	4.25648	4.3746	3.76612	3.94832	41	27	27	19	CDC20	991	chr1	43824626	43828873	1674	+	NM_001255	protein_coding	TSS4662	P7836	CDC20A|MGC102824|bA276H19.3|p55CDC	cell division cycle 20	CDC20
688	ELOVL1	0.953732	5.06024	4.22274	3.824	4.1544	6.1632	40	18	36	93	ELOVL1	64834	chr1	43829068	43833745	1819	-	NM_022821	protein_coding	TSS5558	.	Ssc1	ELOVL fatty acid elongase 1	ELOVL1
689	MED8	0.303054	1.1569	4.8047	2.61323	3.08235	2.82349	61	7	16	8	MED8	112950	chr1	43849579	43855483	1478	-	NM_052877	protein_coding	TSS20100	P28808	ARC32|MGC17544|MGC19641	mediator complex subunit 8	MED8
690	SZT2	1.53769	1.34892	4.75836	4.6088	5.37912	5.0406	59	32	87	42	SZT2	23334	chr1	43855556	43919918	13979	+	NM_015284	protein_coding	TSS15477	P10591	.	seizure threshold 2 homolog (mouse)	SZT2
691	HYI	1.7025	1.2142	4.38406	4.42458	5.15171	4.70458	45	28	74	33	HYI	81888	chr1	43916674	43919660	1569	-	NM_001190880	protein_coding	TSS31323	P258	HT036|MGC20767	hydroxypyruvate isomerase (putative)	HYI
692	PTPRF	0.984515	0.0721251	4.73461	4.6088	4.7121	0.815446	58	32	54	1	PTPRF	5792	chr1	43996547	44089343	7733	+	NM_002840	protein_coding	TSS24081	P28095	FLJ43335|FLJ45062|FLJ45567|LAR	protein tyrosine phosphatase, receptor type F	PTPRF
693	KDM4A	1.13526	1.7978	6.81158	6.7019	6.9946	7.54814	252	141	271	245	KDM4A	9682	chr1	44115797	44171189	4509	+	NM_014663	protein_coding	TSS30238	P3081	JHDM3A|JMJD2|JMJD2A|KIAA0677	lysine demethylase 4A	KDM4A
694	KDM4A-AS1	1.41823	8.8781	2.65566	1.67524	3.15976	4.8255	12	3	17	36	KDM4A-AS1	100132774	chr1	44165409	44173012	1560	-	NR_033827	lncRNA	TSS16708	.	.	KDM4A antisense RNA 1	KDM4A-AS1
695	ST3GAL3	0.528983	0.163433	3.0123	2.61323	2.09359	0	16	7	7	0	ST3GAL3	6487	chr1	44173204	44396837	3048	+	NM_174964	protein_coding	TSS13928	P2927	SIAT6|ST3GALII|ST3GalIII|ST3N	ST3 beta-galactoside alpha-2,3-sialyltransferase 3	ST3GAL3
696	LOC101929592	1	1	0	0	0	0	0	0	0	0	LOC101929592	101929592	chr1	44175076	44193014	456	-	NR_125986	lncRNA	TSS4128	.	.	uncharacterized LOC101929592	LOC101929592
697	ARTN	4.73496	1	0	0	2.24335	0	0	0	8	0	ARTN	9048	chr1	44398992	44402912	2083	+	NM_057090	protein_coding	TSS8210	P7840	ENOVIN|EVN|NBN	artemin	ARTN
698	IPO13	0.353616	0.158098	4.22274	4.3746	2.723	1.71349	40	27	12	3	IPO13	9670	chr1	44412478	44433694	4027	+	NM_014652	protein_coding	TSS23420	P16321	IMP13|KAP13|KIAA0724|LGL2|RANBP13	importin 13	IPO13
699	DPH2	0.336944	0.185616	3.0892	2.42961	1.51978	0	17	6	4	0	DPH2	1802	chr1	44435653	44439043	2497	+	NM_001384	protein_coding	TSS22282	P25574	DPH2L2	DPH2 homolog	DPH2
700	ATP6V0B	0.802049	0.67972	6.75959	6.54128	6.44135	5.98429	243	126	184	82	ATP6V0B	533	chr1	44440320	44443972	1304	+	NM_001294333	protein_coding	TSS5465	P6016	ATP6F|HATPL|VMA16	ATPase H+ transporting V0 subunit b	ATP6V0B
701	B4GALT2	1.03222	2.81752	6.60449	6.69173	6.65024	8.18616	218	140	213	382	B4GALT2	8704	chr1	44444874	44456843	2425	+	NM_003780	protein_coding	TSS34031	P179	B4Gal-T2|B4Gal-T3|beta4Gal-T2	beta-1,4-galactosyltransferase 2	B4GALT2
702	CCDC24	1.51341	1.12571	4.60966	6.12385	5.20746	6.29469	53	94	77	102	CCDC24	149473	chr1	44457280	44462198	1461	+	NM_152499	protein_coding	TSS31043	P303	MGC45441|RP5-1198O20.2	coiled-coil domain containing 24	CCDC24
703	SLC6A9	1.64215	0.543023	6.1636	7.51056	6.87918	6.62964	160	248	250	129	SLC6A9	6536	chr1	44462155	44497164	3800	-	NM_001261380	protein_coding	TSS25462	P21149	DKFZp547A1118|GLYT1	solute carrier family 6 member 9	SLC6A9
704	KLF17	1	1	0	0	0	0	0	0	0	0	KLF17	128209	chr1	44584522	44600809	3128	+	NM_173484	protein_coding	TSS5057	P26574	FLJ40160|ZNF393|Zfp393	Kruppel-like factor 17	KLF17
705	DMAP1	1.39993	0.730374	3.42212	3.89663	3.90748	3.44333	22	19	30	13	DMAP1	55929	chr1	44679125	44686351	1695	+	NM_001034023	protein_coding	TSS9103	P3524	DKFZp686L09142|DNMAP1|DNMTAP1|EAF2|FLJ11543|KIAA1425|MEAF2|SWC4	DNA methyltransferase 1 associated protein 1	DMAP1
706	ERI3	1.33137	3.26426	4.66095	5.98084	5.07386	7.6876	55	85	70	270	ERI3	79033	chr1	44686742	44820951	1775	-	NM_001301698	protein_coding	TSS2044	P440	FLJ22943|MGC2683|PINT1|PRNPIP	ERI1 exoribonuclease family member 3	ERI3
707	ERI3-IT1	1	1	0	0	0	0	0	0	0	0	ERI3-IT1	100874278	chr1	44688267	44709955	1120	-	NR_110056	lncRNA	TSS4822	.	.	ERI3 intronic transcript 1	ERI3-IT1
708	RNF220	1.06039	1.29752	8.54466	8.96495	8.62925	9.34071	843	682	846	852	RNF220	55182	chr1	44870960	45117396	3010	+	NM_018150	protein_coding	TSS28827	P28424	C1orf164|FLJ10597	ring finger protein 220	RNF220
709	TMEM53	1.54243	4.79921	1.46839	0	2.09359	2.2628	4	0	7	5	TMEM53	79639	chr1	45118919	45140280	2270	-	NM_001300748	protein_coding	TSS21215	P18294	FLJ22353|NET4	transmembrane protein 53	TMEM53
710	C1orf228	0.361387	1	1.46839	0	0	0	4	0	0	0	C1orf228	339541	chr1	45140394	45191263	1685	+	NM_001145636	protein_coding	TSS23911	P26095	MGC33556|NCRNA00082|p40	chromosome 1 open reading frame 228	C1orf228
711	KIF2C	1.18383	0.231358	3.83323	4.3746	4.07669	2.2628	30	27	34	5	KIF2C	11004	chr1	45205490	45233438	2965	+	NM_001297655	protein_coding	TSS6421	P17764	KNSL6|MCAK	kinesin family member 2C	KIF2C
712	RPS8	1.17822	0.370033	11.1275	11.3948	11.3641	9.96057	5062	3681	5644	1310	RPS8	6202	chr1	45241246	45244412	705	+	NM_001012	protein_coding	TSS4152	P20048	.	ribosomal protein S8	RPS8
713	SNORD55	1	0.577619	0	0.79181	0	0	0	1	0	0	SNORD55	26811	chr1	45241537	45241610	74	+	NR_000015	snoRNA	TSS17730	.	RNU39|RNU55|SNORD39|U39|U55	small nucleolar RNA, C /D box 55	SNORD55
714	SNORD46	1	1.26478	0	1.67524	0	2.01413	0	3	0	4	SNORD46	94161	chr1	45242164	45242261	98	+	NR_000024	snoRNA	TSS13543	.	RNU40|RNU46|U40|U46	small nucleolar RNA, C /D box 46	SNORD46
715	SNORD38A	1	1	0	0	0	0	0	0	0	0	SNORD38A	94162	chr1	45243514	45243584	71	+	NR_001456	snoRNA	TSS25858	.	RNU38A|U38A	small nucleolar RNA, C /D box 38A	SNORD38A
716	SNORD38B	0.430045	1	1.21744	0	0	0	3	0	0	0	SNORD38B	94163	chr1	45244062	45244130	69	+	NR_001457	snoRNA	TSS44	.	RNU38B|U38B	small nucleolar RNA, C /D box 38B	SNORD38B
717	BEST4	1.27451	1	0.913462	0	1.2634	0	2	0	3	0	BEST4	266675	chr1	45249257	45253426	2096	-	NM_153274	protein_coding	TSS4622	P13236	MGC126872|VMD2L2	bestrophin 4	BEST4
718	PLK3	0.536657	0.217757	4.84961	4.21334	3.95168	2.01413	63	24	31	4	PLK3	1263	chr1	45266036	45271667	2358	+	NM_004073	protein_coding	TSS4968	P29365	CNK|FNK|PRK	polo like kinase 3	PLK3
719	TCTEX1D4	0.403281	0.258521	4.8047	3.96578	3.49456	2.01413	61	20	22	4	TCTEX1D4	343521	chr1	45271582	45272957	1268	-	NM_001013632	protein_coding	TSS22655	P18325	.	Tctex1 domain containing 4	TCTEX1D4
720	BTBD19	1	1	0	0	0	0	0	0	0	0	BTBD19	149478	chr1	45274154	45279801	1572	+	NM_001136537	protein_coding	TSS12174	P11121	.	BTB domain containing 19	BTBD19
721	PTCH2	0.53091	0.145986	0.913462	2.7761	0	0	2	8	0	0	PTCH2	8643	chr1	45285516	45308616	4702	-	NM_001166292	protein_coding	TSS8686	P22057	PTC2	patched 2	PTCH2
722	EIF2B3	0.593231	1.55508	5.65762	5.64367	4.90429	6.28066	112	67	62	101	EIF2B3	8891	chr1	45316194	45452394	2325	-	NM_020365	protein_coding	TSS29750	P14133	EIF-2B|EIF2Bgamma	eukaryotic translation initiation factor 2B subunit gamma	EIF2B3
723	HECTD3	0.687851	0.725542	3.3614	4.09486	2.82157	3.63199	21	22	13	15	HECTD3	79654	chr1	45468220	45477027	3628	-	NM_024602	protein_coding	TSS14440	P26211	FLJ21156|FLJ31983|MGC161630|RP11-69J16.1	HECT domain E3 ubiquitin protein ligase 3	HECTD3
724	UROD	0.776785	0.549659	6.49569	6.51845	6.13128	5.65506	202	124	148	65	UROD	7389	chr1	45477805	45481341	1571	+	NM_000374	protein_coding	TSS33694	.	PCT|UPD	uroporphyrinogen decarboxylase	UROD
725	ZSWIM5	0.693587	0.254778	0.527851	1.97269	0	0	1	4	0	0	ZSWIM5	57643	chr1	45482076	45672250	5836	-	NM_020883	protein_coding	TSS8861	P16239	KIAA1511	zinc finger SWIM-type containing 5	ZSWIM5
726	LINC01144	1	0.406093	0	1.30012	0	0	0	2	0	0	LINC01144	400752	chr1	45769582	45771291	1710	+	NR_024270	lncRNA	TSS28184	.	.	long intergenic non-protein coding RNA 1144	LINC01144
727	HPDL	1	1	0	0	0	0	0	0	0	0	HPDL	84842	chr1	45792545	45794346	1802	+	NM_032756	protein_coding	TSS8192	P6005	4-HPPD-L|GLOXD1|MGC15668|RP4-534D1.1	4-hydroxyphenylpyruvate dioxygenase like	HPDL
728	MUTYH	1	0.577619	0	0.79181	0	0	0	1	0	0	MUTYH	4595	chr1	45794914	45806142	2173	-	NM_001293196	protein_coding	TSS8150	P5845	CYP2C|MGC4416|MYH	mutY DNA glycosylase	MUTYH
729	TOE1	0.354619	0.411799	3.42212	2.61323	1.92646	1.33324	22	7	6	2	TOE1	114034	chr1	45805342	45809650	2392	+	NM_025077	protein_coding	TSS9332	P18550	FLJ13949	target of EGR1, member 1 (nuclear)	TOE1
730	TESK2	0.391803	1.26478	3.0892	1.67524	1.73741	2.01413	17	3	5	4	TESK2	10420	chr1	45809555	45956840	3076	-	NM_007170	protein_coding	TSS27424	P29541	.	testis-specific kinase 2	TESK2
731	CCDC163P	1.03627	1	1.46839	0	1.51978	0	4	0	4	0	CCDC163P	126661	chr1	45959598	45965751	2169	-	NR_033298	.	TSS27737	.	C1orf231	coiled-coil domain containing 163, pseudogene	CCDC163P
732	MMACHC	0.696914	2.60619	6.9623	6.97777	6.44135	8.35971	280	171	184	431	MMACHC	25974	chr1	45965856	45976739	2850	+	NM_015506	protein_coding	TSS5116	P25501	DKFZp564I122|FLJ25671|RP11-291L19.3|cblC	methylmalonic aciduria (cobalamin deficiency) cblC type, with homocystinuria	MMACHC
733	PRDX1	0.809249	1.53835	8.71054	8.65006	8.4052	9.27144	946	548	724	812	PRDX1	5052	chr1	45976707	45988562	1762	-	NM_181696	protein_coding	TSS5214	P33814	MSP23|NKEFA|PAG|PAGA|PAGB|PRX1|PRXI|TDPX2	peroxiredoxin 1	PRDX1
734	AKR1A1	1.02346	3.552	4.89315	4.73301	4.92661	6.56164	65	35	63	123	AKR1A1	10327	chr1	46016455	46035723	1491	+	NM_001202414	protein_coding	TSS21400	P20989	ALDR1|ALR|ARM|DD3|MGC12529|MGC1380	aldo-keto reductase family 1, member A1 (aldehyde reductase)	AKR1A1
735	NASP	0.960378	0.542905	8.00693	8.73916	7.9486	7.85793	580	583	527	304	NASP	4678	chr1	46049660	46084578	3291	+	NM_001195193	protein_coding	TSS1715	P13813	DKFZp547F162|FLB7527|FLJ31599|FLJ35510|MGC19722|MGC20372|MGC2297|PRO1999	nuclear autoantigenic sperm protein	NASP
736	CCDC17	1	1	0	0	0	0	0	0	0	0	CCDC17	149483	chr1	46085716	46089731	2223	-	NM_001190182	protein_coding	TSS29753	P6808	FLJ17921|FLJ33084	coiled-coil domain containing 17	CCDC17
737	GPBP1L1	1.18879	0.627089	7.14	7.18771	7.3895	6.51446	317	198	357	119	GPBP1L1	60313	chr1	46092976	46152302	3738	-	NM_021639	protein_coding	TSS17782	P13496	RP11-767N6.1	GC-rich promoter binding protein 1 like 1	GPBP1L1
738	RPS15AP10	0.981729	0.0645663	5.46905	5.28632	5.44245	1.33324	98	52	91	2	RPS15AP10	728963	chr1	46111452	46112357	906	-	NR_026768	misc_RNA	TSS32928	.	RPS15A_4_42	ribosomal protein S15a pseudogene 10	RPS15AP10
739	TMEM69	1.09849	0.254778	3.29801	1.97269	3.43353	0	20	4	21	0	TMEM69	51249	chr1	46153847	46160108	1471	+	NM_016486	protein_coding	TSS23891	P22031	C1orf154|FLJ21029|MGC104183|RP11-767N6.4	transmembrane protein 69	TMEM69
740	IPP	1.87903	0.683457	3.42212	4.42458	4.33211	3.8755	22	28	41	18	IPP	3652	chr1	46159998	46216485	3564	-	NM_001145349	protein_coding	TSS24130	P20757	KLHL27	intracisternal A particle-promoted polypeptide	IPP
741	MAST2	1.40174	2.51907	3.74091	4.6514	4.22813	5.98429	28	33	38	82	MAST2	23139	chr1	46269285	46501796	5738	+	NM_015112	protein_coding	TSS27466	P249	FLJ39200|KIAA0807|MAST205|MTSSK|RP4-533D7.1	microtubule associated serine /threonine kinase 2	MAST2
3032	IFIT3	6.97542	0.288316	0.913462	4.26912	3.71574	2.47484	2	25	26	6	IFIT3	3437	chr10	91087576	91100725	2957	+	NM_001289758	protein_coding	TSS23408	P4604	CIG-49|GARG-49|IFI60|IFIT4|IRG2|ISG60|RIG-G	interferon induced protein with tetratricopeptide repeats 3	IFIT3
743	LOC101929626	1	1	0	0	0	0	0	0	0	0	LOC101929626	101929626	chr1	46599043	46604752	358	+	NR_125987	lncRNA	TSS3596	.	.	uncharacterized LOC101929626	LOC101929626
744	TSPAN1	0.785464	1.03272	1.86817	2.61323	1.51978	2.65967	6	7	4	7	TSPAN1	10103	chr1	46640749	46651634	1629	+	NM_005727	protein_coding	TSS16865	P31898	NET1|TM4C|TM4SF	tetraspanin 1	TSPAN1
745	POMGNT1	0.987355	0.310529	6.22453	5.89481	6.20617	4.20761	167	80	156	23	POMGNT1	55624	chr1	46654353	46685977	3510	-	NM_001290130	protein_coding	TSS10790	P33658	DKFZp761B182|FLJ20277|GNTI.2|MEB|MGAT1.2	protein O-linked mannose N-acetylglucosaminyltransferase 1 (beta 1,2-)	POMGNT1
746	LURAP1	0.220544	4.79921	2.18086	0	0	2.2628	8	0	0	5	LURAP1	541468	chr1	46669006	46686928	1849	+	NM_001013615	protein_coding	TSS3074	P14902	.	leucine rich adaptor protein 1	LURAP1
16197	NEK4	0.657579	0.0611391	1.86817	4.03176	1.2634	0	6	21	3	0	NEK4	6787	chr3	52744796	52804965	3726	-	NM_003157	protein_coding	TSS7467	P29404	MGC33171|NRK2|STK2|pp12301	NIMA related kinase 4	NEK4
748	LRRC41	0.902545	0.0856418	6.19002	5.25903	6.0421	1.71349	163	51	139	3	LRRC41	10489	chr1	46744072	46769038	2948	-	NM_006369	protein_coding	TSS25290	P12791	MGC126571|MGC126573|MUF1|RP4-636H5.2	leucine rich repeat containing 41	LRRC41
749	UQCRH	0.848358	0.812469	6.86723	6.7019	6.62998	6.40229	262	141	210	110	UQCRH	7388	chr1	46769285	46782449	771	+	NM_001297565	protein_coding	TSS991	P32891	MGC111572|QCR6|UQCR8	ubiquinol-cytochrome c reductase hinge protein	UQCRH
750	NSUN4	0.633397	0.811545	3.48039	2.7761	2.82157	2.47484	23	8	13	6	NSUN4	387338	chr1	46805849	46830824	5424	+	NM_199044	protein_coding	TSS21273	.	MGC22960|RP4-603I14.2	NOP2 /Sun RNA methyltransferase family member 4	NSUN4
751	FAAH	1	1	0	0	0	0	0	0	0	0	FAAH	2166	chr1	46859939	46879520	2095	+	NM_001441	protein_coding	TSS28976	P6507	FAAH-1|MGC102823|MGC138146	fatty acid amide hydrolase	FAAH
752	FAAHP1	1	1	0	0	0	0	0	0	0	0	FAAHP1	729041	chr1	46899499	46911374	1267	+	NR_045483	misc_RNA	TSS17490	.	.	fatty acid amide hydrolase pseudogene 1	FAAHP1
753	LINC01398	1	1	0	0	0	0	0	0	0	0	LINC01398	101929651	chr1	46912345	46915376	1129	-	NR_121680	lncRNA	TSS11419	.	.	long intergenic non-protein coding RNA 1398	LINC01398
754	DMBX1	1	1	0	0	0	0	0	0	0	0	DMBX1	127343	chr1	46972668	46979886	3063	+	NM_172225	protein_coding	TSS3438	P21084	MBX|OTX3|PAXB	diencephalon /mesencephalon homeobox 1	DMBX1
755	MKNK1-AS1	1	1	0	0	0	0	0	0	0	0	MKNK1-AS1	100507423	chr1	47004368	47035927	2445	+	NR_038403	lncRNA	TSS2953	.	.	MKNK1 antisense RNA 1	MKNK1-AS1
756	KNCN	1	1	0	0	0	0	0	0	0	0	KNCN	148930	chr1	47011316	47016887	2392	-	NM_001097611	protein_coding	TSS20459	P20644	FLJ32011|Kino|L5|MGC120370|MGC120371|MGC120372	kinocilin	KNCN
757	MKNK1	4.09443	0.809903	1.68208	3.74751	3.71574	3.44333	5	17	26	13	MKNK1	8569	chr1	47023079	47069966	2979	-	NM_001135553	protein_coding	TSS21231	.	MNK1	MAP kinase interacting serine /threonine kinase 1	MKNK1
758	MOB3C	0.220544	4.03937	2.18086	0	0	2.01413	8	0	0	4	MOB3C	148932	chr1	47073387	47082563	2985	-	NM_145279	protein_coding	TSS28520	P7843	.	MOB kinase activator 3C	MOB3C
759	ATPAF1	3.28682	0.696757	2.43771	3.74751	4.1544	3.22624	10	17	36	11	ATPAF1	64756	chr1	47100711	47134099	2152	-	NM_001042546	protein_coding	TSS25729	P24307	ATP11|ATP11p|FLJ22351|MGC88060	ATP synthase mitochondrial F1 complex assembly factor 1	ATPAF1
760	TEX38	1	1	0	0	0	0	0	0	0	0	TEX38	374973	chr1	47137505	47139256	2045	+	NM_001300864	protein_coding	TSS24760	P35302	.	testis expressed 38	TEX38
761	EFCAB14-AS1	1.93374	1	0	0	0.951394	0	0	0	2	0	EFCAB14-AS1	100130197	chr1	47139708	47157769	583	+	NR_038827	lncRNA	TSS28410	.	.	EFCAB14 antisense RNA 1	EFCAB14-AS1
762	EFCAB14	1.325	2.15859	5.18358	4.6088	5.58958	5.71889	80	32	101	68	EFCAB14	9813	chr1	47140831	47184736	5767	-	NM_014774	protein_coding	TSS11886	P26889	.	EF-hand calcium binding domain 14	EFCAB14
763	CYP4B1	1	1	0	0	0	0	0	0	0	0	CYP4B1	1580	chr1	47264670	47285021	2310	+	NM_000779	protein_coding	TSS30748	P1409	CYPIVB1|P-450HP	cytochrome P450 family 4 subfamily B member 1	CYP4B1
764	CYP4Z2P	1	1	0	0	0	0	0	0	0	0	CYP4Z2P	163720	chr1	47308767	47366147	1474	-	NR_002788	misc_RNA	TSS25817	.	FLJ40054	cytochrome P450 family 4 subfamily Z member 2, pseudogene	CYP4Z2P
765	CYP4A11	1	1	0	0	0	0	0	0	0	0	CYP4A11	1579	chr1	47394846	47407156	2552	-	NM_000778	protein_coding	TSS8790	P35200	CP4Y|CYP4A2|CYP4AII	cytochrome P450 family 4 subfamily A member 11	CYP4A11
766	CYP4X1	6.13557	1	0	0	2.6172	0	0	0	11	0	CYP4X1	260293	chr1	47489240	47516423	2357	+	NM_178033	protein_coding	TSS9004	P27050	MGC40051	cytochrome P450 family 4 subfamily X member 1	CYP4X1
767	CYP4Z1	1	1	0	0	0	0	0	0	0	0	CYP4Z1	199974	chr1	47533160	47583992	1907	+	NM_178134	protein_coding	TSS6763	P34178	CYP4A20	cytochrome P450 family 4 subfamily Z member 1	CYP4Z1
768	CYP4A22	1	1	0	0	0	0	0	0	0	0	CYP4A22	284541	chr1	47603097	47614526	1864	+	NM_001010969	protein_coding	TSS12544	P24321	.	cytochrome P450 family 4 subfamily A member 22	CYP4A22
769	LINC00853	1	1	0	0	0	0	0	0	0	0	LINC00853	100874253	chr1	47644922	47646011	661	+	NR_047498	lncRNA	TSS32085	.	.	long intergenic non-protein coding RNA 853	LINC00853
770	PDZK1IP1	1	1	0	0	0	0	0	0	0	0	PDZK1IP1	10158	chr1	47649261	47655771	894	-	NM_005764	protein_coding	TSS30050	P26335	DD96|MAP17|RP1-18D14.5|SPAP	PDZK1 interacting protein 1	PDZK1IP1
771	TAL1	1	1	0	0	0	0	0	0	0	0	TAL1	6886	chr1	47681962	47698007	5103	-	NM_003189	protein_coding	TSS10567	P24603	SCL|TCL5|bHLHa17|tal-1	T-cell acute lymphocytic leukemia 1	TAL1
772	STIL	0.702189	0.313113	2.75342	1.67524	2.24335	0	13	3	8	0	STIL	6491	chr1	47715811	47779819	4898	-	NM_003035	protein_coding	TSS8930	P30667	DKFZp686O09161|MCPH7|SIL	SCL /TAL1 interrupting locus	STIL
773	CMPK1	0.795894	1.32554	5.97382	5.7257	5.64447	6.13228	140	71	105	91	CMPK1	51727	chr1	47799469	47844511	3508	+	NM_016308	protein_coding	TSS10823	P14173	CMK|CMPK|UMK|UMP-CMPK|UMPK	cytidine /uridine monophosphate kinase 1	CMPK1
774	LINC01389	1	16.1968	0	0	0	4.01764	0	0	0	20	LINC01389	102724077	chr1	47846468	47902989	861	-	NR_126355	lncRNA	TSS2130	.	.	long intergenic non-protein coding RNA 1389	LINC01389
775	FOXE3	1	1	0	0	0	0	0	0	0	0	FOXE3	2301	chr1	47881744	47883724	1981	+	NM_012186	protein_coding	TSS10239	P15891	FKHL12|FREAC8	forkhead box E3	FOXE3
776	FOXD2-AS1	1	1	0	0	0	0	0	0	0	0	FOXD2-AS1	84793	chr1	47897807	47900313	2507	-	NR_026878	lncRNA	TSS5903	.	.	FOXD2 antisense RNA 1 (head to head)	FOXD2-AS1
777	FOXD2	1	0.232132	0	2.92243	0	0.815446	0	9	0	1	FOXD2	2306	chr1	47901689	47906363	4675	+	NM_004474	protein_coding	TSS29773	P10464	FKHL17|FREAC-9|FREAC9	forkhead box D2	FOXD2
778	TRABD2B	1.7274	0.102302	2.03297	3.28909	2.82157	0	7	12	13	0	TRABD2B	388630	chr1	48226200	48462562	7029	-	NM_001194986	protein_coding	TSS24009	P12991	.	TraB domain containing 2B	TRABD2B
779	SKINTL	1	1	0	0	0	0	0	0	0	0	SKINTL	.	chr1	48567387	48648100	1511	-	NR_026749	.	TSS12619	.	SKINT1|SKINTP	.	.
780	SLC5A9	1	1	0	0	0	0	0	0	0	0	SLC5A9	200010	chr1	48688357	48714316	3274	+	NM_001011547	protein_coding	TSS1737	P25421	MGC132517|MGC132523|SGLT4	solute carrier family 5 member 9	SLC5A9
781	SPATA6	2.40061	1	0	0	1.2634	0	0	0	3	0	SPATA6	54558	chr1	48761044	48937880	5060	-	NM_001286238	protein_coding	TSS13920	P15627	FLJ10007|SRF-1|SRF1	spermatogenesis associated 6	SPATA6
782	AGBL4	1	1	0	0	0	0	0	0	0	0	AGBL4	84871	chr1	48998527	50489626	2988	-	NM_032785	protein_coding	TSS30521	P30520	CCP6|FLJ14442	ATP /GTP binding protein-like 4	AGBL4
783	BEND5	1	0.577619	0	0.79181	0	0	0	1	0	0	BEND5	79656	chr1	49193195	49242641	1767	-	NM_024603	protein_coding	TSS7296	P22036	C1orf165|FLJ11588	BEN domain containing 5	BEND5
784	LOC101929721	1	1	0	0	0	0	0	0	0	0	LOC101929721	101929721	chr1	49723083	49734966	575	+	NR_125988	lncRNA	TSS16104	.	.	uncharacterized LOC101929721	LOC101929721
785	AGBL4-IT1	1	1	0	0	0	0	0	0	0	0	AGBL4-IT1	100874313	chr1	49839873	49937757	514	-	NR_046839	lncRNA	TSS26927	.	.	AGBL4 intronic transcript 1	AGBL4-IT1
786	ELAVL4	1	1	0	0	0	0	0	0	0	0	ELAVL4	1996	chr1	50513686	50669457	7693	+	NM_001144777	protein_coding	TSS31462	P18361	HUD|PNEM	ELAV like neuron-specific RNA binding protein 4	ELAVL4
787	DMRTA2	0.922751	3.61164	4.41426	3.824	4.29828	5.67665	46	18	40	66	DMRTA2	63950	chr1	50883223	50889119	3083	-	NM_032110	protein_coding	TSS14467	P7603	.	DMRT like family A2	DMRTA2
788	FAF1	0.994051	0.747252	8.10972	8.84848	8.10111	8.42814	623	629	586	452	FAF1	11124	chr1	50906935	51425936	2583	-	NM_007051	protein_coding	TSS725	P17995	FLJ37524|HFAF1s|UBXD12|UBXN3A|hFAF1	Fas associated factor 1	FAF1
789	CDKN2C	0.501058	0.156605	4.0793	3.49024	3.08235	0.815446	36	14	16	1	CDKN2C	1031	chr1	51434367	51440306	2615	+	NM_001262	protein_coding	TSS24622	P35085	INK4C|p18|p18-INK4C	cyclin-dependent kinase inhibitor 2C	CDKN2C
790	C1orf185	1	1	0	0	0	0	0	0	0	0	C1orf185	284546	chr1	51567906	51613754	911	+	NM_001136508	protein_coding	TSS876	P9272	FLJ27485	chromosome 1 open reading frame 185	C1orf185
791	RNF11	0.884476	0.466775	6.53058	6.51845	6.35347	5.41925	207	124	173	55	RNF11	26994	chr1	51701945	51739119	3074	+	NM_014372	protein_coding	TSS18751	P9633	MGC51169|SID1669	ring finger protein 11	RNF11
792	TTC39A	2.63648	1	0.527851	0	1.92646	0	1	0	6	0	TTC39A	22996	chr1	51752930	51810788	3965	-	NM_001144832	protein_coding	TSS6904	P30962	C1orf34|DEME-6|KIAA0452	tetratricopeptide repeat domain 39A	TTC39A
793	TTC39A-AS1	1	1	0	0	0	0	0	0	0	0	TTC39A-AS1	102724097	chr1	51795326	51796953	650	+	NR_123731	lncRNA	TSS393	.	.	TTC39A antisense RNA 1	TTC39A-AS1
794	EPS15	1.7907	1.44662	4.04109	4.21334	4.88162	4.74602	35	24	61	34	EPS15	2060	chr1	51819935	51984995	5220	-	NM_001981	protein_coding	TSS3309	P9412	AF-1P|AF1P|MLLT5	epidermal growth factor receptor pathway substrate 15	EPS15
795	OSBPL9	1.38277	0.966956	6.70565	7.20926	7.17322	7.16078	234	201	307	187	OSBPL9	114883	chr1	52082546	52254891	4135	+	NM_024586	protein_coding	TSS4013	P28796	FLJ12492|FLJ14629|FLJ14801|FLJ32055|FLJ34384|MGC15035|ORP-9|ORP9	oxysterol binding protein like 9	OSBPL9
796	NRD1	1.21755	2.34697	6.33918	6.97777	6.62316	8.20857	181	171	209	388	NRD1	.	chr1	52254866	52344609	4082	-	NM_001242361	.	TSS15140	P31891	hNRD1|hNRD2	.	.
797	RAB3B	1.33015	1.75116	7.39982	6.9004	7.81141	7.70872	380	162	479	274	RAB3B	5865	chr1	52373628	52456436	12844	-	NM_002867	protein_coding	TSS28871	P14281	.	RAB3B, member RAS oncogene family	RAB3B
798	TXNDC12	0.868026	1.44662	4.78172	4.21334	4.57753	4.74602	60	24	49	34	TXNDC12	51060	chr1	52485804	52521843	4227	-	NM_015913	protein_coding	TSS4274	P12440	AG1|AGR1|ERP18|ERP19|PDIA16|TLP19|hAG-1	thioredoxin domain containing 12	TXNDC12
799	KTI12	0.831594	1	1.21744	0	0.951394	0	3	0	2	0	KTI12	112970	chr1	52497777	52499472	1696	-	NM_138417	protein_coding	TSS21876	P12977	MGC20419|RP11-91A18.3|TOT4	KTI12 chromatin associated homolog	KTI12
800	TXNDC12-AS1	1	1	0	0	0	0	0	0	0	0	TXNDC12-AS1	104355143	chr1	52516590	52518355	391	+	NR_126385	lncRNA	TSS30199	.	.	TXNDC12 antisense RNA 1	TXNDC12-AS1
801	BTF3L4	0.991406	0.560555	5.85772	4.91885	5.84527	4.08378	129	40	121	21	BTF3L4	91408	chr1	52521857	52556388	4643	+	NM_001243767	protein_coding	TSS32139	P17703	MGC23908|MGC88389|RP4-800M22.5	basic transcription factor 3-like 4	BTF3L4
802	ZFYVE9	1.02346	0.386878	4.89315	5.7455	4.92661	4.37545	65	72	63	26	ZFYVE9	9372	chr1	52607766	52812358	5195	+	NM_004799	protein_coding	TSS28294	P24506	MADHIP|NSP|SARA|SMADIP	zinc finger FYVE-type containing 9	ZFYVE9
803	CC2D1B	0.766214	0.185616	3.29801	2.42961	2.91383	0	20	6	14	0	CC2D1B	200014	chr1	52816265	52831877	5654	-	NM_032449	protein_coding	TSS7301	P26955	KIAA1836	coiled-coil and C2 domain containing 1B	CC2D1B
804	ORC1	1.93374	0.577619	0	0.79181	0.951394	0	0	1	2	0	ORC1	4998	chr1	52838501	52870143	3347	-	NM_001190818	protein_coding	TSS19555	P20877	.	origin recognition complex subunit 1	ORC1
805	PRPF38A	0.957048	0.662792	4.58331	5.3394	4.51997	4.74602	52	54	47	34	PRPF38A	84950	chr1	52870219	52883992	2772	+	NM_032864	protein_coding	TSS357	P34896	FLJ14936|MGC3320|Prp38|RP5-965L7.1	pre-mRNA processing factor 38A	PRPF38A
806	ZCCHC11	0.911399	1.13449	7.61667	7.84932	7.48283	8.03136	442	314	381	343	ZCCHC11	23318	chr1	52888948	53018762	5847	-	NM_015269	protein_coding	TSS4027	P21439	DKFZp779C1943|FLJ42878|PAPD3|TUT4	zinc finger CCHC-type containing 11	ZCCHC11
807	GPX7	1.05208	0.185616	3.5903	2.42961	3.66354	0	25	6	25	0	GPX7	2882	chr1	53068043	53074723	1229	+	NM_015696	protein_coding	TSS21104	P12734	CL683|FLJ14777|GPX6|GPx-7|GSHPx-7|NPGPx	glutathione peroxidase 7	GPX7
808	FAM159A	1	1	0	0	0	0	0	0	0	0	FAM159A	348378	chr1	53099066	53122737	698	+	NM_001042693	protein_coding	TSS7255	P28435	MGC52498|PRO7171|WWLS2783	family with sequence similarity 159 member A	FAM159A
809	COA7	0.956084	2.4994	3.29801	2.21916	3.23322	3.54074	20	5	18	14	COA7	65260	chr1	53152014	53164038	2114	-	NM_023077	protein_coding	TSS13800	P7888	.	cytochrome c oxidase assembly factor 7 (putative)	COA7
810	ZYG11B	1.60386	1.89972	4.22274	4.77214	4.90429	5.69792	40	36	62	67	ZYG11B	79699	chr1	53192131	53293013	8142	+	NM_024646	protein_coding	TSS27919	P3055	FLJ13456|ZYG11	zyg-11 family member B, cell cycle regulator	ZYG11B
811	ZYG11A	1	1	0	0	0	0	0	0	0	0	ZYG11A	440590	chr1	53308183	53360247	4271	+	NM_001004339	protein_coding	TSS22094	P10287	ZYG11	zyg-11 family member A, cell cycle regulator	ZYG11A
812	ECHDC2	1.0471	1.17289	2.5508	2.42961	2.6172	2.65967	11	6	11	7	ECHDC2	55268	chr1	53361582	53387446	1590	-	NM_001198962	protein_coding	TSS16264	P34123	FLJ10948	enoyl-CoA hydratase domain containing 2	ECHDC2
813	SCP2	0.689362	0.437616	5.39525	4.73301	4.85859	3.54074	93	35	60	14	SCP2	6342	chr1	53392901	53517289	3900	+	NM_001007098	protein_coding	TSS19905	P32213	DKFZp686C12188|DKFZp686D11188|NLTP|NSL-TP|SCP-2|SCP-CHI|SCP-X|SCPX	sterol carrier protein 2	SCP2
814	PODN	1	1	0	0	0	0	0	0	0	0	PODN	127435	chr1	53527724	53551174	3513	+	NM_153703	protein_coding	TSS25370	P9870	MGC24995|PCAN|SLRR5A	podocan	PODN
815	SLC1A7	1	1	0	0	0	0	0	0	0	0	SLC1A7	6512	chr1	53552851	53608304	3375	-	NM_006671	protein_coding	TSS24648	P9907	AAAT|EAAT5|FLJ36602	solute carrier family 1 member 7	SLC1A7
816	CPT2	1.39693	0.300746	3.0123	3.74751	3.49456	2.01413	16	17	22	4	CPT2	1376	chr1	53662101	53679869	3094	+	NM_000098	protein_coding	TSS24280	P28933	CPT1|CPTASE	carnitine palmitoyltransferase 2	CPT2
817	C1orf123	2.1719	0.648074	3.69243	4.42458	4.81139	3.79881	27	28	58	17	C1orf123	54987	chr1	53679772	53686311	1650	-	NM_001304759	protein_coding	TSS29445	P7676	FLJ20580	chromosome 1 open reading frame 123	C1orf123
818	MAGOH	1.04509	0.300348	5.48337	5.5341	5.54699	3.79881	99	62	98	17	MAGOH	4116	chr1	53692564	53704282	756	-	NM_002370	protein_coding	TSS11347	P14219	MAGOH1|MAGOHA	mago homolog, exon junction complex core component	MAGOH
819	LOC100507564	0.0773511	0.724171	3.69243	3.28909	0	2.82349	27	12	0	8	LOC100507564	100507564	chr1	53704282	53708455	1181	+	NR_038953	lncRNA	TSS14632	.	.	uncharacterized LOC100507564	LOC100507564
820	LRP8	0.506862	1.23634	6.24147	6.3346	5.26114	6.64067	169	109	80	130	LRP8	7804	chr1	53708041	53793821	7778	-	NM_001018054	protein_coding	TSS29530	P29311	APOER2|HSZ75190|MCI1	LDL receptor related protein 8	LRP8
821	LOC105378732	1	1.75984	0	0	0	0.815446	0	0	0	1	LOC105378732	105378732	chr1	53793905	53802181	567	+	NR_131923	.	TSS8385	.	.	uncharacterized LOC105378732	LOC105378732
822	SLC25A3P1	0.53091	1	0.913462	0	0	0	2	0	0	0	SLC25A3P1	163742	chr1	53904043	53905693	925	-	NR_002314	misc_RNA	TSS1171	.	.	solute carrier family 25 member 3 pseudogene 1	SLC25A3P1
823	DMRTB1	1	1	0	0	0	0	0	0	0	0	DMRTB1	63948	chr1	53925072	53933160	1909	+	NM_033067	protein_coding	TSS23050	P10613	.	DMRT like family B with proline rich C-terminal 1	DMRTB1
824	GLIS1	0.359541	1.75862	4.63553	3.39317	3.15976	4.20761	54	13	17	23	GLIS1	148979	chr1	53971906	54199877	2816	-	NM_147193	protein_coding	TSS18753	P19445	FLJ36155	GLIS family zinc finger 1	GLIS1
825	NDC1	1.22306	0.498591	6.43805	6.42332	6.72854	5.41925	194	116	225	55	NDC1	55706	chr1	54231134	54304225	4705	-	NM_001168551	protein_coding	TSS24763	P15946	.	NDC1 transmembrane nucleoporin	NDC1
826	YIPF1	1.1026	0.400981	3.16222	3.58119	3.30313	2.2628	18	15	19	5	YIPF1	54432	chr1	54317392	54355487	1903	-	NM_018982	protein_coding	TSS14494	.	DJ167A19.1|FinGER1	Yip1 domain family member 1	YIPF1
827	DIO1	1	1	0	0	0	0	0	0	0	0	DIO1	1733	chr1	54359861	54376759	1668	+	NM_213593	protein_coding	TSS7952	P8548	5DI|MGC130050|MGC130051|TXDI1	deiodinase, iodothyronine type I	DIO1
828	HSPB11	0.910638	0.0743534	4.28945	4.5649	4.1544	0.815446	42	31	36	1	HSPB11	51668	chr1	54387234	54411288	601	-	NM_016126	protein_coding	TSS20419	P13355	C1orf41|HSPCO34|IFT25|PP25	heat shock protein family B (small) member 11	HSPB11
829	LRRC42	0.956288	0.0756582	8.26282	8.25014	8.19833	4.52578	693	415	627	29	LRRC42	115353	chr1	54411999	54433841	1788	+	NM_052940	protein_coding	TSS22018	P35010	MGC8974|dJ167A19.4	leucine rich repeat containing 42	LRRC42
830	LDLRAD1	1	1	0	0	0	0	0	0	0	0	LDLRAD1	388633	chr1	54472971	54483859	2345	-	NM_001276394	protein_coding	TSS21063	P4261	.	low density lipoprotein receptor class A domain containing 1	LDLRAD1
831	TMEM59	1.9281	0.1111	5.07432	4.88355	6.02151	1.71349	74	39	137	3	TMEM59	9528	chr1	54492354	54519246	7210	-	NM_004872	protein_coding	TSS5768	P34623	C1orf8|FLJ42977|HSPC001	transmembrane protein 59	TMEM59
832	TCEANC2	1.56872	1.09979	2.84497	4.6088	3.49456	4.74602	14	32	22	34	TCEANC2	127428	chr1	54519245	54578192	2695	+	NM_153035	protein_coding	TSS29386	.	.	transcription elongation factor A N-terminal and central domain containing 2	TCEANC2
833	CDCP2	1	1	0	0	0	0	0	0	0	0	CDCP2	200008	chr1	54604668	54618679	1959	-	NM_201546	protein_coding	TSS4578	P4813	.	CUB domain containing protein 2	CDCP2
834	CYB5RL	1	2.51968	0	0	0	1.33324	0	0	0	2	CYB5RL	606495	chr1	54638027	54665746	3533	-	NM_001031672	protein_coding	TSS2240	P19778	.	cytochrome b5 reductase like	CYB5RL
835	MRPL37	1.17354	1.23876	4.78172	4.91885	5.01258	5.22776	60	40	67	48	MRPL37	51253	chr1	54665840	54684056	1483	+	NM_016491	protein_coding	TSS16062	P25049	L37mt|MGC878|MRP-L2|MRP-L37|MRPL2|RPML2	mitochondrial ribosomal protein L37	MRPL37
836	SSBP3	1.29941	0.727127	6.5847	6.98612	6.96255	6.5264	215	172	265	120	SSBP3	23648	chr1	54691104	54872068	3254	-	NM_001009955	protein_coding	TSS1703	P20855	CSDP|FLJ10355|SSDP|SSDP1	single stranded DNA binding protein 3	SSBP3
837	SSBP3-AS1	2.40061	1	0	0	1.2634	0	0	0	3	0	SSBP3-AS1	619518	chr1	54702116	54704736	2621	+	NR_103541	lncRNA	TSS7835	.	.	SSBP3 antisense RNA 1	SSBP3-AS1
838	ACOT11	0.530107	12.3976	1.46839	0	0.552741	3.63199	4	0	1	15	ACOT11	26027	chr1	55013807	55100417	3391	+	NM_147161	protein_coding	TSS33762	P15430	BFIT|BFIT1|BFIT2|KIAA0707|STARD14|THEA|THEM1	acyl-CoA thioesterase 11	ACOT11
839	FAM151A	1.46687	1	0	0	0.552741	0	0	0	1	0	FAM151A	338094	chr1	55074850	55089200	1981	-	NM_176782	protein_coding	TSS2099	P31689	C1orf179|MGC27169	family with sequence similarity 151 member A	FAM151A
840	MROH7	1	1	0	0	0	0	0	0	0	0	MROH7	374977	chr1	55107413	55175940	4306	+	NM_001291332	protein_coding	TSS1126	.	.	maestro heat like repeat family member 7	MROH7
841	MROH7-TTC4	1	1	0	0	0	0	0	0	0	0	MROH7-TTC4	100527960	chr1	55107413	55197373	941	+	NR_037640	lncRNA	TSS1126	.	.	MROH7-TTC4 readthrough (NMD candidate)	MROH7-TTC4
842	TTC4	2.20217	5.87586	3.0892	2.61323	4.22813	5.16803	17	7	38	46	TTC4	7268	chr1	55181495	55208328	2178	+	NM_004623	protein_coding	TSS7590	P23184	DKFZp781B0622|FLJ41930|MGC5097	tetratricopeptide repeat domain 4	TTC4
843	PARS2	0.273922	0.700618	1.86817	2.7761	0	2.2628	6	8	0	5	PARS2	25973	chr1	55222571	55230226	2386	-	NM_152268	protein_coding	TSS7418	P16080	DKFZp727A071|MGC14416|MGC19467|MT-PRORS	prolyl-tRNA synthetase 2, mitochondrial (putative)	PARS2
844	TTC22	1	1	0	0	0	0	0	0	0	0	TTC22	55001	chr1	55246752	55266941	3073	-	NM_001114108	protein_coding	TSS26211	P7142	FLJ20619	tetratricopeptide repeat domain 22	TTC22
845	C1orf177	1	1	0	0	0	0	0	0	0	0	C1orf177	.	chr1	55271736	55307937	1789	+	NM_001110533	.	TSS15842	P7357	FLJ40201	.	.
846	DHCR24	1.25333	0.879378	5.63215	4.84736	5.95791	4.66192	110	38	131	32	DHCR24	1718	chr1	55315300	55352921	4286	-	NM_014762	protein_coding	TSS4715	P30328	DCE|KIAA0018|Nbla03646|SELADIN1|seladin-1	24-dehydrocholesterol reductase	DHCR24
847	TMEM61	1	1	0	0	0	0	0	0	0	0	TMEM61	199964	chr1	55446337	55457966	1225	+	NM_182532	protein_coding	TSS13460	P20454	.	transmembrane protein 61	TMEM61
848	BSND	1	1	0	0	0	0	0	0	0	0	BSND	7809	chr1	55464617	55474465	1370	+	NM_057176	protein_coding	TSS28846	P35940	BART|DFNB73|MGC119283|MGC119284|MGC119285	barttin CLCNK type accessory beta subunit	BSND
849	PCSK9	1	0.577619	0	0.79181	0	0	0	1	0	0	PCSK9	255738	chr1	55505149	55530526	3840	+	NM_174936	protein_coding	TSS6900	P19939	FH3|HCHOLA3|LDLCQ1|NARC-1|NARC1|PC9	proprotein convertase subtilisin /kexin type 9	PCSK9
850	USP24	1.3115	0.697493	5.86867	6.01387	6.25989	5.49412	130	87	162	58	USP24	23358	chr1	55532032	55681039	10802	-	NM_015306	protein_coding	TSS3071	P11560	FLJ31309|KIAA1057	ubiquitin specific peptidase 24	USP24
851	LOC100507634	0.244352	1	2.03297	0	0	0	7	0	0	0	LOC100507634	100507634	chr1	55681081	55683128	2048	+	NR_038320	lncRNA	TSS21408	.	.	uncharacterized LOC100507634	LOC100507634
852	PPAP2B	0.884171	0.743015	7.72306	7.5505	7.54546	7.12196	476	255	398	182	PPAP2B	.	chr1	56960419	57045257	3308	-	NM_003713	.	TSS21446	P2794	Dri42|LPP3|MGC15306|PAP2B|VCIP	.	.
853	PRKAA2	0.851948	0.394532	3.23171	3.05527	3.00055	1.71349	19	10	15	3	PRKAA2	5563	chr1	57110990	57181008	9352	+	NM_006252	protein_coding	TSS10198	P25828	AMPK|AMPK2|PRKAA	protein kinase AMP-activated catalytic subunit alpha 2	PRKAA2
854	C1orf168	1	1	0	0	0	0	0	0	0	0	C1orf168	199920	chr1	57184477	57285369	3460	-	NM_001004303	protein_coding	TSS4325	P11358	FLJ43208	chromosome 1 open reading frame 168	C1orf168
855	C8A	1	1	0	0	0	0	0	0	0	0	C8A	731	chr1	57320443	57383894	2392	+	NM_000562	protein_coding	TSS33064	P6029	.	complement component 8 alpha subunit	C8A
856	C8B	1	1	0	0	0	0	0	0	0	0	C8B	732	chr1	57394883	57431813	2513	-	NM_001278544	protein_coding	TSS13185	P34617	MGC163447	complement component 8, beta polypeptide	C8B
857	DAB1	1	1	0	0	0	0	0	0	0	0	DAB1	1600	chr1	57463579	58716211	2580	-	NM_021080	protein_coding	TSS23940	P30985	.	DAB1, reelin adaptor protein	DAB1
858	DAB1-AS1	1	1	0	0	0	0	0	0	0	0	DAB1-AS1	101926890	chr1	58326215	58328654	857	+	NR_104365	lncRNA	TSS30293	.	.	DAB1 antisense RNA 1	DAB1-AS1
859	OMA1	0.244352	1.52027	2.03297	2.21916	0	2.82349	7	5	0	8	OMA1	115209	chr1	58946391	59012471	1934	-	NM_145243	protein_coding	TSS442	P30709	2010001O09Rik|DAB1|FLJ33782|MPRP-1|YKR087C|ZMPOMA1	OMA1 zinc metallopeptidase	OMA1
860	TACSTD2	1	1	0	0	0	0	0	0	0	0	TACSTD2	4070	chr1	59041095	59043166	2072	-	NM_002353	protein_coding	TSS10572	P20335	EGP-1|EGP1|GA733-1|GA7331|GP50|M1S1|TROP2	tumor-associated calcium signal transducer 2	TACSTD2
861	MYSM1	0.962642	2.4313	4.3532	3.824	4.29828	5.10572	44	18	40	44	MYSM1	114803	chr1	59120411	59165747	7768	-	NM_001085487	protein_coding	TSS29623	P15323	2A-DUB|2ADUB|DKFZp779J1554|DKFZp779J1721|KIAA1915|RP4-592A1.1	Myb like, SWIRM and MPN domains 1	MYSM1
862	JUN	0.971798	0.656859	8.46031	9.75955	8.41904	9.1532	795	1184	731	748	JUN	3725	chr1	59246463	59249785	3323	-	NM_002228	protein_coding	TSS8204	P21396	AP-1|AP1|c-Jun	Jun proto-oncogene, AP-1 transcription factor subunit	JUN
863	LINC01135	1	1	0	0	0	0	0	0	0	0	LINC01135	100131060	chr1	59250823	59365384	1123	+	NR_034014	lncRNA	TSS5006	.	.	long intergenic non-protein coding RNA 1135	LINC01135
864	LINC01358	1	1	0	0	0	0	0	0	0	0	LINC01358	101926925	chr1	59486148	59553919	471	+	NR_110626	lncRNA	TSS25634	.	.	long intergenic non-protein coding RNA 1358	LINC01358
865	HSD52	1	1	0	0	0	0	0	0	0	0	HSD52	729467	chr1	59597608	59612479	1043	-	NR_027120	lncRNA	TSS32808	.	.	uncharacterized LOC729467	HSD52
866	FGGY	0.530107	1	1.46839	0	0.552741	0	4	0	1	0	FGGY	55277	chr1	59762625	60228402	3311	+	NM_001113411	protein_coding	TSS5671	P29092	FLJ10986	FGGY carbohydrate kinase domain containing	FGGY
867	LOC101926944	1	1	0	0	0	0	0	0	0	0	LOC101926944	101926944	chr1	60238467	60254501	528	+	NR_110627	lncRNA	TSS6439	.	.	uncharacterized LOC101926944	LOC101926944
868	HOOK1	0.693587	1	0.527851	0	0	0	1	0	0	0	HOOK1	51361	chr1	60280533	60342050	5857	+	NM_015888	protein_coding	TSS9257	P3977	HK1|MGC10642	hook microtubule-tethering protein 1	HOOK1
869	CYP2J2	1	1.75984	0	0	0	0.815446	0	0	0	1	CYP2J2	1573	chr1	60358980	60392423	1857	-	NM_000775	protein_coding	TSS1088	P31435	CPJ2	cytochrome P450 family 2 subfamily J member 2	CYP2J2
870	C1orf87	1	1	0	0	0	0	0	0	0	0	C1orf87	127795	chr1	60456066	60539442	2028	-	NM_152377	protein_coding	TSS3832	P4042	FLJ44073|MGC34837	chromosome 1 open reading frame 87	C1orf87
871	LOC101926964	1	1	0	0	0	0	0	0	0	0	LOC101926964	101926964	chr1	61125303	61291256	2344	-	NR_110628	lncRNA	TSS22480	.	.	uncharacterized LOC101926964	LOC101926964
872	NFIA-AS2	1	1	0	0	0	0	0	0	0	0	NFIA-AS2	100996570	chr1	61405916	61436448	2038	-	NR_110617	lncRNA	TSS7308	.	.	NFIA antisense RNA 2	NFIA-AS2
873	NFIA	0.641581	0.878676	7.6296	7.63784	6.98931	7.45124	446	271	270	229	NFIA	4774	chr1	61542946	61928460	10081	+	NM_001145511	protein_coding	TSS16869	P19559	DKFZp434L0422|DKFZp686J23256|FLJ39164|KIAA1439|NFI-L	nuclear factor I A	NFIA
874	NFIA-AS1	1	1	0	0	0	0	0	0	0	0	NFIA-AS1	645030	chr1	61714617	61719190	392	-	NR_104180	lncRNA	TSS6582	.	.	NFIA antisense RNA 1	NFIA-AS1
875	MGC34796	1	1	0	0	0	0	0	0	0	0	MGC34796	414927	chr1	62119914	62121800	1887	+	NR_073400	misc_RNA	TSS25825	.	.	sepiapterin reductase (7,8-dihydrobiopterin:NADP+ oxidoreductase) pseudogene	MGC34796
876	TM2D1	1.6468	0.0477815	4.82733	5.20285	5.54699	0.815446	62	49	98	1	TM2D1	83941	chr1	62146719	62191095	1250	-	NM_032027	protein_coding	TSS22516	P1882	BBP	TM2 domain containing 1	TM2D1
877	INADL	3.00957	0.313113	0.913462	1.67524	2.50302	0	2	3	10	0	INADL	.	chr1	62208149	62629591	8504	+	NM_176877	.	TSS30837	P1971	Cipp|FLJ26982|InaD-like|PATJ|hINADL	.	.
878	L1TD1	1	0.0912727	0	4.26912	0	0.815446	0	25	0	1	L1TD1	54596	chr1	62660474	62678001	3990	+	NM_001164835	protein_coding	TSS17532	P359	ECAT11|FLJ10884|MGC133253|RP5-1155K23.3	LINE-1 type transposase domain containing 1	L1TD1
879	KANK4	0.693587	1	0.527851	0	0	0	1	0	0	0	KANK4	163782	chr1	62701837	62785083	5477	-	NM_181712	protein_coding	TSS15749	P14692	ANKRD38|FLJ10884|KIAA0172|RP5-1155K23.5|dJ1078M7.1	KN motif and ankyrin repeat domains 4	KANK4
880	USP1	0.788106	0.705249	7.33814	7.37731	6.9946	6.87352	364	226	271	153	USP1	7398	chr1	62901975	62917475	4103	+	NM_001017416	protein_coding	TSS6576	P28729	UBP	ubiquitin specific peptidase 1	USP1
881	DOCK7	1.55057	0.763604	4.0793	4.47288	4.7121	4.08378	36	29	54	21	DOCK7	85440	chr1	62920397	63154039	8125	-	NM_001272000	protein_coding	TSS25063	P22256	KIAA1771|ZIR2	dedicator of cytokinesis 7	DOCK7
882	ANGPTL3	1	1	0	0	0	0	0	0	0	0	ANGPTL3	27329	chr1	63063158	63071976	2951	+	NM_014495	protein_coding	TSS29212	P14223	ANGPT5	angiopoietin like 3	ANGPTL3
883	ATG4C	0.677328	1.31392	2.65566	2.42961	2.09359	2.82349	12	6	7	8	ATG4C	84938	chr1	63249777	63330941	2676	+	NM_178221	protein_coding	TSS26327	P20115	APG4-C|APG4C|AUTL1|AUTL3|FLJ14867	autophagy related 4C cysteine peptidase	ATG4C
884	LINC00466	1	0.185616	0	2.42961	0	0	0	6	0	0	LINC00466	199899	chr1	63624754	63782901	1793	-	NR_038252	lncRNA	TSS27905	.	.	long intergenic non-protein coding RNA 466	LINC00466
885	FOXD3-AS1	1	1	0	0	0	0	0	0	0	0	FOXD3-AS1	100996301	chr1	63786555	63790112	1235	-	NR_121637	lncRNA	TSS27538	.	.	FOXD3 antisense RNA 1 (head to head)	FOXD3-AS1
886	FOXD3	1	0.406093	0	1.30012	0	0	0	2	0	0	FOXD3	27022	chr1	63788730	63790797	2068	+	NM_012183	protein_coding	TSS26556	P24831	AIS1|Genesis|HFH2	forkhead box D3	FOXD3
887	ALG6	0.457125	1	1.68208	0	0.552741	0	5	0	1	0	ALG6	29929	chr1	63833261	63904233	3371	+	NM_013339	protein_coding	TSS30821	P7488	.	ALG6, alpha-1,3-glucosyltransferase	ALG6
888	ITGB3BP	0.55375	0.124261	3.23171	3.824	2.37902	0.815446	19	18	9	1	ITGB3BP	23421	chr1	63906441	63988944	1176	-	NM_014288	protein_coding	TSS13293	P2916	CENP-R|CENPR|HSU37139|NRIF3|TAP20	integrin subunit beta 3 binding protein	ITGB3BP
889	EFCAB7	1.34122	1	0.527851	0	0.951394	0	1	0	2	0	EFCAB7	84455	chr1	63988972	64038364	2402	+	NM_032437	protein_coding	TSS3542	P22926	DKFZp666D225|KIAA1799|RP4-534K7.1	EF-hand calcium binding domain 7	EFCAB7
890	DLEU2L	4.73496	1	0	0	2.24335	0	0	0	8	0	DLEU2L	79469	chr1	64014651	64016307	1657	+	NR_002771	misc_RNA	TSS31679	.	BCMSUNL	deleted in lymphocytic leukemia 2-like	DLEU2L
891	PGM1	1.07686	0.527038	4.3532	3.74751	4.46003	2.82349	44	17	45	8	PGM1	5236	chr1	64058947	64125916	3353	+	NM_002633	protein_coding	TSS22730	P33685	GSD14	phosphoglucomutase 1	PGM1
892	ROR1	1.19985	0.214766	3.23171	2.21916	3.49456	0	19	5	22	0	ROR1	4919	chr1	64239690	64647179	5854	+	NM_005012	protein_coding	TSS22228	P22768	MGC99659|NTRKR1|dJ537F10.1	receptor tyrosine kinase-like orphan receptor 1	ROR1
893	ROR1-AS1	0.170661	0.406093	2.5508	1.30012	0	0	11	2	0	0	ROR1-AS1	101927034	chr1	64560125	64579474	3454	-	NR_110666	lncRNA	TSS7253	.	.	ROR1 antisense RNA 1	ROR1-AS1
894	UBE2U	1	1	0	0	0	0	0	0	0	0	UBE2U	148581	chr1	64669490	64710027	1136	+	NM_152489	protein_coding	TSS8042	P32856	MGC35130|RP4-636O23.1	ubiquitin conjugating enzyme E2 U (putative)	UBE2U
895	CACHD1	0.703455	0.979622	3.87727	3.74751	3.3698	3.71781	31	17	20	16	CACHD1	57685	chr1	64936476	65158741	5848	+	NM_020925	protein_coding	TSS21486	P32069	KIAA1573|RP4-655E10.1	cache domain containing 1	CACHD1
896	RAVER2	0.784236	1.88006	4.95611	5.68527	4.60546	6.59604	68	69	50	126	RAVER2	55225	chr1	65210778	65298914	4361	+	NM_018211	protein_coding	TSS20270	P32335	DKFZp762D1011|FLJ10770|KIAA1579	ribonucleoprotein, PTB binding 2	RAVER2
897	JAK1	1.00959	1.15973	7.77345	8.04575	7.78722	8.25954	493	360	471	402	JAK1	3716	chr1	65298906	65432187	5053	-	NM_002227	protein_coding	TSS11468	P33822	JAK1A|JAK1B|JTK3	Janus kinase 1	JAK1
898	LINC01359	1	1	0	0	0	0	0	0	0	0	LINC01359	101927084	chr1	65445260	65468159	1079	-	NR_119383	lncRNA	TSS20480	.	.	long intergenic non-protein coding RNA 1359	LINC01359
899	AK4	1.83547	0.274009	1.21744	3.58119	2.09359	1.71349	3	15	7	3	AK4	205	chr1	65613232	65697828	7501	+	NM_203464	protein_coding	TSS17439	P32624	AK3|AK3L1|AK3L2|MGC166959	adenylate kinase 4	AK4
900	DNAJC6	4.85399	0.25777	2.18086	3.28909	4.46003	1.33324	8	12	45	2	DNAJC6	9829	chr1	65730377	65881552	6320	+	NM_001256865	protein_coding	TSS19335	P3679	DJC6|KIAA0473|MGC129914|MGC129915|MGC48436	DnaJ heat shock protein family (Hsp40) member C6	DNAJC6
901	LEPROT	1.74944	2.86438	6.49569	6.4835	7.30258	8.00173	202	121	336	336	LEPROT	54741	chr1	65886131	65901690	5070	+	NM_001198683	protein_coding	TSS26317	P13219	FLJ90360|LEPR|OB-RGRP|OBRGRP|VPS55	leptin receptor overlapping transcript	LEPROT
902	LEPR	1.2893	0.714433	3.78781	3.824	4.1544	3.33887	29	18	36	12	LEPR	3953	chr1	65886335	66103176	6891	+	NM_001003679	protein_coding	TSS26605	P3628	CD295|OBR	leptin receptor	LEPR
903	PDE4B	1.157	0.835552	2.03297	1.97269	2.24335	1.71349	7	4	8	3	PDE4B	5142	chr1	66258193	66840262	5943	+	NM_001297440	protein_coding	TSS5345	P20959	DKFZp686F2182|DPDE4|MGC126529|PDE4B5|PDEIVB	phosphodiesterase 4B	PDE4B
904	LOC101927139	1	1	0	0	0	0	0	0	0	0	LOC101927139	101927139	chr1	66508183	66516401	456	-	NR_123718	lncRNA	TSS26121	.	.	uncharacterized LOC101927139	LOC101927139
905	SGIP1	1.26956	0.532813	3.0892	2.92243	3.43353	2.01413	17	9	21	4	SGIP1	84251	chr1	66999252	67216822	11227	+	NM_001308203	protein_coding	TSS9569	P18902	DKFZp686A16142|DKFZp761D221|FLJ33378|FLJ43054	SH3-domain GRB2-like (endophilin) interacting protein 1	SGIP1
906	TCTEX1D1	1	1	0	0	0	0	0	0	0	0	TCTEX1D1	200132	chr1	67218140	67244730	2264	+	NM_152665	protein_coding	TSS5079	P24210	FLJ40873|MGC125768|RP11-266I14.2	Tctex1 domain containing 1	TCTEX1D1
907	INSL5	1	1	0	0	0	0	0	0	0	0	INSL5	10022	chr1	67263424	67266942	718	-	NM_005478	protein_coding	TSS28431	P15139	MGC126695|MGC126697|PRO182|UNQ156	insulin like 5	INSL5
908	WDR78	1.34122	11.6378	0.527851	0	0.951394	3.54074	1	0	2	14	WDR78	79819	chr1	67278572	67390570	4042	-	NM_024763	protein_coding	TSS6130	P20399	FLJ23129	WD repeat domain 78	WDR78
909	MIER1	1.0187	2.75761	7.62638	7.56728	7.65311	9.0307	445	258	429	687	MIER1	57708	chr1	67390578	67454302	4085	+	NM_001146111	protein_coding	TSS10615	P13374	DKFZp781G0451|ER1|KIAA1610|MGC131940|MGC150640|MGC150641|MI-ER1|hMI-ER1	MIER1 transcriptional regulator	MIER1
910	SLC35D1	0.570478	0.132943	5.64494	5.17392	4.83518	2.2628	111	48	59	5	SLC35D1	23169	chr1	67465015	67520080	6460	-	NM_015139	protein_coding	TSS20827	P1702	KIAA0260|MGC138236|UGTREL7	solute carrier family 35 member D1	SLC35D1
911	C1orf141	1	1	0	0	0	0	0	0	0	0	C1orf141	400757	chr1	67557859	67600654	2533	-	NM_001276351	protein_coding	TSS6140	.	MGC48454	chromosome 1 open reading frame 141	C1orf141
912	IL23R	1	1	0	0	0	0	0	0	0	0	IL23R	149233	chr1	67632169	67725650	2814	+	NM_144701	protein_coding	TSS6618	P8820	.	interleukin 23 receptor	IL23R
913	IL12RB2	1	2.33321	0	0.79181	0	2.01413	0	1	0	4	IL12RB2	3595	chr1	67773047	67862583	4221	+	NM_001559	protein_coding	TSS746	.	.	interleukin 12 receptor subunit beta 2	IL12RB2
914	SERBP1	1.05154	1.78362	11.1818	11.5362	11.2543	12.371	5256	4060	5230	6970	SERBP1	26135	chr1	67873493	67896123	6701	-	NM_015640	protein_coding	TSS11117	P34159	CHD3IP|DKFZp564M2423|FLJ90489|HABP4L|PAI-RBP1|PAIRBP1	SERPINE1 mRNA binding protein 1	SERBP1
9401	MIS12	3.21044	0.141407	2.03297	4.15532	3.71574	1.33324	7	23	26	2	MIS12	79003	chr17	5389694	5394130	2582	+	NM_001258219	protein_coding	TSS4229	P23658	2510025F08Rik|KNTC2AP|MGC2488|MTW1|hMis12	MIS12 kinetochore complex component	MIS12
916	GNG12	2.17443	2.58804	5.86867	5.55669	6.98931	6.92855	130	63	270	159	GNG12	55970	chr1	68167149	68299155	4409	-	NM_018841	protein_coding	TSS25593	P25959	FLJ31352|FLJ34695	G protein subunit gamma 12	GNG12
917	GNG12-AS1	1.27451	6.31889	0.913462	0	1.2634	2.65967	2	0	3	7	GNG12-AS1	100289178	chr1	68297971	68668670	2247	+	NR_040077	lncRNA	TSS25563	.	.	GNG12 antisense RNA 1	GNG12-AS1
918	DIRAS3	6.60244	0.214766	0	2.21916	2.723	0	0	5	12	0	DIRAS3	9077	chr1	68511645	68516460	1631	-	NM_004675	protein_coding	TSS22667	P16365	ARHI|NOEY2	DIRAS family GTP binding RAS like 3	DIRAS3
919	WLS	0.956114	0.934445	4.25648	3.89663	4.19174	3.79881	41	19	37	17	WLS	79971	chr1	68564142	68698229	3030	-	NM_001002292	protein_coding	TSS10200	P182	C1orf139|DKFZp686I0788|EVI|FLJ23091|GPR177|MGC131760|MGC14878|MRP	wntless Wnt ligand secretion mediator	WLS
920	RPE65	1	1	0	0	0	0	0	0	0	0	RPE65	6121	chr1	68894507	68915642	2608	-	NM_000329	protein_coding	TSS16250	P25068	LCA2|RP20|mRPE65|rd12|sRPE65	retinal pigment epithelium-specific protein 65kDa	RPE65
921	DEPDC1	0.998195	2.47544	4.0793	2.7761	4.07669	4.08378	36	8	34	21	DEPDC1	55635	chr1	68939835	68962904	5438	-	NM_001114120	protein_coding	TSS25131	P24715	DEP.8|DEPDC1-V2|DEPDC1A|FLJ20354|SDP35	DEP domain containing 1	DEPDC1
922	DEPDC1-AS1	1	1	0	0	0	0	0	0	0	0	DEPDC1-AS1	101927220	chr1	68962359	69004310	1247	+	NR_110671	lncRNA	TSS20925	.	.	DEPDC1 antisense RNA 1	DEPDC1-AS1
923	LRRC7	2.31266	1	0.527851	0	1.73741	0	1	0	5	0	LRRC7	57554	chr1	70225858	70589171	6245	+	NM_020794	protein_coding	TSS14470	P2929	DKFZp686I1147|KIAA1365|MGC144918	leucine rich repeat containing 7	LRRC7
924	PIN1P1	1	1	0	0	0	0	0	0	0	0	PIN1P1	5301	chr1	70385005	70386000	996	+	NR_023916	misc_RNA	TSS2727	.	.	peptidylprolyl cis /trans isomerase, NIMA-interacting 1 pseudogene 1	PIN1P1
925	LRRC40	0.586846	0.214766	3.0123	2.21916	2.24335	0	16	5	8	0	LRRC40	55631	chr1	70610485	70671361	2945	-	NM_017768	protein_coding	TSS6171	P34884	FLJ20331|dJ677H15.1	leucine rich repeat containing 40	LRRC40
926	SRSF11	0.877483	0.976605	9.22682	9.3056	9.03827	9.27144	1354	864	1124	812	SRSF11	9295	chr1	70671365	70717701	4425	+	NM_001190987	protein_coding	TSS15836	P25306	DKFZp686M13204|FLJ18226|NET2|SFRS11|dJ677H15.2|p54	serine /arginine-rich splicing factor 11	SRSF11
927	ANKRD13C	0.791131	3.8403	4.1528	2.92243	3.81479	4.86365	38	9	28	37	ANKRD13C	81573	chr1	70724685	70820417	5667	-	NM_030816	protein_coding	TSS30681	P315	DKFZp566D1346|FLJ14998|RP4-677H15.5|dJ677H15.3	ankyrin repeat domain 13C	ANKRD13C
928	HHLA3	2.38603	5.40551	1.46839	0.79181	2.723	3.22624	4	1	12	11	HHLA3	11147	chr1	70820493	70833705	850	+	NM_001036646	protein_coding	TSS25085	P21547	.	HERV-H LTR-associating 3	HHLA3
929	CTH	0.988131	1.31392	2.93106	2.42961	2.91383	2.82349	15	6	14	8	CTH	1491	chr1	70876901	70905534	2140	+	NM_001902	protein_coding	TSS26028	P34751	MGC9471	cystathionine gamma-lyase	CTH
930	LOC101927244	1	1	0	0	0	0	0	0	0	0	LOC101927244	101927244	chr1	71172136	71252151	2086	+	NR_125938	.	TSS21536	.	.	uncharacterized LOC101927244	LOC101927244
931	PTGER3	1.30483	1.02686	2.43771	1.67524	2.82157	1.71349	10	3	13	3	PTGER3	5733	chr1	71318036	71513491	10460	-	NM_198714	protein_coding	TSS27970	P32774	EP3|EP3-I|EP3-II|EP3-III|EP3-IV|EP3e|MGC141828|MGC141829|MGC27302	prostaglandin E receptor 3	PTGER3
932	ZRANB2-AS1	1.37881	0.0947478	4.22274	4.73301	4.68617	1.33324	40	35	53	2	ZRANB2-AS1	100132618	chr1	71512189	71532865	1676	+	NR_038420	lncRNA	TSS16928	.	.	ZRANB2 antisense RNA 1	ZRANB2-AS1
933	ZRANB2	1.03065	0.933758	8.07705	8.34404	8.1206	8.24516	609	443	594	398	ZRANB2	9406	chr1	71528974	71546972	3145	-	NM_005455	protein_coding	TSS33349	P2259	DKFZp686J1831|DKFZp686N09117|FLJ41119|ZIS|ZIS1|ZIS2|ZNF265	zinc finger RANBP2-type containing 2	ZRANB2
934	ZRANB2-AS2	1	1	0	0	0	0	0	0	0	0	ZRANB2-AS2	100852410	chr1	71547007	71703406	783	+	NR_046217	lncRNA	TSS6649	.	.	ZRANB2 antisense RNA 2 (head to head)	ZRANB2-AS2
935	NEGR1	0.337638	2.19069	4.28945	1.97269	2.723	3.10407	42	4	12	10	NEGR1	257194	chr1	71868625	72748277	5669	-	NM_173808	protein_coding	TSS15413	P32671	DMML2433|IGLON4|KILON|MGC46680|Ntra	neuronal growth regulator 1	NEGR1
936	NEGR1-IT1	1	1	0	0	0	0	0	0	0	0	NEGR1-IT1	100852409	chr1	72259915	72302695	534	-	NR_046218	lncRNA	TSS19095	.	.	NEGR1 intronic transcript 1	NEGR1-IT1
937	LINC01360	1	1	0	0	0	0	0	0	0	0	LINC01360	101927295	chr1	73771853	73804560	3871	+	NR_110677	lncRNA	TSS23361	.	.	long intergenic non-protein coding RNA 1360	LINC01360
938	LRRIQ3	1	1	0	0	0	0	0	0	0	0	LRRIQ3	127255	chr1	74491702	74663871	2862	-	NM_001105659	protein_coding	TSS6096	P34369	LRRC44|MGC22773	leucine-rich repeats and IQ motif containing 3	LRRIQ3
939	FPGT	2.08289	0.641961	2.5508	1.97269	3.60939	1.33324	11	4	24	2	FPGT	8790	chr1	74663896	74674386	7455	+	NM_001199329	protein_coding	TSS29594	P750	GFPP	fucose-1-phosphate guanylyltransferase	FPGT
940	FPGT-TNNI3K	1	1	0	0	0	0	0	0	0	0	FPGT-TNNI3K	100526835	chr1	74663896	74930609	440	+	NM_001112808	protein_coding	TSS29594	P27813	.	FPGT-TNNI3K readthrough	FPGT-TNNI3K
941	TNNI3K	1	1	0	0	0	0	0	0	0	0	TNNI3K	51086	chr1	74701071	75010116	3023	+	NM_015978	protein_coding	TSS24527	P36059	CARK|MGC142099|MGC33828	TNNI3 interacting kinase	TNNI3K
942	ERICH3	1	3.27952	0	0	0	1.71349	0	0	0	3	ERICH3	127254	chr1	75033795	75139422	7159	-	NM_001002912	protein_coding	TSS24859	P28588	.	glutamate rich 3	ERICH3
943	ERICH3-AS1	1	3.27952	0	0	0	1.71349	0	0	0	3	ERICH3-AS1	101927320	chr1	75043114	75091782	5047	+	NR_121671	lncRNA	TSS16835	.	.	ERICH3 antisense RNA 1	ERICH3-AS1
944	CRYZ	2.05564	0.214766	3.48039	2.21916	4.51997	0	23	5	47	0	CRYZ	1429	chr1	75171172	75199092	2303	-	NM_001889	protein_coding	TSS30127	P1682	DKFZp779E0834|FLJ41475	crystallin zeta	CRYZ
945	TYW3	1.13231	1.26747	4.91444	5.3131	5.09372	5.65506	66	53	71	65	TYW3	127253	chr1	75198836	75232360	4053	+	NM_001162916	protein_coding	TSS25852	P22150	C1orf171|FLJ40918	tRNA-yW synthesizing protein 3 homolog	TYW3
946	LHX8	1.0517	0.760172	3.48039	3.05527	3.55312	2.65967	23	10	23	7	LHX8	431707	chr1	75594119	75627218	2446	+	NM_001001933	protein_coding	TSS24910	P3424	Lhx7	LIM homeobox 8	LHX8
947	SLC44A5	1	1	0	0	0	0	0	0	0	0	SLC44A5	204962	chr1	75667816	76076799	4224	-	NM_001130058	protein_coding	TSS20984	P13596	CTL5|FLJ34081|MGC34032	solute carrier family 44 member 5	SLC44A5
948	ACADM	1.28022	1.39501	4.04109	3.66675	4.39749	4.14702	35	16	43	22	ACADM	34	chr1	76190032	76229363	2821	+	NM_001127328	protein_coding	TSS17064	P3086	ACAD1|FLJ18227|FLJ93013|FLJ99884|MCAD|MCADH	acyl-CoA dehydrogenase, C-4 to C-12 straight chain	ACADM
949	DLSTP1	1.02318	1.07649	3.96151	4.26912	3.99456	4.37545	33	25	32	26	DLSTP1	1744	chr1	76207687	76210698	3012	-	NR_130749	misc_RNA	TSS27952	.	DLSTP	dihydrolipoamide S-succinyltransferase pseudogene 1	DLSTP1
950	RABGGTB	1.60832	0.577619	2.31499	0.79181	3.00055	0	9	1	15	0	RABGGTB	5876	chr1	76251879	76260775	1709	+	NM_004582	protein_coding	TSS18876	P2065	GGTB	Rab geranylgeranyltransferase beta subunit	RABGGTB
951	SNORD45C	1	1	0	0	0	0	0	0	0	0	SNORD45C	692085	chr1	76252757	76252834	78	+	NR_003042	snoRNA	TSS29962	.	U45C	small nucleolar RNA, C /D box 45C	SNORD45C
952	SNORD45A	1	2.51968	0	0	0	1.33324	0	0	0	2	SNORD45A	26805	chr1	76253574	76253657	84	+	NR_002749	snoRNA	TSS20539	.	RNU45A|U45a	small nucleolar RNA, C /D box 45A	SNORD45A
953	SNORD45B	1.34122	1	0.527851	0	0.951394	0	1	0	2	0	SNORD45B	26804	chr1	76255162	76255232	71	+	NR_002748	snoRNA	TSS21759	.	RNU45B|U45b	small nucleolar RNA, C /D box 45B	SNORD45B
954	MSH4	1	1	0	0	0	0	0	0	0	0	MSH4	4438	chr1	76262556	76378923	3277	+	NM_002440	protein_coding	TSS11372	P29579	.	mutS homolog 4	MSH4
955	ASB17	1	1	0	0	0	0	0	0	0	0	ASB17	127247	chr1	76384558	76398116	1045	-	NM_080868	protein_coding	TSS179	P15351	Asb-17	ankyrin repeat and SOCS box containing 17	ASB17
956	LOC101927342	1	1	0	0	0	0	0	0	0	0	LOC101927342	101927342	chr1	76477009	76485041	369	+	NR_125939	lncRNA	TSS2533	.	.	uncharacterized LOC101927342	LOC101927342
957	ST6GALNAC3	2.40061	0.163433	0	2.61323	1.2634	0	0	7	3	0	ST6GALNAC3	256435	chr1	76540389	77096669	3621	+	NM_152996	protein_coding	TSS22385	P22541	FLJ13669|FLJ27239|PRO7177|SIAT7C|ST6GALNACIII|STY	ST6 N-acetylgalactosaminide alpha-2,6-sialyltransferase 3	ST6GALNAC3
958	ST6GALNAC5	1	1	0	0	0	0	0	0	0	0	ST6GALNAC5	81849	chr1	77333186	77529737	2032	+	NM_030965	protein_coding	TSS18291	P5302	MGC3184|SIAT7E|ST6GalNAcV	ST6 N-acetylgalactosaminide alpha-2,6-sialyltransferase 5	ST6GALNAC5
959	PIGK	1.54774	0.335503	3.23171	3.28909	3.86188	1.71349	19	12	29	3	PIGK	10026	chr1	77554667	77685132	4625	-	NM_005482	protein_coding	TSS26765	P28683	GPI8|MGC22559	phosphatidylinositol glycan anchor biosynthesis class K	PIGK
960	AK5	0.689333	0.166713	5.70726	4.84736	5.17054	2.2628	116	38	75	5	AK5	26289	chr1	77747662	78025654	4520	+	NM_174858	protein_coding	TSS33684	P23970	AK6|MGC33326	adenylate kinase 5	AK5
961	ZZZ3	1.24195	4.66955	6.91555	7.30577	7.22816	9.52905	271	215	319	971	ZZZ3	26009	chr1	78028101	78149112	6578	-	NM_015534	protein_coding	TSS3448	P23935	ATAC1|DKFZp313N0119|DKFZp564I052|FLJ10362	zinc finger ZZ-type containing 3	ZZZ3
962	USP33	0.805027	0.964266	5.14807	4.95331	4.83518	4.90082	78	41	59	38	USP33	23032	chr1	78161674	78225564	4710	-	NM_201624	protein_coding	TSS4125	P11027	KIAA1097|MGC16868|VDU1	ubiquitin specific peptidase 33	USP33
963	FAM73A	0.662602	0.923049	4.50126	3.74751	3.90748	3.63199	49	17	30	15	FAM73A	374986	chr1	78245309	78345225	6527	+	NM_001270384	.	TSS1062	P12962	DKFZp686M07166|FLJ35093	family with sequence similarity 73 member A	FAM73A
964	NEXN-AS1	0.682924	0.413892	3.92	3.74751	3.3698	2.47484	32	17	20	6	NEXN-AS1	374987	chr1	78347033	78355224	2292	-	NR_103535	lncRNA	TSS31436	.	.	NEXN antisense RNA 1	NEXN-AS1
965	NEXN	1.12527	1.25191	8.15738	7.35815	8.32765	7.68227	644	223	686	269	NEXN	91624	chr1	78354200	78409578	3389	+	NM_144573	protein_coding	TSS17811	P19727	MGC104234|MGC138865|MGC138866|NELIN	nexilin F-actin binding protein	NEXN
966	FUBP1	0.859989	0.817281	9.01525	9.08053	8.79764	8.78943	1169	739	951	581	FUBP1	8880	chr1	78412167	78444889	2755	-	NM_003902	protein_coding	TSS21413	.	FBP|FUBP	far upstream element binding protein 1	FUBP1
967	DNAJB4	2.39984	0.893118	4.47284	6.47167	5.73578	6.30859	48	120	112	103	DNAJB4	11080	chr1	78470636	78482995	2237	+	NM_007034	protein_coding	TSS25041	P19386	DNAJW|DjB4|HLJ1	DnaJ heat shock protein family (Hsp40) member B4	DNAJB4
968	GIPC2	0.693587	8.0389	0.527851	0.79181	0	3.79881	1	1	0	17	GIPC2	54810	chr1	78510646	78604133	3977	+	NM_001304725	protein_coding	TSS4189	P1517	FLJ20075|SEMCAP-2|SEMCAP2	GIPC PDZ domain containing family member 2	GIPC2
969	MGC27382	1	1	0	0	0	0	0	0	0	0	MGC27382	149047	chr1	78695283	78835147	1191	+	NR_027310	lncRNA	TSS15848	.	FLJ34438	uncharacterized MGC27382	MGC27382
970	PTGFR	1.8539	2.13645	4.22274	2.92243	5.11331	4.01764	40	9	72	20	PTGFR	5737	chr1	78956728	79006386	5431	+	NM_000959	protein_coding	TSS27051	P11388	FP|MGC120498|MGC46203	prostaglandin F receptor	PTGFR
971	IFI44L	0.528878	0.733267	3.29801	2.92243	2.37902	2.47484	20	9	9	6	IFI44L	10964	chr1	79086067	79111830	5895	+	NM_006820	protein_coding	TSS17283	P26544	C1orf29	interferon induced protein 44 like	IFI44L
972	IFI44	0.53091	0.131905	0.913462	2.92243	0	0	2	9	0	0	IFI44	10561	chr1	79115477	79129763	1726	+	NM_006417	protein_coding	TSS20680	P1021	MTAP44|p44	interferon induced protein 44	IFI44
973	ADGRL4	0.92083	0.44665	3.42212	3.17691	3.30313	2.01413	22	11	19	4	ADGRL4	64123	chr1	79355449	79472495	3619	-	NM_022159	protein_coding	TSS4511	P23672	.	adhesion G protein-coupled receptor L4	ADGRL4
974	LOC101927412	1	1	0	0	0	0	0	0	0	0	LOC101927412	101927412	chr1	81001440	81112473	706	+	NR_125941	.	TSS33753	.	.	uncharacterized LOC101927412	LOC101927412
975	LOC101927434	1	1	0	0	0	0	0	0	0	0	LOC101927434	101927434	chr1	81979565	82023387	643	-	NR_125943	lncRNA	TSS5130	.	.	uncharacterized LOC101927434	LOC101927434
976	ADGRL2	0.464076	0.110574	2.84497	3.17691	1.73741	0	14	11	5	0	ADGRL2	23266	chr1	82165455	82458422	6208	+	NM_001297704	protein_coding	TSS23389	P27989	.	adhesion G protein-coupled receptor L2	ADGRL2
977	LINC01361	1	1	0	0	0	0	0	0	0	0	LINC01361	101927498	chr1	83439566	83451891	1585	-	NR_110633	lncRNA	TSS12921	.	.	long intergenic non-protein coding RNA 1361	LINC01361
978	LOC101927587	1	1	0	0	0	0	0	0	0	0	LOC101927587	101927587	chr1	84041471	84326679	3165	-	NR_119375	.	TSS33056	.	.	uncharacterized LOC101927587	LOC101927587
979	LOC101927560	1.0174	1	0.527851	0	0.552741	0	1	0	1	0	LOC101927560	101927560	chr1	84267199	84326229	1991	-	NR_119374	lncRNA	TSS17328	.	.	uncharacterized LOC101927560	LOC101927560
980	TTLL7	1.26956	0.0744537	3.0892	3.74751	3.43353	0	17	17	21	0	TTLL7	79739	chr1	84335057	84464833	3648	-	NM_024686	protein_coding	TSS30790	P32747	FLJ23033|FLJ36855|RP5-836J3.2	tubulin tyrosine ligase like 7	TTLL7
981	PRKACB	0.853712	1.5745	4.22274	3.66675	3.99456	4.32164	40	16	32	25	PRKACB	5567	chr1	84543658	84704181	7587	+	NM_002731	protein_coding	TSS4887	P19446	DKFZp781I2452|MGC41879|MGC9320|PKACB	protein kinase cAMP-activated catalytic subunit beta	PRKACB
982	SAMD13	1.18459	0.377954	1.68208	2.21916	1.92646	0.815446	5	5	6	1	SAMD13	148418	chr1	84764049	84816481	1803	+	NM_001010971	protein_coding	TSS24421	P15750	RP11-376N17.1	sterile alpha motif domain containing 13	SAMD13
983	UOX	1	1	0	0	0	0	0	0	0	0	UOX	391051	chr1	84830641	84863576	1551	-	NR_003927	misc_RNA	TSS17323	.	UOXP|URICASE	urate oxidase (pseudogene)	UOX
984	DNASE2B	1	1	0	0	0	0	0	0	0	0	DNASE2B	58511	chr1	84864215	84880691	1427	+	NM_021233	protein_coding	TSS30520	P3347	DLAD	deoxyribonuclease II beta	DNASE2B
985	RPF1	1.03539	0.132801	7.06106	6.1389	7.11124	3.22624	300	95	294	11	RPF1	80135	chr1	84944920	84964033	1975	+	NM_025065	protein_coding	TSS15691	P36032	BXDC5|DKFZp761G0415|DKFZp761M0215|FLJ12475|RP11-118B23.1	ribosome production factor 1 homolog	RPF1
986	GNG5	0.662208	0.0598041	6.5847	6.07774	5.99006	2.01413	215	91	134	4	GNG5	2787	chr1	84964006	84972262	806	-	NM_005274	protein_coding	TSS19656	P125	FLJ92393	G protein subunit gamma 5	GNG5
987	SPATA1	0.893602	0.326654	1.68208	2.42961	1.51978	0.815446	5	6	4	1	SPATA1	100505741	chr1	84971984	85022178	2155	+	NM_001310156	protein_coding	TSS13930	P26868	SP-2|SPAP1	spermatogenesis associated 1	SPATA1
988	CTBS	0.957617	0.0482076	3.87727	4.3746	3.81479	0	31	27	28	0	CTBS	1486	chr1	85018804	85040163	3101	-	NM_004388	protein_coding	TSS13211	P33094	CTB	chitobiase	CTBS
989	LINC01461	1	1	0	0	0	0	0	0	0	0	LINC01461	103695366	chr1	85063647	85086714	560	-	NR_125761	lncRNA	TSS4258	.	.	long intergenic non-protein coding RNA 1461	LINC01461
990	LINC01555	1	1	0	0	0	0	0	0	0	0	LINC01555	439927	chr1	85093913	85100703	2884	-	NR_027379	lncRNA	TSS32292	.	.	long intergenic non-protein coding RNA 1555	LINC01555
991	SSX2IP	1.24725	0.695767	4.44385	4.15532	4.7626	3.63199	47	23	56	15	SSX2IP	117178	chr1	85109390	85156240	6212	-	NM_014021	protein_coding	TSS32442	P10322	ADIP|FLJ10848|KIAA0923|MGC75026	synovial sarcoma, X breakpoint 2 interacting protein	SSX2IP
992	LPAR3	1	1	0	0	0	0	0	0	0	0	LPAR3	23566	chr1	85279086	85358896	1721	-	NM_012152	protein_coding	TSS32871	P14480	EDG7|Edg-7|FLJ98231|GPCR|HOFNH30|LP-A3|LPA3|RP4-678I3	lysophosphatidic acid receptor 3	LPAR3
993	MCOLN2	1	1	0	0	0	0	0	0	0	0	MCOLN2	255231	chr1	85391266	85462805	3053	-	NM_153259	protein_coding	TSS24083	P5529	FLJ36691|TRP-ML2|TRPML2	mucolipin 2	MCOLN2
994	MCOLN3	1	1	0	0	0	0	0	0	0	0	MCOLN3	55283	chr1	85483765	85514223	2850	-	NM_001253693	protein_coding	TSS31791	P24948	FLJ11006|FLJ36629|MGC71509|TRP-ML3|TRPML3	mucolipin 3	MCOLN3
995	WDR63	0.361387	1	1.46839	0	0	0	4	0	0	0	WDR63	126820	chr1	85527981	85598821	3019	+	NM_145172	protein_coding	TSS6070	P25671	FLJ30067|NYD-SP29|RP11-507C22.2	WD repeat domain 63	WDR63
996	SYDE2	1.46687	2.77211	0	0.79181	0.552741	2.2628	0	1	1	5	SYDE2	84144	chr1	85623356	85666728	4711	-	NM_032184	protein_coding	TSS21781	P35552	FLJ13815|RP11-33E12.1	synapse defective Rho GTPase homolog 2	SYDE2
997	C1orf52	0.915674	0.231358	5.43998	4.3746	5.31289	2.2628	96	27	83	5	C1orf52	148423	chr1	85715637	85725355	3390	-	NM_198077	protein_coding	TSS97	.	FLJ44982|RP11-234D19.1|gm117	chromosome 1 open reading frame 52	C1orf52
998	BCL10	1.52187	1.03682	3.69243	4.09486	4.29828	4.14702	27	22	40	22	BCL10	8915	chr1	85731460	85742587	3104	-	NM_003921	protein_coding	TSS25688	P19951	CARMEN|CIPER|CLAP|c-E10|mE10	B-cell CLL /lymphoma 10	BCL10
999	LOC646626	0.148299	4.03937	2.75342	0	0	2.01413	13	0	0	4	LOC646626	646626	chr1	85742041	85743771	888	+	NR_045484	lncRNA	TSS1589	.	.	uncharacterized LOC646626	LOC646626
1000	DDAH1	1.42174	3.07421	6.84523	6.39852	7.35289	8.01874	258	114	348	340	DDAH1	23576	chr1	85784168	86044046	4482	-	NM_012137	protein_coding	TSS33934	P34384	DDAH|FLJ21264|FLJ25539	dimethylarginine dimethylaminohydrolase 1	DDAH1
1001	CYR61	1.50095	0.460079	6.69953	4.91885	7.28541	3.79881	233	40	332	17	CYR61	3491	chr1	86046444	86049648	2293	+	NM_001554	protein_coding	TSS16543	P15487	CCN1|GIG1|IGFBP10	cysteine rich angiogenic inducer 61	CYR61
1002	ZNHIT6	2.49204	1.83724	3.23171	4.09486	4.54904	4.9724	19	22	48	40	ZNHIT6	54680	chr1	86115106	86174116	6080	-	NM_001170670	protein_coding	TSS13204	P576	BCD1|C1orf181|FLJ12602|FLJ20729|FLJ20760|MGC131963|NY-BR-75	zinc finger HIT-type containing 6	ZNHIT6
1003	COL24A1	1.46687	0.406093	0	1.30012	0.552741	0	0	2	1	0	COL24A1	255631	chr1	86194916	86622121	6500	-	NM_152890	protein_coding	TSS18145	P16723	MGC142214	collagen type XXIV alpha 1	COL24A1
1004	ODF2L	0.575559	0.888538	5.63215	5.66462	4.83518	5.49412	110	68	59	58	ODF2L	57489	chr1	86812507	86862025	6464	-	NM_001184766	protein_coding	TSS20678	P32615	KIAA1229|MGC111060|RP5-977L11.1|dJ977L11.1	outer dense fiber of sperm tails 2 like	ODF2L
1005	CLCA2	1	1	0	0	0	0	0	0	0	0	CLCA2	9635	chr1	86889769	86922240	4024	+	NM_006536	protein_coding	TSS26226	P29274	CACC|CACC3|CLCRG2|CaCC-3|FLJ97885	chloride channel accessory 2	CLCA2
1006	CLCA1	1	1	0	0	0	0	0	0	0	0	CLCA1	1179	chr1	86934526	86965974	3120	+	NM_001285	protein_coding	TSS30471	P33135	CACC|CACC1|CLCRG1|CaCC-1|FLJ95147|GOB5|hCLCA1|hCaCC-1	chloride channel accessory 1	CLCA1
1007	CLCA4	1	1	0	0	0	0	0	0	0	0	CLCA4	22802	chr1	87012759	87046432	3208	+	NM_012128	protein_coding	TSS18622	.	CaCC|CaCC2|MGC142247|MGC142249	chloride channel accessory 4	CLCA4
1008	CLCA3P	1	1	0	0	0	0	0	0	0	0	CLCA3P	9629	chr1	87099959	87121059	3412	+	NR_024604	misc_RNA	TSS11257	.	CLCA3	chloride channel accessory 3, pseudogene	CLCA3P
1009	SH3GLB1	0.932694	0.42958	8.19918	8.13852	8.09866	6.91952	663	384	585	158	SH3GLB1	51100	chr1	87170253	87213867	6440	+	NM_001206653	protein_coding	TSS7925	P7083	Bif-1|KIAA0491|dJ612B15.2	SH3 domain containing GRB2 like endophilin B1	SH3GLB1
1010	SEP15	1.54432	0.270179	4.68592	5.11425	5.31289	3.22624	56	46	83	11	SEP15	9403	chr1	87328128	87380107	1840	-	NM_004261	.	TSS1733	P32242	.	15 kDa selenoprotein	SEP15
1011	HS2ST1	0.396865	0.147828	5.14807	4.77214	3.81479	2.01413	78	36	28	4	HS2ST1	9653	chr1	87380335	87575681	6758	+	NM_001134492	protein_coding	TSS9641	P23244	FLJ11317|KIAA0448|MGC131986|dJ604K5.2	heparan sulfate 2-O-sulfotransferase 1	HS2ST1
1012	LINC01140	1	1	0	0	0	0	0	0	0	0	LINC01140	339524	chr1	87595448	87634886	4635	+	NR_026989	lncRNA	TSS12588	.	.	long intergenic non-protein coding RNA 1140	LINC01140
1013	LOC101927844	1	1	0	0	0	0	0	0	0	0	LOC101927844	101927844	chr1	87678352	87717014	1152	+	NM_001290053	protein_coding	TSS33315	P17608	.	uncharacterized LOC101927844	LOC101927844
1014	LMO4	1.18884	0.8194	8.14167	7.57283	8.39122	7.28547	637	259	717	204	LMO4	8543	chr1	87794151	87814607	5406	+	NM_006769	protein_coding	TSS12200	P18745	.	LIM domain only 4	LMO4
1015	LINC01364	1	1	0	0	0	0	0	0	0	0	LINC01364	100505768	chr1	87819210	87837338	886	-	NR_038324	lncRNA	TSS3939	.	.	long intergenic non-protein coding RNA 1364	LINC01364
1016	PKN2-AS1	1	1	0	0	0	0	0	0	0	0	PKN2-AS1	101927891	chr1	89003196	89150887	3542	-	NR_110682	lncRNA	TSS299	.	.	PKN2 antisense RNA 1	PKN2-AS1
1017	PKN2	1.15184	0.752061	8.10046	8.5239	8.30441	8.11282	619	502	675	363	PKN2	5586	chr1	89149922	89301938	6104	+	NM_006256	protein_coding	TSS5875	P12596	MGC150606|MGC71074|PAK2|PRK2|PRKCL2|PRO2042|Pak-2	protein kinase N2	PKN2
1018	GTF2B	2.26489	0.209498	3.0123	4.26912	4.19174	2.01413	16	25	37	4	GTF2B	2959	chr1	89318321	89357301	1645	-	NM_001514	protein_coding	TSS13475	P4819	TF2B|TFIIB	general transcription factor IIB	GTF2B
1019	CCBL2	0.659996	0.757979	4.41426	4.03176	3.81479	3.63199	46	21	28	15	CCBL2	.	chr1	89401456	89435150	1676	-	NM_001008662	.	TSS21110	P2398	.	.	.
1020	RBMXL1	2.6831	0.577321	3.48039	3.89663	4.90429	3.10407	23	19	62	10	RBMXL1	494115	chr1	89445139	89458643	5087	-	NM_001162536	protein_coding	TSS21110	P16554	.	RNA binding motif protein, X-linked-like 1	RBMXL1
18639	TCF7	4.42304	1.42698	2.31499	4.77214	4.46003	5.28511	9	36	45	50	TCF7	6932	chr5	133450402	133483920	8364	+	NM_003202	protein_coding	TSS23253	P3214	FLJ36364|MGC47735|TCF-1	transcription factor 7 (T-cell specific, HMG-box)	TCF7
1022	GBP1	0.64471	0.335503	3.0123	3.28909	2.37902	1.71349	16	12	9	3	GBP1	2633	chr1	89517987	89531043	3050	-	NM_002053	protein_coding	TSS23636	P10538	.	guanylate binding protein 1	GBP1
1023	GBP2	1.16912	0.788945	1.86817	1.67524	2.09359	1.33324	6	3	7	2	GBP2	2634	chr1	89571816	89591842	4132	-	NM_004120	protein_coding	TSS21064	P27841	.	guanylate binding protein 2	GBP2
1024	GBP7	1	1	0	0	0	0	0	0	0	0	GBP7	388646	chr1	89597434	89641723	2454	-	NM_207398	protein_coding	TSS9368	P25396	FLJ38822|GBP4L	guanylate binding protein 7	GBP7
1025	GBP4	1	0.406093	0	1.30012	0	0	0	2	0	0	GBP4	115361	chr1	89646831	89664633	6145	-	NM_052941	protein_coding	TSS20502	P27607	Mpa2	guanylate binding protein 4	GBP4
1026	GBP5	1	0.704331	0	2.21916	0	1.71349	0	5	0	3	GBP5	115362	chr1	89724634	89738544	4051	-	NM_001134486	protein_coding	TSS23968	P22933	GBP-5	guanylate binding protein 5	GBP5
1027	LOC729930	0.273922	1	1.86817	0	0	0	6	0	0	0	LOC729930	729930	chr1	89754941	89756045	1105	-	NR_077244	misc_RNA	TSS17815	.	.	chromosome 11 open reading frame 74 pseudogene	LOC729930
1028	GBP6	1	4.03937	0	0	0	2.01413	0	0	0	4	GBP6	163351	chr1	89829436	89853719	4867	+	NM_198460	protein_coding	TSS1778	P17770	DKFZp686G0786|FLJ39135	guanylate binding protein family member 6	GBP6
1029	GBP1P1	1	1	0	0	0	0	0	0	0	0	GBP1P1	400759	chr1	89873238	89890493	1234	+	NR_003133	misc_RNA	TSS16031	.	.	guanylate binding protein 1 pseudogene 1	GBP1P1
1030	LRRC8B	1.03909	2.4994	1.68208	2.21916	1.73741	3.54074	5	5	5	14	LRRC8B	23507	chr1	89990397	90063420	8061	+	NM_001134476	protein_coding	TSS26098	P13681	KIAA0231|MGC42220|TA-LRRP|TALRRP	leucine-rich repeat containing 8 family member B	LRRC8B
1031	FLJ27354	1	1	0	0	0	0	0	0	0	0	FLJ27354	400761	chr1	90090408	90098453	789	-	NR_033981	lncRNA	TSS26380	.	.	uncharacterized LOC400761	FLJ27354
1032	LRRC8C	1.35381	0.618611	4.22274	4.03176	4.65977	3.33887	40	21	52	12	LRRC8C	84230	chr1	90098644	90185094	7207	+	NM_032270	protein_coding	TSS32115	P35193	AD158|DKFZp586J1119|FAD158|MGC138551	leucine-rich repeat containing 8 family member C	LRRC8C
1033	LRRC8D	0.460716	2.05314	3.3614	3.66675	2.24335	4.70458	21	16	8	33	LRRC8D	55144	chr1	90286573	90401989	4052	+	NM_001134479	protein_coding	TSS2145	P34652	FLJ10470|FLJ20403|LRRC5	leucine-rich repeat containing 8 family member D	LRRC8D
1034	GEMIN8P4	2.40061	0.577619	0	0.79181	1.2634	0	0	1	3	0	GEMIN8P4	492303	chr1	90458824	90460525	1702	-	NR_002830	misc_RNA	TSS3921	.	.	gem nuclear organelle associated protein 8 pseudogene 4	GEMIN8P4
1035	ZNF326	0.795396	1.13829	5.01642	4.91885	4.68617	5.10572	71	40	53	44	ZNF326	284695	chr1	90460678	90494094	2722	+	NM_182976	protein_coding	TSS26133	P17450	FLJ20403|MGC61591|ZAN75|Zfp326|dJ871E2.1	zinc finger protein 326	ZNF326
1036	BARHL2	1	1	0	0	0	0	0	0	0	0	BARHL2	343472	chr1	91177579	91182794	1496	-	NM_020063	protein_coding	TSS1023	P14244	.	BarH like homeobox 2	BARHL2
1037	ZNF644	0.967034	2.5356	6.19873	6.3346	6.15037	7.67693	164	109	150	268	ZNF644	84146	chr1	91380857	91487812	6001	-	NM_201269	protein_coding	TSS1985	P7737	BM-005|KIAA1221|MGC60165|MGC70410|Zep-2	zinc finger protein 644	ZNF644
1038	HFM1	1	1	0	0	0	0	0	0	0	0	HFM1	164045	chr1	91726323	91870426	4931	-	NM_001017975	protein_coding	TSS9234	P33030	FLJ36760|FLJ39011|MER3|MGC163397|RP11-539G11.1|SEC63D1|Si-11|Si-11-6|helicase	HFM1, ATP-dependent DNA helicase homolog	HFM1
1039	CDC7	1.33008	1	1.68208	0	2.09359	0	5	0	7	0	CDC7	8317	chr1	91966404	91991321	3559	+	NM_003503	protein_coding	TSS12984	P34249	CDC7L1|HsCDC7|Hsk1|MGC117361|MGC126237|MGC126238|huCDC7	cell division cycle 7	CDC7
1040	TGFBR3	1.14521	0.394253	4.95611	4.88355	5.15171	3.54074	68	39	74	14	TGFBR3	7049	chr1	92145900	92371559	6799	-	NM_003243	protein_coding	TSS19699	P30315	BGCAN|betaglycan	transforming growth factor beta receptor 3	TGFBR3
1041	BRDT	1.93374	0.714659	0	1.30012	0.951394	0.815446	0	2	2	1	BRDT	676	chr1	92414928	92479985	3329	+	NM_001242807	protein_coding	TSS5881	P28770	BRD6|CT9	bromodomain testis associated	BRDT
1042	EPHX4	3.33435	0.577619	0	0.79181	1.73741	0	0	1	5	0	EPHX4	253152	chr1	92495533	92529093	1443	+	NM_173567	protein_coding	TSS18024	P28028	ABHD7|EPHXRP|FLJ90341	epoxide hydrolase 4	EPHX4
1043	SETSIP	0.905959	0.996533	7.65512	8.06951	7.51264	8.0645	454	366	389	351	SETSIP	646817	chr1	92539993	92541029	1037	-	NM_001287737	protein_coding	TSS10336	P35271	.	SET-like protein	SETSIP
1044	BTBD8	1	1	0	0	0	0	0	0	0	0	BTBD8	284697	chr1	92545862	92613401	1447	+	NM_183242	protein_coding	TSS26442	P15470	.	BTB domain containing 8	BTBD8
1045	KIAA1107	2.0181	0.313113	0.913462	1.67524	1.92646	0	2	3	6	0	KIAA1107	23285	chr1	92632609	92650280	4556	+	NM_015237	protein_coding	TSS30886	P22978	.	KIAA1107	KIAA1107
1046	C1orf146	1	1	0	0	0	0	0	0	0	0	C1orf146	388649	chr1	92683573	92711367	751	+	NM_001012425	protein_coding	TSS22013	P27317	RP11-163M2.4	chromosome 1 open reading frame 146	C1orf146
1047	GLMN	0.883667	0.453042	3.78781	3.96578	3.60939	2.82349	29	20	24	8	GLMN	11146	chr1	92711955	92764566	2032	-	NM_053274	protein_coding	TSS31278	P16558	FAP|FAP48|FAP68|FKBPAP|GLML|GVM|VMGLOM	glomulin, FKBP associated protein	GLMN
1048	RPAP2	1.27451	0.185616	0.913462	2.42961	1.2634	0	2	6	3	0	RPAP2	79871	chr1	92764522	92853732	3112	+	NM_024813	protein_coding	TSS18267	P27432	C1orf82|FLJ13150	RNA polymerase II associated protein 2	RPAP2
1049	GFI1	1.46687	1	0	0	0.552741	0	0	0	1	0	GFI1	2672	chr1	92940318	92952433	2910	-	NM_005263	protein_coding	TSS14893	P2658	FLJ94509|GFI-1|SCN2|ZNF163	growth factor independent 1 transcription repressor	GFI1
1050	EVI5	1.10306	0.967562	5.89032	5.7455	6.03184	5.69792	132	72	138	67	EVI5	7813	chr1	92974253	93257961	7436	-	NM_001308248	protein_coding	TSS6930	P25202	NB4S	ecotropic viral integration site 5	EVI5
1051	RPL5	0.950664	0.106976	11.0888	11.1518	11.0159	7.92712	4928	3110	4433	319	RPL5	6125	chr1	93297594	93307481	1031	+	NM_000969	protein_coding	TSS27508	P16914	DBA6|MGC117339	ribosomal protein L5	RPL5
1052	FAM69A	2.8682	3.88893	2.03297	2.61323	3.55312	4.5726	7	7	23	30	FAM69A	388650	chr1	93298286	93427079	3099	-	NM_001252273	protein_coding	TSS24886	P17474	FLJ23493	family with sequence similarity 69 member A	FAM69A
1053	SNORD21	0.220544	5.55905	2.18086	0	0	2.47484	8	0	0	6	SNORD21	6083	chr1	93302846	93302940	95	+	NR_000006	snoRNA	TSS13390	.	RNU21|U21	small nucleolar RNA, C /D box 21	SNORD21
1054	SNORA66	1	0.254778	0	1.97269	0	0	0	4	0	0	SNORA66	26782	chr1	93306276	93306408	133	+	NR_002444	snoRNA	TSS25311	.	RNU66|U66	small nucleolar RNA, H /ACA box 66	SNORA66
1055	MTF2	0.713794	0.274538	6.85627	7.25832	6.36985	5.3934	260	208	175	54	MTF2	22823	chr1	93544792	93604638	4048	+	NM_001164392	protein_coding	TSS12329	P36040	M96|PCL2|RP5-976O13.1|dJ976O13.2	metal response element binding transcription factor 2	MTF2
1056	TMED5	0.720669	0.259274	4.8047	5.28632	4.33211	3.33887	61	52	41	12	TMED5	50999	chr1	93615299	93646246	6185	-	NM_001167830	protein_coding	TSS17002	P17195	CGI-100|DKFZp781B2248	transmembrane p24 trafficking protein 5	TMED5
1057	CCDC18	1.15988	0.294754	4.73461	4.73301	4.94859	2.97059	58	35	64	9	CCDC18	343099	chr1	93646273	93744287	5011	+	NM_001306076	protein_coding	TSS1848	P15881	NY-SAR-41|dJ717I23.1	coiled-coil domain containing 18	CCDC18
1058	LOC100131564	1.12678	1.1939	2.5508	2.21916	2.723	2.47484	11	5	12	6	LOC100131564	.	chr1	93775666	93811368	4033	-	NR_034089	.	TSS181	.	FLJ42965	.	.
1059	DR1	0.990773	1.38719	8.28546	8.51815	8.27209	8.99031	704	500	660	668	DR1	1810	chr1	93811478	93828148	3208	+	NM_001938	protein_coding	TSS4992	P248	NC2|NC2-BETA	down-regulator of transcription 1	DR1
1060	FNBP1L	1.51735	2.08759	4.87154	5.55669	5.4731	6.61853	64	63	93	128	FNBP1L	54874	chr1	93913688	94020218	4214	+	NM_017737	protein_coding	TSS24686	P20393	C1orf39|TOCA1	formin binding protein 1 like	FNBP1L
1061	BCAR3	0.872134	0.0585227	5.34909	4.09486	5.15171	0	90	22	74	0	BCAR3	8412	chr1	94027298	94312706	4896	-	NM_001308251	protein_coding	TSS12661	P29580	KIAA0554|NSP2|SH2D3B	breast cancer anti-estrogen resistance 3	BCAR3
1062	LOC100129046	1	1	0	0	0	0	0	0	0	0	LOC100129046	100129046	chr1	94057525	94065587	1562	+	NR_034091	lncRNA	TSS2860	.	.	uncharacterized LOC100129046	LOC100129046
1063	DNTTIP2	1.39395	0.479988	5.85772	7.04322	6.3369	5.98429	129	179	171	82	DNTTIP2	30836	chr1	94335014	94344762	2722	-	NM_014597	protein_coding	TSS24920	P14376	ERBP|FCF2|HSU15552|LPTS-RP2|MGC163494|RP4-561L24.1|TdIF2	deoxynucleotidyltransferase terminal interacting protein 2	DNTTIP2
1064	GCLM	1.35096	3.2342	5.98393	6.52991	6.41791	8.22332	141	125	181	392	GCLM	2730	chr1	94350756	94375154	5050	-	NM_001308253	protein_coding	TSS14399	P27636	GLCLR	glutamate-cysteine ligase modifier subunit	GCLM
1065	ABCA4	0.74811	0.788945	1.68208	1.67524	1.2634	1.33324	5	3	3	2	ABCA4	24	chr1	94458394	94586705	7325	-	NM_000350	protein_coding	TSS22359	P24515	ABC10|ABCR|ARMD2|CORD3|DKFZp781N1972|FFM|FLJ17534|RMP|RP19|STGD|STGD1	ATP binding cassette subfamily A member 4	ABCA4
1066	ARHGAP29	1.23154	1.10001	5.80169	5.62241	6.10216	5.75993	124	66	145	70	ARHGAP29	9411	chr1	94634463	94703307	9117	-	NM_004815	protein_coding	TSS12031	P6308	PARG1|RP11-255E17.1	Rho GTPase activating protein 29	ARHGAP29
1067	ABCD3	0.707997	1.56907	5.33337	5.80331	4.83518	6.45322	89	75	59	114	ABCD3	5825	chr1	94883933	94984219	3797	+	NM_002858	protein_coding	TSS25105	P25608	ABC43|PMP70|PXMP1|ZWS2	ATP binding cassette subfamily D member 3	ABCD3
1068	F3	0.594034	0.714659	2.84497	1.30012	2.09359	0.815446	14	2	7	1	F3	2152	chr1	94994732	95007413	2393	-	NM_001178096	protein_coding	TSS6292	P15337	CD142|FLJ17960|TF|TFA	coagulation factor III, tissue factor	F3
1069	LINC01057	1	1	0	0	0	0	0	0	0	0	LINC01057	101928079	chr1	95123089	95285837	1331	-	NR_104131	lncRNA	TSS19011	.	.	long intergenic non-protein coding RNA 1057	LINC01057
1070	SLC44A3	0.13918	1	2.84497	0	0	0	14	0	0	0	SLC44A3	126969	chr1	95285898	95360803	2565	+	NM_001114106	protein_coding	TSS15589	P24570	CTL3|MGC45474	solute carrier family 44 member 3	SLC44A3
1071	CNN3	0.691897	1.2575	5.97382	5.60083	5.44245	5.93139	140	65	91	79	CNN3	1266	chr1	95362505	95392779	2288	-	NM_001839	protein_coding	TSS2208	P19987	.	calponin 3	CNN3
1072	LOC729970	2.86748	1	0	0	1.51978	0	0	0	4	0	LOC729970	729970	chr1	95393584	95428826	952	+	NR_033998	lncRNA	TSS31375	.	.	hCG2028352-like	LOC729970
1073	ALG14	1.60028	0.145986	2.93106	2.7761	3.60939	0	15	8	24	0	ALG14	199857	chr1	95448279	95538507	1094	-	NM_001305242	protein_coding	TSS31235	P33189	MGC19780	ALG14, UDP-N-acetylglucosaminyltransferase subunit	ALG14
1074	TMEM56	1	1	0	0	0	0	0	0	0	0	TMEM56	148534	chr1	95558073	95663161	7185	+	NM_001199679	protein_coding	TSS22936	P8223	FLJ31842|MGC102912	transmembrane protein 56	TMEM56
1075	TMEM56-RWDD3	1	1	0	0	0	0	0	0	0	0	TMEM56-RWDD3	100527978	chr1	95583479	95696550	262	+	NM_001199691	protein_coding	TSS21527	P9067	.	TMEM56-RWDD3 readthrough	TMEM56-RWDD3
1076	LOC101928118	1	1	0	0	0	0	0	0	0	0	LOC101928118	101928118	chr1	95628775	95699538	2473	-	NR_125949	lncRNA	TSS19407	.	.	uncharacterized LOC101928118	LOC101928118
1077	RWDD3	0.247139	4.94723	3.53639	2.21916	1.51978	4.52578	24	5	4	29	RWDD3	25950	chr1	95699711	95712781	1309	+	NM_015485	protein_coding	TSS16776	P25224	DKFZp566K023|RSUME	RWD domain containing 3	RWDD3
1078	FLJ31662	1	1	0	0	0	0	0	0	0	0	FLJ31662	440594	chr1	95940293	95944912	2755	+	NR_033966	.	TSS25631	.	.	uncharacterized LOC440594	FLJ31662
1079	LOC100996635	1	1	0	0	0	0	0	0	0	0	LOC100996635	100996635	chr1	95975672	95981020	1664	+	NR_110621	lncRNA	TSS9518	.	.	uncharacterized LOC100996635	LOC100996635
1080	LOC102723661	1	1	0	0	0	0	0	0	0	0	LOC102723661	102723661	chr1	96457624	96488436	813	+	NR_125991	lncRNA	TSS19742	.	.	uncharacterized LOC102723661	LOC102723661
1081	LOC101928241	1	1	0	0	0	0	0	0	0	0	LOC101928241	101928241	chr1	96719625	96839681	1994	-	NR_110693	.	TSS11009	.	.	uncharacterized LOC101928241	LOC101928241
1082	PTBP2	1.27071	0.879345	5.36464	5.25903	5.71027	5.07353	91	51	110	43	PTBP2	58155	chr1	97187161	97280605	5748	+	NM_001300989	protein_coding	TSS25684	P31127	FLJ34897|PTB|PTBLP|brPTB|nPTB|nPTB5|nPTB6|nPTB7|nPTB8	polypyrimidine tract binding protein 2	PTBP2
1083	DPYD	2.06964	5.34315	2.03297	1.30012	3.08235	3.71781	7	2	16	16	DPYD	1806	chr1	97543300	98386615	5616	-	NM_000110	protein_coding	TSS8147	P23798	DHP|DHPDHASE|DPD|MGC132008|MGC70799	dihydropyrimidine dehydrogenase	DPYD
1084	DPYD-AS1	1	1	0	0	0	0	0	0	0	0	DPYD-AS1	100873932	chr1	97561479	97788511	533	+	NR_046590	lncRNA	TSS17838	.	.	DPYD antisense RNA 1	DPYD-AS1
1085	DPYD-AS2	1	1	0	0	0	0	0	0	0	0	DPYD-AS2	100873933	chr1	98262477	98263607	817	+	NR_046591	lncRNA	TSS5619	.	.	DPYD antisense RNA 2	DPYD-AS2
1086	LOC729987	1	1	0	0	0	0	0	0	0	0	LOC729987	729987	chr1	98676267	98738214	2265	+	NR_046088	.	TSS22643	.	.	uncharacterized LOC729987	LOC729987
1087	SNX7	0.960562	0.291839	4.32168	3.49024	4.26363	1.71349	43	14	39	3	SNX7	51375	chr1	99127236	99226056	1897	+	NM_015976	protein_coding	TSS6087	P21005	DKFZp564F052|MGC8717	sorting nexin 7	SNX7
1088	LPPR5	1	1	0	0	0	0	0	0	0	0	LPPR5	.	chr1	99355801	99470449	4135	-	NM_001037317	.	TSS1381	P31075	PAP2|PAP2D|PRG5	.	.
1089	LOC100129620	1	1	0	0	0	0	0	0	0	0	LOC100129620	100129620	chr1	99469832	99614408	2544	+	NR_033940	lncRNA	TSS26462	.	.	uncharacterized LOC100129620	LOC100129620
1090	LPPR4	1	7.07873	0	0	0	2.82349	0	0	0	8	LPPR4	.	chr1	99729848	99775138	5022	+	NM_014839	.	TSS8278	P25369	KIAA0455|LPR4|PHP1|PRG-1|PRG1|RP4-788L13.1	.	.
1091	LOC101928270	1	1	0	0	0	0	0	0	0	0	LOC101928270	101928270	chr1	99937976	99953360	414	-	NR_125951	.	TSS12834	.	.	uncharacterized LOC101928270	LOC101928270
1092	PALMD	1	1	0	0	0	0	0	0	0	0	PALMD	54873	chr1	100111431	100160097	2578	+	NM_017734	protein_coding	TSS28660	P16979	C1orf11|FLJ20271|PALML	palmdelphin	PALMD
1093	FRRS1	1	1	0	0	0	0	0	0	0	0	FRRS1	391059	chr1	100174259	100231349	2678	-	NM_001013660	protein_coding	TSS17914	P17627	SDFR2|SDR2	ferric chelate reductase 1	FRRS1
1094	AGL	0.789687	0.180036	3.16222	3.28909	2.82157	0.815446	18	12	13	1	AGL	178	chr1	100315640	100389579	8238	+	NM_000642	protein_coding	TSS10735	P26368	GDE	amylo-alpha-1, 6-glucosidase, 4-alpha-glucanotransferase	AGL
1095	SLC35A3	1.34894	3.35224	3.23171	1.97269	3.66354	3.71781	19	4	25	16	SLC35A3	23443	chr1	100435345	100492534	6081	+	NM_012243	protein_coding	TSS20082	P10866	DKFZp781P1297	solute carrier family 35 member A3	SLC35A3
1096	HIAT1	1.19225	2.52331	4.93542	4.03176	5.18912	5.36708	67	21	76	53	HIAT1	.	chr1	100503789	100548929	2637	+	NM_033055	.	TSS26296	P13727	DKFZp564L0864	.	.
1097	SASS6	2.38603	1.13418	1.46839	2.92243	2.723	3.10407	4	9	12	10	SASS6	163786	chr1	100549101	100598651	4038	-	NM_001304829	protein_coding	TSS9264	P6769	FLJ22097|MGC119440|SAS-6|SAS6	SAS-6 centriolar assembly protein	SASS6
1098	TRMT13	1.1284	1.40105	5.68266	5.82208	5.85694	6.30859	114	76	122	103	TRMT13	54482	chr1	100598706	100616054	3143	+	NM_019083	protein_coding	TSS33532	P8969	.	tRNA methyltransferase 13 homolog	TRMT13
1099	LRRC39	1	1	0	0	0	0	0	0	0	0	LRRC39	127495	chr1	100614004	100643829	2085	-	NM_001256387	protein_coding	TSS32276	P9148	DKFZp313O1122|MGC14816	leucine rich repeat containing 39	LRRC39
1100	DBT	0.675228	0.32533	3.48039	4.09486	2.91383	2.47484	23	22	14	6	DBT	1629	chr1	100652478	100715409	10815	-	NM_001918	protein_coding	TSS16586	P22523	BCATE2|E2|E2B|MGC9061	dihydrolipoamide branched chain transacylase E2	DBT
1101	RTCA-AS1	1	5.55905	0	0	0	2.47484	0	0	0	6	RTCA-AS1	100506007	chr1	100730298	100731730	869	-	NR_110435	lncRNA	TSS1288	.	.	RTCA antisense RNA 1	RTCA-AS1
1102	RTCA	1.35724	1.30461	4.0793	3.824	4.51997	4.20761	36	18	47	23	RTCA	8634	chr1	100731714	100758325	2623	+	NM_003729	protein_coding	TSS18499	P14049	.	RNA 3'-terminal phosphate cyclase	RTCA
1103	CDC14A	1.09214	0.185616	3.53639	2.42961	3.66354	0	24	6	25	0	CDC14A	8556	chr1	100818023	100985833	4270	+	NM_003672	protein_coding	TSS4731	P35731	cdc14|hCDC14	cell division cycle 14A	CDC14A
1104	GPR88	1	1	0	0	0	0	0	0	0	0	GPR88	54112	chr1	101003728	101007583	3465	+	NM_022049	protein_coding	TSS26867	P4176	STRG	G protein-coupled receptor 88	GPR88
1105	LINC01349	1	1	0	0	0	0	0	0	0	0	LINC01349	100128787	chr1	101092606	101112560	823	-	NR_038914	lncRNA	TSS10747	.	.	long intergenic non-protein coding RNA 1349	LINC01349
1106	VCAM1	1	1	0	0	0	0	0	0	0	0	VCAM1	7412	chr1	101185196	101204601	3017	+	NM_001078	protein_coding	TSS1069	P27096	CD106|DKFZp779G2333|INCAM-100|MGC99561	vascular cell adhesion molecule 1	VCAM1
1107	EXTL2	1.05389	1.80461	4.28945	4.98697	4.36517	5.83866	42	42	42	74	EXTL2	2135	chr1	101337928	101360735	3333	-	NM_001033025	protein_coding	TSS17574	P3108	EXTR2	exostosin-like glycosyltransferase 2	EXTL2
1108	SLC30A7	0.794894	2.10111	5.3014	4.26912	4.97023	5.34027	87	25	65	52	SLC30A7	148867	chr1	101361632	101447311	8165	+	NM_001144884	protein_coding	TSS23505	P21992	DKFZp686M0368|ZNT7|ZnT-7|ZnTL2	solute carrier family 30 member 7	SLC30A7
1109	DPH5	0.915635	0.238185	5.20101	5.17392	5.07386	3.10407	81	48	70	10	DPH5	51611	chr1	101455180	101491362	1928	-	NM_001077395	protein_coding	TSS27084	P268	CGI-30|HSPC143|MGC61450|NPD015	diphthamide biosynthesis 5	DPH5
1110	LOC102606465	1.03237	0.406093	1.21744	1.30012	1.2634	0	3	2	3	0	LOC102606465	102606465	chr1	101491402	101552935	1326	+	NR_109849	lncRNA	TSS3099	.	.	uncharacterized LOC102606465	LOC102606465
1111	LOC101928370	1	4.03937	0	0	0	2.01413	0	0	0	4	LOC101928370	101928370	chr1	101700429	101702084	1213	-	NR_104626	lncRNA	TSS344	.	.	uncharacterized LOC101928370	LOC101928370
1112	S1PR1	0.273922	0.120301	1.86817	3.05527	0	0	6	10	0	0	S1PR1	1901	chr1	101702305	101707076	3050	+	NM_001400	protein_coding	TSS441	P19794	CHEDG1|D1S3362|ECGF1|EDG-1|EDG1|FLJ58121|S1P1	sphingosine-1-phosphate receptor 1	S1PR1
1113	LINC01307	1	1	0	0	0	0	0	0	0	0	LINC01307	104355286	chr1	101789393	101842869	474	+	NR_126402	lncRNA	TSS22735	.	.	long intergenic non-protein coding RNA 1307	LINC01307
1114	RNU6-31P	1	1	0	0	0	0	0	0	0	0	RNU6-31P	.	chr1	101806425	101806451	27	-	NR_046482_1	.	TSS10185	.	.	.	.
1115	OLFM3	1	1	0	0	0	0	0	0	0	0	OLFM3	118427	chr1	102268123	102462790	4500	-	NM_001288823	protein_coding	TSS7713	.	NOE3|NOELIN3|NOELIN3_V1|NOELIN3_V2|NOELIN3_V3|NOELIN3_V4|NOELIN3_V5|NOELIN3_V6|OPTIMEDIN	olfactomedin 3	OLFM3
1116	DNAJA1P5	1	1	0	0	0	0	0	0	0	0	DNAJA1P5	94236	chr1	102337568	102360299	1781	+	NR_033424	misc_RNA	TSS10939	.	.	DnaJ heat shock protein family (Hsp40) member A1 pseudogene 5	DNAJA1P5
1117	COL11A1	0.630819	0.551029	1.21744	1.67524	0.552741	0.815446	3	3	1	1	COL11A1	1301	chr1	103342023	103574052	7444	-	NM_080629	protein_coding	TSS14654	P33750	CO11A1|COLL6|STL2	collagen type XI alpha 1	COL11A1
1118	LOC101928436	1	1	0	0	0	0	0	0	0	0	LOC101928436	101928436	chr1	103960701	104068105	527	-	NM_001286997	protein_coding	TSS23826	P7334	.	uncharacterized LOC101928436	LOC101928436
1119	RNPC3	0.456679	1.10518	5.28515	5.08347	4.1544	5.22776	86	45	36	48	RNPC3	55599	chr1	104068578	104097859	1885	+	NM_017619	protein_coding	TSS24288	P26952	.	RNA binding region (RNP1, RRM) containing 3	RNPC3
1120	AMY2B	1.27451	0.577619	0.913462	0.79181	1.2634	0	2	1	3	0	AMY2B	280	chr1	104097266	104122156	2242	+	NM_020978	protein_coding	TSS15634	P18642	AMY2	amylase, alpha 2B (pancreatic)	AMY2B
1121	ACTG1P4	0.785464	1.02323	1.86817	1.30012	1.51978	1.33324	6	2	4	2	ACTG1P4	648740	chr1	104112026	104114008	1983	+	NR_024438	misc_RNA	TSS16166	.	.	actin gamma 1 pseudogene 4	ACTG1P4
1122	AMY2A	1	1	0	0	0	0	0	0	0	0	AMY2A	279	chr1	104159954	104168402	1679	+	NM_000699	protein_coding	TSS15493	P9333	AMY2|AMY2B|PA	amylase, alpha 2A (pancreatic)	AMY2A
1123	AMY1A	0.361387	0.577619	1.46839	0.79181	0	0	4	1	0	0	AMY1A	276	chr1	104198141	104292688	2615	+	NM_001008221	protein_coding	TSS6765	P29856	AMY1|AMY1B|AMY1C	amylase, alpha 1A (salivary)	AMY1A
1124	AMY1C	0.361387	1	1.46839	0	0	0	4	0	0	0	AMY1C	278	chr1	104198303	104301310	2108	+	NM_001008219_2	protein_coding	TSS2201	P29856	AMY1|AMY1A|AMY1B	amylase, alpha 1C (salivary)	AMY1C
1125	AMY1B	0.529693	1	1.86817	0	0.951394	0	6	0	2	0	AMY1B	277	chr1	104198325	104292688	2510	+	NM_001008218_1	protein_coding	TSS27654	P29856	AMY1|AMY1A|AMY1C|MGC177995	amylase, alpha 1B (salivary)	AMY1B
1126	LOC100129138	1	1	0	0	0	0	0	0	0	0	LOC100129138	100129138	chr1	104615645	104619693	1209	+	NR_033990	misc_RNA	TSS10978	.	.	THAP domain containing, apoptosis associated protein 3 pseudogene	LOC100129138
1127	LOC101928476	1	1	0	0	0	0	0	0	0	0	LOC101928476	101928476	chr1	106132316	106161557	1995	-	NR_125955	.	TSS18837	.	.	uncharacterized LOC101928476	LOC101928476
1128	PRMT6	0.529148	0.326654	2.65566	2.42961	1.73741	0.815446	12	6	5	1	PRMT6	55170	chr1	107599267	107601916	2650	+	NM_018137	protein_coding	TSS22080	P27738	FLJ10559|FLJ51477|HRMT1L6	protein arginine methyltransferase 6	PRMT6
1129	NTNG1	0.851948	1	3.23171	0	3.00055	0	19	0	15	0	NTNG1	22854	chr1	107682629	108024475	3554	+	NM_001113228	protein_coding	TSS7550	P13872	KIAA0976|Lmnt1	netrin G1	NTNG1
1130	VAV3	1	1	0	0	0	0	0	0	0	0	VAV3	10451	chr1	108113782	108507545	4769	-	NM_006113	protein_coding	TSS7897	P34845	FLJ40431	vav guanine nucleotide exchange factor 3	VAV3
1131	VAV3-AS1	1	1	0	0	0	0	0	0	0	0	VAV3-AS1	100873946	chr1	108507065	108537229	619	+	NR_046653	lncRNA	TSS4754	.	.	VAV3 antisense RNA 1	VAV3-AS1
1132	SLC25A24	1.19051	0.63429	4.78172	4.3746	5.0333	3.71781	60	27	68	16	SLC25A24	29957	chr1	108677344	108742980	3899	-	NM_013386	protein_coding	TSS3466	P22966	APC1|DKFZp586G0123|SCAMC-1	solute carrier family 25 member 24	SLC25A24
1133	NBPF4	1	1	0	0	0	0	0	0	0	0	NBPF4	148545	chr1	108765963	108786703	2499	-	NM_001143989	protein_coding	TSS33365	P6687	FLJ32833	neuroblastoma breakpoint family member 4	NBPF4
1134	NBPF6	1	1	0	0	0	0	0	0	0	0	NBPF6	653149	chr1	108992904	109013260	2222	+	NM_001143987	protein_coding	TSS28051	P18461	.	neuroblastoma breakpoint family member 6	NBPF6
1135	FAM102B	2.66993	0.278612	3.0123	3.17691	4.4291	1.33324	16	11	44	2	FAM102B	284611	chr1	109102971	109181949	5340	+	NM_001010883	protein_coding	TSS29716	P33763	DKFZp686N01110|DKFZp779B126	family with sequence similarity 102 member B	FAM102B
1136	HENMT1	2.63857	1	1.21744	0	2.6172	0	3	0	11	0	HENMT1	113802	chr1	109190910	109204148	2041	-	NM_001102592	protein_coding	TSS22449	P91	.	HEN1 methyltransferase homolog 1	HENMT1
1137	PRPF38B	0.928114	1.08758	8.50486	8.55228	8.39723	8.6734	820	512	720	536	PRPF38B	55119	chr1	109234932	109244422	4311	+	NM_018061	protein_coding	TSS16673	P19524	FLJ10330|MGC163218|MGC41809|NET1|RP11-293A10.1	pre-mRNA processing factor 38B	PRPF38B
1138	FNDC7	1	1	0	0	0	0	0	0	0	0	FNDC7	163479	chr1	109255556	109285367	3060	+	NM_001144937	protein_coding	TSS8993	P1379	FLJ35838|MGC163293|RP11-293A10.2	fibronectin type III domain containing 7	FNDC7
1139	STXBP3	1.39864	0.256913	3.23171	2.7761	3.71574	0.815446	19	8	26	1	STXBP3	6814	chr1	109289285	109352148	2503	+	NM_007269	protein_coding	TSS2186	P33712	MUNC18-3|MUNC18C|PSP|UNC-18C	syntaxin binding protein 3	STXBP3
1140	AKNAD1	0.430045	0.577619	1.21744	0.79181	0	0	3	1	0	0	AKNAD1	254268	chr1	109358520	109400864	3204	-	NM_152763	protein_coding	TSS4696	P3716	C1orf62|MGC26989	AKNA domain containing 1	AKNAD1
1141	SPATA42	0.53091	1	0.913462	0	0	0	2	0	0	0	SPATA42	642864	chr1	109399839	109401146	535	+	NR_034168	lncRNA	TSS12894	.	.	spermatogenesis associated 42 (non-protein coding)	SPATA42
1142	GPSM2	0.91747	0.163433	3.78781	2.61323	3.66354	0	29	7	25	0	GPSM2	29899	chr1	109419603	109473044	3033	+	NM_013296	protein_coding	TSS23259	P19411	LGN|Pins	G-protein signaling modulator 2	GPSM2
1143	CLCC1	0.861554	1.06414	5.26871	4.84736	5.05372	4.93705	85	38	69	39	CLCC1	23155	chr1	109472130	109506121	4685	-	NM_001278202	protein_coding	TSS5011	P763	KIAA0761|MCLC	chloride channel CLIC like 1	CLCC1
1144	WDR47	1.0524	0.653124	3.69243	4.15532	3.76612	3.54074	27	23	27	14	WDR47	22911	chr1	109512838	109584850	4456	-	NM_001142550	protein_coding	TSS9166	P8961	FLJ90135|KIAA0893	WD repeat domain 47	WDR47
1145	TAF13	4.24889	6.61615	0.913462	3.824	3.00055	6.54999	2	18	15	122	TAF13	6884	chr1	109606998	109618624	577	-	NM_005645	protein_coding	TSS11648	P8254	MGC22425|TAF2K|TAFII18	TATA-box binding protein associated factor 13	TAF13
9706	PROCA1	1.20499	16.1968	1.46839	0	1.73741	4.01764	4	0	5	20	PROCA1	147011	chr17	27030215	27038925	1970	-	NM_001304953	protein_coding	TSS12212	P11351	MGC39650	protein interacting with cyclin A1	PROCA1
1147	SCARNA2	0.693587	1	0.527851	0	0	0	1	0	0	0	SCARNA2	677766	chr1	109642815	109643234	420	+	NR_003023	guide_RNA	TSS27174	.	HBII-382|mgU2-25 /61	small Cajal body-specific RNA 2	SCARNA2
1148	C1orf194	1	0.406093	0	1.30012	0	0	0	2	0	0	C1orf194	127003	chr1	109648573	109656479	731	-	NM_001122961	protein_coding	TSS3817	P14581	.	chromosome 1 open reading frame 194	C1orf194
1149	KIAA1324	2.86748	2.49696	0	3.05527	1.51978	4.37545	0	10	4	26	KIAA1324	57535	chr1	109656585	109749403	12001	+	NM_001267048	protein_coding	TSS30917	P11844	EIG121|MGC150624	KIAA1324	KIAA1324
1150	SARS	1.47763	1.14789	9.73074	10.7984	10.294	10.9973	1921	2434	2687	2689	SARS	6301	chr1	109756515	109780804	4884	+	NM_006513	protein_coding	TSS29319	P29534	FLJ36399|SERRS|SERS	seryl-tRNA synthetase	SARS
1151	CELSR2	0.358432	1	2.03297	0	0.552741	0	7	0	1	0	CELSR2	1952	chr1	109792641	109818378	10540	+	NM_001408	protein_coding	TSS31750	P28452	CDHF10|EGFL2|FLJ34118|FLJ42737|FLJ45143|FLJ45845|Flamingo1|KIAA0279|MEGF3	cadherin EGF LAG seven-pass G-type receptor 2	CELSR2
1152	PSRC1	0.40809	1.75984	3.53639	0	2.24335	0.815446	24	0	8	1	PSRC1	84722	chr1	109822176	109825790	1754	-	NM_032636	protein_coding	TSS4694	P15452	DDA3|FP3214|MGC1780	proline and serine rich coiled-coil 1	PSRC1
1153	MYBPHL	1	1	0	0	0	0	0	0	0	0	MYBPHL	343263	chr1	109834987	109849663	1499	-	NM_001265613	protein_coding	TSS6770	P28500	.	myosin binding protein H-like	MYBPHL
1154	SORT1	1.19326	0.339875	4.55648	4.03176	4.81139	2.47484	51	21	58	6	SORT1	6272	chr1	109852188	109940563	7350	-	NM_002959	protein_coding	TSS13429	P23833	Gp95|NT3	sortilin 1	SORT1
1155	PSMA5	0.849707	0.027151	6.66854	5.20285	6.43358	0	228	49	183	0	PSMA5	5686	chr1	109941653	109969108	3948	-	NM_001199774	protein_coding	TSS22187	P20398	MGC117302|MGC125802|MGC125803|MGC125804|PSC5|ZETA	proteasome subunit alpha 5	PSMA5
1156	SYPL2	0.693587	1	0.527851	0	0	0	1	0	0	0	SYPL2	284612	chr1	110009100	110024764	3779	+	NM_001040709	protein_coding	TSS11998	P35319	MG29	synaptophysin like 2	SYPL2
1157	ATXN7L2	0.957617	0.095182	3.87727	3.39317	3.81479	0	31	13	28	0	ATXN7L2	127002	chr1	110026561	110035420	2382	+	NM_153340	protein_coding	TSS12503	P21342	FLJ00381|MGC46534	ataxin 7 like 2	ATXN7L2
1158	CYB561D1	1.56335	0.811545	2.43771	2.7761	3.08235	2.47484	10	8	16	6	CYB561D1	284613	chr1	110036658	110043063	9919	+	NM_001134402	protein_coding	TSS2140	P20638	FLJ39035|FLJ44753|MGC138204	cytochrome b561 family member D1	CYB561D1
1159	AMIGO1	1	1	0	0	0	0	0	0	0	0	AMIGO1	57463	chr1	110049446	110052336	2471	-	NM_020703	protein_coding	TSS9428	P27802	AMIGO|AMIGO-1	adhesion molecule with Ig-like domain 1	AMIGO1
1160	GPR61	1	1	0	0	0	0	0	0	0	0	GPR61	83873	chr1	110082494	110088455	2823	+	NM_031936	protein_coding	TSS18030	P12385	BALGR|GPCR3	G protein-coupled receptor 61	GPR61
1161	GNAI3	0.648989	0.945489	6.44538	6.03011	5.82165	5.94924	195	88	119	80	GNAI3	2773	chr1	110091186	110138454	4732	+	NM_006496	protein_coding	TSS1113	P7263	87U6|FLJ26559	G protein subunit alpha i3	GNAI3
1162	GNAT2	1	1	0	0	0	0	0	0	0	0	GNAT2	2780	chr1	110145889	110155705	1365	-	NM_005272	protein_coding	TSS23692	P5754	ACHM4|GNATC	G protein subunit alpha transducin 2	GNAT2
1163	AMPD2	0.791467	1.24371	4.52913	4.88355	4.19174	5.1982	50	39	37	47	AMPD2	271	chr1	110162435	110174677	5263	+	NM_001257360	protein_coding	TSS18948	P27896	.	adenosine monophosphate deaminase 2	AMPD2
1164	GSTM4	1.14824	1.03478	3.87727	3.17691	4.07669	3.22624	31	11	34	11	GSTM4	2948	chr1	110198698	110208123	1917	+	NM_147148	protein_coding	TSS1588	.	GSTM4-4|GTM4|MGC131945|MGC9247	glutathione S-transferase mu 4	GSTM4
1165	GSTM2	0.874402	2.06339	4.1882	4.42458	3.99456	5.46959	39	28	32	57	GSTM2	2946	chr1	110210644	110226619	2018	+	NM_000848	protein_coding	TSS27503	P458	GST4|GSTM|GSTM2-2|GTHMUS|MGC117303	glutathione S-transferase mu 2 (muscle)	GSTM2
1166	GSTM1	0.878717	2.93318	4.22274	3.96578	4.03621	5.51824	40	20	33	59	GSTM1	2944	chr1	110230418	110236367	1185	+	NM_000561	protein_coding	TSS28878	P23195	GST1|GSTM1-1|GSTM1a-1a|GSTM1b-1b|GTH4|GTM1|H-B|MGC26563|MU|MU-1	glutathione S-transferase mu 1	GSTM1
1167	GSTM5	1.88489	1.15569	3.16222	3.66675	4.07669	3.8755	18	16	34	18	GSTM5	2949	chr1	110254864	110260890	1570	+	NM_000851	protein_coding	TSS8727	P29250	GSTM5-5|GTM5	glutathione S-transferase mu 5	GSTM5
1168	GSTM3	0.607571	2.63049	5.73146	5.01986	5.01258	6.41519	118	43	67	111	GSTM3	2947	chr1	110276554	110283660	4127	-	NM_000849	protein_coding	TSS20006	P21914	GST5|GSTB|GSTM3-3|GTM3|MGC3310|MGC3704	glutathione S-transferase mu 3 (brain)	GSTM3
1169	EPS8L3	1	1	0	0	0	0	0	0	0	0	EPS8L3	79574	chr1	110292702	110306644	2228	-	NM_133181	protein_coding	TSS16179	P20489	EPS8R3|FLJ21522|MGC16817	EPS8 like 3	EPS8L3
1170	CSF1	1.23299	0.384475	2.93106	3.39317	3.23322	2.01413	15	13	18	4	CSF1	1435	chr1	110453233	110473616	4567	+	NM_172210	protein_coding	TSS1373	P7852	MCSF|MGC31930	colony stimulating factor 1	CSF1
1171	AHCYL1	1.04015	0.386494	9.3413	9.74117	9.39809	8.36969	1466	1169	1443	434	AHCYL1	10768	chr1	110527387	110566364	4586	+	NM_006621	protein_coding	TSS26562	P1991	DCAL|IRBIT|PRO0233|XPVKONA	adenosylhomocysteinase like 1	AHCYL1
1172	STRIP1	0.931906	2.10405	4.73461	4.09486	4.63287	5.16803	58	22	51	46	STRIP1	85369	chr1	110574199	110597263	3458	+	NM_001270768	protein_coding	TSS30235	P33774	.	striatin interacting protein 1	STRIP1
1173	ALX3	1	1	0	0	0	0	0	0	0	0	ALX3	257	chr1	110602997	110613322	1478	-	NM_006492	protein_coding	TSS19865	P8777	MGC138212|MGC141988	ALX homeobox 3	ALX3
1174	LINC01397	1	1	0	0	0	0	0	0	0	0	LINC01397	104355139	chr1	110625310	110652341	579	+	NR_126382	lncRNA	TSS9409	.	.	long intergenic non-protein coding RNA 1397	LINC01397
1175	UBL4B	4.26809	1	0	0	2.09359	0	0	0	7	0	UBL4B	164153	chr1	110655062	110656569	1508	+	NM_203412	protein_coding	TSS1730	P13173	FLJ25690	ubiquitin like 4B	UBL4B
1176	SLC6A17	1	1	0	0	0	0	0	0	0	0	SLC6A17	388662	chr1	110693132	110744823	6402	+	NM_001010898	protein_coding	TSS20876	P10286	NTT4	solute carrier family 6 member 17	SLC6A17
1177	KCNC4-AS1	1	1	0	0	0	0	0	0	0	0	KCNC4-AS1	100873974	chr1	110751073	110752609	1131	-	NR_046546	lncRNA	TSS17497	.	.	KCNC4 antisense RNA 1 (head to head)	KCNC4-AS1
1178	KCNC4	1	1	0	0	0	0	0	0	0	0	KCNC4	3749	chr1	110753336	110776674	4124	+	NM_004978	protein_coding	TSS26979	P18805	HKSHIIIC|KSHIIIC|KV3.4|MGC126818	potassium voltage-gated channel subfamily C member 4	KCNC4
1179	LOC440600	0.693587	2.51968	0.527851	0	0	1.33324	1	0	0	2	LOC440600	440600	chr1	110828999	110881793	2609	-	NR_036595	lncRNA	TSS6524	.	.	uncharacterized LOC440600	LOC440600
1180	RBM15	1.16189	0.368933	6.89962	6.41097	7.1161	4.9724	268	115	295	40	RBM15	64783	chr1	110881945	110889303	3431	+	NM_022768	protein_coding	TSS25415	P9818	FLJ12479|FLJ21943|MGC119584|OTT|OTT1|SPEN	RNA binding motif protein 15	RBM15
1181	SLC16A4	6.60244	2.25749	0	1.30012	2.723	2.47484	0	2	12	6	SLC16A4	9122	chr1	110905473	110933704	2629	-	NM_001201549	protein_coding	TSS1883	P22452	MCT4|MCT5	solute carrier family 16 member 4	SLC16A4
1182	LAMTOR5	1.03508	1.49741	5.51159	5.5341	5.56133	6.11657	101	62	99	90	LAMTOR5	10542	chr1	110943877	110950546	848	-	NM_006402	protein_coding	TSS25413	P25072	.	late endosomal /lysosomal adaptor, MAPK and MTOR activator 5	LAMTOR5
1183	LAMTOR5-AS1	1	1	0	0	0	0	0	0	0	0	LAMTOR5-AS1	101410535	chr1	110950431	110958896	533	+	NR_102697	lncRNA	TSS12569	.	.	LAMTOR5 antisense RNA 1	LAMTOR5-AS1
1184	PROK1	1	1	0	0	0	0	0	0	0	0	PROK1	84432	chr1	110993788	110999976	1372	+	NM_032414	protein_coding	TSS19703	P16478	EGVEGF|PK1|PRK1	prokineticin 1	PROK1
1185	CYMP	1	1	0	0	0	0	0	0	0	0	CYMP	643160	chr1	111023388	111033891	1241	+	NR_003599	misc_RNA	TSS26246	.	.	chymosin pseudogene	CYMP
1186	LOC440602	1	1	0	0	0	0	0	0	0	0	LOC440602	440602	chr1	111030302	111032880	2351	-	NR_108042	.	TSS4720	.	.	uncharacterized LOC440602	LOC440602
1187	KCNA10	1	1	0	0	0	0	0	0	0	0	KCNA10	3744	chr1	111059839	111061797	1959	-	NM_005549	protein_coding	TSS20115	P20246	Kcn1|Kv1.8	potassium voltage-gated channel subfamily A member 10	KCNA10
1188	KCNA2	1	1	0	0	0	0	0	0	0	0	KCNA2	3737	chr1	111136202	111174096	3877	-	NM_001204269	protein_coding	TSS19509	P26623	HBK5|HK4|HUKIV|KV1.2|MGC50217|MK2|NGK1|RBK2	potassium voltage-gated channel subfamily A member 2	KCNA2
1189	KCNA3	1	1	0	0	0	0	0	0	0	0	KCNA3	3738	chr1	111196186	111217655	9242	-	NM_002232	protein_coding	TSS16750	.	HGK5|HLK3|HPCN3|HUKIII|KV1.3|MK3|PCN3	potassium voltage-gated channel subfamily A member 3	KCNA3
1190	CD53	1	1	0	0	0	0	0	0	0	0	CD53	963	chr1	111413821	111442558	1721	+	NM_001040033	protein_coding	TSS24625	P8205	MOX44|TSPAN25	CD53 molecule	CD53
1191	LRIF1	0.970135	0.418139	4.47284	5.68527	4.4291	4.42732	48	69	44	27	LRIF1	55791	chr1	111489812	111506566	3335	-	NM_001006945	protein_coding	TSS30281	P14935	.	ligand dependent nuclear receptor interacting factor 1	LRIF1
1192	DRAM2	0.648719	0.131905	2.5508	2.92243	1.92646	0	11	9	6	0	DRAM2	128338	chr1	111659954	111682838	1886	-	NM_178454	protein_coding	TSS8893	P31598	MGC54289|PRO180|RP5-1180E21.1|TMEM77|WWFQ154	DNA damage regulated autophagy modulator 2	DRAM2
1193	CEPT1	0.708849	0.462822	5.01642	4.98697	4.51997	3.8755	71	42	47	18	CEPT1	10390	chr1	111682249	111727724	2348	+	NM_001007794	protein_coding	TSS25268	P8314	DKFZp313G0615|MGC45223	choline /ethanolamine phosphotransferase 1	CEPT1
1194	DENND2D	0.867548	0.254778	1.46839	1.97269	1.2634	0	4	4	3	0	DENND2D	79961	chr1	111728591	111747160	3539	-	NM_001271833	protein_coding	TSS7401	P28010	FLJ22457|RP5-1180E21.2	DENN domain containing 2D	DENND2D
1195	CHI3L2	1	1	0	0	0	0	0	0	0	0	CHI3L2	1117	chr1	111770281	111786062	1641	+	NM_001025197	protein_coding	TSS27614	P8576	YKL-39|YKL39	chitinase 3 like 2	CHI3L2
1196	CHIAP2	0.693587	1	0.527851	0	0	0	1	0	0	0	CHIAP2	149620	chr1	111823146	111828730	2803	+	NR_003928	misc_RNA	TSS11130	.	.	chitinase, acidic pseudogene 2	CHIAP2
1197	CHIA	1	1	0	0	0	0	0	0	0	0	CHIA	27159	chr1	111833474	111863188	1837	+	NM_021797	protein_coding	TSS6273	P22759	AMCASE|CHIT2|DKFZp313J1722|TSA1902	chitinase, acidic	CHIA
1198	PIFO	1.46687	1	0	0	0.552741	0	0	0	1	0	PIFO	128344	chr1	111889182	111895639	2359	+	NM_001300831	protein_coding	TSS4881	P16198	.	primary cilia formation	PIFO
1199	PGCP1	1	1	0	0	0	0	0	0	0	0	PGCP1	441897	chr1	111927141	111932473	608	-	NR_029429	misc_RNA	TSS32256	.	.	progastricsin (pepsinogen C) pseudogene 1	PGCP1
1200	OVGP1	1	1	0	0	0	0	0	0	0	0	OVGP1	5016	chr1	111956937	111970399	2242	-	NM_002557	protein_coding	TSS20623	P16597	CHIT5|EGP|MUC9|OGP	oviductal glycoprotein 1	OVGP1
1201	WDR77	0.992985	0.809341	4.91444	4.32282	4.90429	4.01764	66	26	62	20	WDR77	79084	chr1	111982512	111991830	2408	-	NM_024102	protein_coding	TSS18664	P8142	MEP50|MGC2722|Nbla10071|RP11-552M11.3|p44	WD repeat domain 77	WDR77
1202	ATP5F1	1.11534	0.0878468	6.1457	6.16854	6.30318	2.65967	158	97	167	7	ATP5F1	515	chr1	111991743	112004525	2101	+	NM_001688	protein_coding	TSS26540	P28343	MGC24431|PIG47	ATP synthase, H+ transporting, mitochondrial Fo complex subunit B1	ATP5F1
1203	C1orf162	1	1	0	0	0	0	0	0	0	0	C1orf162	128346	chr1	112016491	112021134	1080	+	NM_001300835	protein_coding	TSS16572	P34940	MGC24133	chromosome 1 open reading frame 162	C1orf162
1204	TMIGD3	1	0.406093	0	1.30012	0	0	0	2	0	0	TMIGD3	57413	chr1	112025970	112106625	1034	-	NM_001081976	protein_coding	TSS33026	P5172	.	transmembrane and immunoglobulin domain containing 3	TMIGD3
1205	ADORA3	1	1	0	0	0	0	0	0	0	0	ADORA3	140	chr1	112042051	112046743	2868	-	NM_000677	protein_coding	TSS602	P27383	A3AR|AD026|bA552M11.5	adenosine A3 receptor	ADORA3
1206	LINC01160	1	0.406093	0	1.30012	0	0	0	2	0	0	LINC01160	100129269	chr1	112141629	112150940	1542	-	NR_034126	lncRNA	TSS27828	.	.	long intergenic non-protein coding RNA 1160	LINC01160
10002	STAT5B	0.988131	11.971	2.93106	1.67524	2.91383	5.25672	15	3	14	49	STAT5B	6777	chr17	40351195	40428424	5094	-	NM_012448	protein_coding	TSS6208	P9434	STAT5	signal transducer and activator of transcription 5B	STAT5B
1208	FAM212B	0.244352	1	2.03297	0	0	0	7	0	0	0	FAM212B	55924	chr1	112264686	112298419	6077	-	NM_019099	protein_coding	TSS31437	P375	.	family with sequence similarity 212 member B	FAM212B
1209	FAM212B-AS1	1	1	0	0	0	0	0	0	0	0	FAM212B-AS1	100506343	chr1	112282463	112290420	2131	+	NR_038952	lncRNA	TSS31074	.	.	FAM212B antisense RNA 1	FAM212B-AS1
1210	LOC101928718	1	1	0	0	0	0	0	0	0	0	LOC101928718	101928718	chr1	112287939	112298131	2767	-	NR_125963	lncRNA	TSS12698	.	.	uncharacterized LOC101928718	LOC101928718
1211	DDX20	2.32192	0.796706	2.5508	3.66675	3.76612	3.33887	11	16	27	12	DDX20	11218	chr1	112298190	112310199	3510	+	NM_007204	protein_coding	TSS20103	P25753	DKFZp434H052|DP103|GEMIN3	DEAD-box helicase 20	DDX20
1212	KCND3	1	1	0	0	0	0	0	0	0	0	KCND3	3752	chr1	112318454	112531777	2693	-	NM_172198	protein_coding	TSS27885	P7424	KCND3L|KCND3S|KSHIVB|KV4.3|MGC142035|MGC142037	potassium voltage-gated channel subfamily D member 3	KCND3
1213	KCND3-IT1	1	1	0	0	0	0	0	0	0	0	KCND3-IT1	100874295	chr1	112396384	112399527	376	-	NR_046783	lncRNA	TSS25954	.	.	KCND3 intronic transcript 1	KCND3-IT1
1214	KCND3-AS1	1	1	0	0	0	0	0	0	0	0	KCND3-AS1	100873995	chr1	112452279	112453552	448	+	NR_046619	lncRNA	TSS28054	.	.	KCND3 antisense RNA 1	KCND3-AS1
1215	LOC643355	1	1	0	0	0	0	0	0	0	0	LOC643355	643355	chr1	112533190	112541463	3035	+	NM_001270945	.	TSS26451	P32786	.	uncharacterized LOC643355	LOC643355
1216	CTTNBP2NL	0.94955	0.59443	6.88352	6.9439	6.80884	6.19348	265	167	238	95	CTTNBP2NL	55917	chr1	112938800	113003786	5900	+	NM_018704	protein_coding	TSS14252	P3218	DKFZp547A023|FLJ13278	CTTNBP2 N-terminal like	CTTNBP2NL
1217	WNT2B	1.66503	1	0.527851	0	1.2634	0	1	0	3	0	WNT2B	7482	chr1	113009163	113063910	3592	+	NM_001291880	protein_coding	TSS12372	P10827	WNT13|XWNT2	Wnt family member 2B	WNT2B
1218	ST7L	1.6615	0.746091	2.93106	3.39317	3.66354	2.97059	15	13	25	9	ST7L	54879	chr1	113066141	113162040	5132	-	NM_138728	protein_coding	TSS33429	P34136	FAM4B|FLJ11657|FLJ20284|ST7R|STLR	suppression of tumorigenicity 7 like	ST7L
1219	CAPZA1	0.906019	0.898376	7.12638	6.1389	6.984	5.98429	314	95	269	82	CAPZA1	829	chr1	113162075	113214241	2740	+	NM_006135	protein_coding	TSS2790	P4551	CAPPA1|CAPZ|CAZ1	capping actin protein of muscle Z-line alpha subunit 1	CAPZA1
1220	MOV10	0.874402	0.845381	4.1882	3.58119	3.99456	3.33887	39	15	32	12	MOV10	4343	chr1	113216934	113243368	5062	+	NM_001286072	protein_coding	TSS16113	P13723	DKFZp667O1423|FLJ32791|KIAA1631|fSAP113|gb110	Mov10 RISC complex RNA helicase	MOV10
1221	RHOC	0.75505	1.85036	7.83057	7.36456	7.42521	8.25237	513	224	366	400	RHOC	389	chr1	113243749	113250025	1621	-	NM_001042678	protein_coding	TSS12239	P8827	ARH9|ARHC|H9|MGC1448|MGC61427|RHOH9	ras homolog family member C	RHOC
1222	PPM1J	0.53091	1	0.913462	0	0	0	2	0	0	0	PPM1J	333926	chr1	113252616	113257950	1714	-	NM_005167	protein_coding	TSS21534	P26277	DKFZp434P1514|FLJ35951|MGC19531|MGC90149|PP2CZ|PP2Czeta|PPP2CZ	protein phosphatase, Mg2+ /Mn2+ dependent 1J	PPM1J
1223	FAM19A3	1	1	0	0	0	0	0	0	0	0	FAM19A3	284467	chr1	113263189	113269856	1258	+	NM_001004440	protein_coding	TSS29458	P6151	MGC138473|TAFA-3|TAFA3	family with sequence similarity 19 (chemokine (C-C motif)-like), member A3	FAM19A3
1224	LINC01356	1.46687	0.406093	0	1.30012	0.552741	0	0	2	1	0	LINC01356	100996702	chr1	113362791	113393265	1824	-	NR_103746	lncRNA	TSS1527	.	.	long intergenic non-protein coding RNA 1356	LINC01356
1225	SLC16A1	0.826415	1.13982	7.89089	8.46839	7.61583	8.6572	535	483	418	530	SLC16A1	6566	chr1	113454470	113498975	4697	-	NM_001166496	protein_coding	TSS27620	P16281	FLJ36745|HHF7|MCT|MCT1|MGC44475	solute carrier family 16 member 1	SLC16A1
1226	AKR7A2P1	1.12678	1.02914	2.5508	1.97269	2.723	2.01413	11	4	12	4	AKR7A2P1	246182	chr1	113465972	113467295	1324	+	NR_002796	misc_RNA	TSS4199	.	.	aldo-keto reductase family 7, member A2 pseudogene 1	AKR7A2P1
1227	SLC16A1-AS1	3.33435	0.577619	0	0.79181	1.73741	0	0	1	5	0	SLC16A1-AS1	100506392	chr1	113499037	113506690	738	+	NR_103744	lncRNA	TSS21469	.	.	SLC16A1 antisense RNA 1	SLC16A1-AS1
1228	LOC100996251	0.53091	3.73942	0.913462	1.97269	0	3.8755	2	4	0	18	LOC100996251	100996251	chr1	113554309	113615724	2456	-	NR_103777	lncRNA	TSS32774	.	.	uncharacterized LOC100996251	LOC100996251
1229	LRIG2	2.96029	0.214766	0.527851	2.21916	2.09359	0	1	5	7	0	LRIG2	9860	chr1	113615792	113667824	4536	+	NM_014813	protein_coding	TSS27518	P22792	DKFZp451C181|KIAA0806|LIG2	leucine-rich repeats and immunoglobulin like domains 2	LRIG2
1230	LOC643441	1	1	0	0	0	0	0	0	0	0	LOC643441	643441	chr1	113739404	113748875	2171	-	NR_038846	lncRNA	TSS20356	.	.	uncharacterized LOC643441	LOC643441
1231	MAGI3	0.729379	0.574441	4.60966	4.88355	4.1544	4.08378	53	39	36	21	MAGI3	260425	chr1	113933475	114228545	10248	+	NM_152900	protein_coding	TSS14533	P17728	MAGI-3|MGC163281|RP4-730K3.1|dJ730K3.2	membrane associated guanylate kinase, WW and PDZ domain containing 3	MAGI3
1232	PHTF1	1.05045	0.056121	3.16222	4.15532	3.23322	0	18	23	18	0	PHTF1	10745	chr1	114239824	114301777	3244	-	NM_006608	protein_coding	TSS15579	P30623	PHTF	putative homeodomain transcription factor 1	PHTF1
1233	RSBN1	0.997749	0.485016	6.17246	6.41097	6.16921	5.36708	161	115	152	53	RSBN1	54665	chr1	114304454	114355098	6739	-	NM_018364	protein_coding	TSS11335	P17293	DKFZp781E21150|ROSBIN|RP11-324J2.1	round spermatid basic protein 1	RSBN1
1234	AP4B1-AS1	1	1	0	0	0	0	0	0	0	0	AP4B1-AS1	100287722	chr1	114355234	114443859	2148	+	NR_125965	lncRNA	TSS5862	.	.	AP4B1 antisense RNA 1	AP4B1-AS1
1235	PTPN22	1	1	0	0	0	0	0	0	0	0	PTPN22	26191	chr1	114356433	114414381	3701	-	NM_015967	protein_coding	TSS9927	P35027	LYP|LYP1|LYP2|PEP|PTPN8	protein tyrosine phosphatase, non-receptor type 22	PTPN22
1236	BCL2L15	1	0.120301	0	3.05527	0	0	0	10	0	0	BCL2L15	440603	chr1	114419436	114430169	4973	-	NM_001010922	protein_coding	TSS4909	P16563	Bfk|C1orf178|FLJ22588	BCL2 like 15	BCL2L15
1237	AP4B1	0.823523	2.54712	3.83323	3.17691	3.55312	4.52578	30	11	23	29	AP4B1	10717	chr1	114436817	114447746	3221	-	NM_006594	protein_coding	TSS1043	P13807	BETA-4	adaptor related protein complex 4 beta 1 subunit	AP4B1
1238	DCLRE1B	1.93374	1	0	0	0.951394	0	0	0	2	0	DCLRE1B	64858	chr1	114447915	114456708	3788	+	NM_022836	protein_coding	TSS6257	P4646	APOLLO|DKFZp686C24187|FLJ12810|FLJ13998|SNM1B|SNMIB	DNA cross-link repair 1B	DCLRE1B
1239	HIPK1-AS1	1	1.75984	0	0	0	0.815446	0	0	0	1	HIPK1-AS1	101928846	chr1	114466623	114472147	2281	-	NR_110725	lncRNA	TSS6037	.	.	HIPK1 antisense RNA 1	HIPK1-AS1
1240	HIPK1	0.942249	0.321412	7.20192	6.97777	7.1161	5.34027	331	171	295	52	HIPK1	204851	chr1	114471996	114520491	8500	+	NM_198268	protein_coding	TSS3591	P2698	KIAA0630|MGC26642|MGC33446|MGC33548|Myak|Nbak2	homeodomain interacting protein kinase 1	HIPK1
1241	OLFML3	2.04241	2.11297	4.47284	3.66675	5.50311	4.74602	48	16	95	34	OLFML3	56944	chr1	114522013	114524876	2399	+	NM_020190	protein_coding	TSS535	P21029	HNOEL-iso|OLF44	olfactomedin like 3	OLFML3
1242	SYT6	1	1	0	0	0	0	0	0	0	0	SYT6	148281	chr1	114631914	114696472	4593	-	NM_001270805	protein_coding	TSS4059	P33669	.	synaptotagmin 6	SYT6
1243	TRIM33	0.792327	0.620215	6.60449	6.88263	6.26865	6.19348	218	160	163	95	TRIM33	51592	chr1	114935399	115053781	8339	-	NM_033020	protein_coding	TSS17915	P20901	FLJ32925|PTC7|RFG7|TF1G|TIF1G|TIF1GAMMA|TIFGAMMA	tripartite motif containing 33	TRIM33
1244	BCAS2	0.766995	0.394532	3.87727	3.05527	3.49456	1.71349	31	10	22	3	BCAS2	10286	chr1	115110181	115124265	1301	-	NM_005872	protein_coding	TSS28005	P29002	DAM1|SPF27|Snt309	breast carcinoma amplified sequence 2	BCAS2
1245	DENND2C	0.220544	0.406093	2.18086	1.30012	0	0	8	2	0	0	DENND2C	163259	chr1	115127196	115212732	4514	-	NM_198459	protein_coding	TSS14454	P30705	DKFZp686G0351|DKFZp686N1631|DKFZp779P1149|FLJ37099|dJ1156J9.1	DENN domain containing 2C	DENND2C
1246	AMPD1	1	0.131905	0	2.92243	0	0	0	9	0	0	AMPD1	270	chr1	115215720	115238239	2406	-	NM_001172626	protein_coding	TSS15834	P32775	MAD|MADA	adenosine monophosphate deaminase 1	AMPD1
1247	NRAS	1.24725	0.0744537	4.44385	3.74751	4.7626	0	47	17	56	0	NRAS	4893	chr1	115247085	115259515	4454	-	NM_002524	protein_coding	TSS18400	P7362	ALPS4|N-ras|NRAS1|NS6	neuroblastoma RAS viral oncogene homolog	NRAS
1248	CSDE1	1.06982	1.09675	10.6516	10.7422	10.749	10.8754	3639	2341	3684	2471	CSDE1	7812	chr1	115259534	115300671	4313	-	NM_001130523	protein_coding	TSS32108	P5324	D1S155E|DKFZp779B0247|DKFZp779J1455|FLJ26882|RP5-1000E10.3|UNR	cold shock domain containing E1	CSDE1
1249	SIKE1	1.55598	3.40602	3.5903	1.67524	4.22813	3.44333	25	3	38	13	SIKE1	80143	chr1	115312105	115323308	6043	-	NM_001102396	protein_coding	TSS3315	.	DKFZp686A0768|FLJ21168|SIKE	suppressor of IKBKE 1	SIKE1
1250	SYCP1	1	1	0	0	0	0	0	0	0	0	SYCP1	6847	chr1	115397424	115537990	3759	+	NM_003176	protein_coding	TSS34004	P13690	CT8|HOM-TES-14|MGC104417|SCP1	synaptonemal complex protein 1	SYCP1
1251	TSHB	1	1	0	0	0	0	0	0	0	0	TSHB	7252	chr1	115572445	115576930	901	+	NM_000549	protein_coding	TSS34208	P11731	TSH-BETA	thyroid stimulating hormone beta	TSHB
1252	TSPAN2	1.46687	0.406093	0	1.30012	0.552741	0	0	2	1	0	TSPAN2	10100	chr1	115590633	115632121	3212	-	NM_005725	protein_coding	TSS18681	P19220	FLJ12082|NET3|TSN2|TSPAN-2	tetraspanin 2	TSPAN2
1253	NGF	0.672093	0.0611391	4.87154	4.03176	4.29828	0	64	21	40	0	NGF	4803	chr1	115828537	115880857	1049	-	NM_002506	protein_coding	TSS13361	P6499	Beta-NGF|HSAN5|MGC161426|MGC161428|NGFB	nerve growth factor	NGF
1254	VANGL1	0.738637	0.095182	4.1528	3.39317	3.71574	0	38	13	26	0	VANGL1	81839	chr1	116184574	116240845	8763	+	NM_138959	protein_coding	TSS24298	P23498	KITENIN|LPP2|MGC5338|STB2|STBM2	VANGL planar cell polarity protein 1	VANGL1
1255	CASQ2	1	1.75984	0	0	0	0.815446	0	0	0	1	CASQ2	845	chr1	116242626	116311426	2700	-	NM_001232	protein_coding	TSS13743	P34204	FLJ26321|FLJ93514|PDIB2	calsequestrin 2	CASQ2
1256	NHLH2	1	0.406093	0	1.30012	0	0	0	2	0	0	NHLH2	4808	chr1	116378999	116383747	2511	-	NM_001111061	protein_coding	TSS23713	P24499	HEN2|KIAA0490|NSCL2|bHLHa34	nescient helix-loop-helix 2	NHLH2
1257	LOC101928995	1	1	0	0	0	0	0	0	0	0	LOC101928995	101928995	chr1	116461997	116468529	1396	+	NR_125969	.	TSS8998	.	.	uncharacterized LOC101928995	LOC101928995
1258	LOC101928977	1	1	0	0	0	0	0	0	0	0	LOC101928977	101928977	chr1	116465194	116519897	578	-	NR_125970	lncRNA	TSS30793	.	.	uncharacterized LOC101928977	LOC101928977
1259	SLC22A15	1.68066	0.577619	1.86817	0.79181	2.6172	0	6	1	11	0	SLC22A15	55356	chr1	116519119	116612675	4720	+	NM_018420	protein_coding	TSS6455	P11611	DKFZp761G0313|FLIPT1|PRO34686	solute carrier family 22 member 15	SLC22A15
1260	MAB21L3	0.382413	0.145986	3.48039	2.7761	2.09359	0	23	8	7	0	MAB21L3	126868	chr1	116654376	116677861	3229	+	NM_152367	protein_coding	TSS13338	P15836	.	mab-21 like 3	MAB21L3
1261	ATP1A1	0.895981	0.301997	9.19673	9.33856	9.03827	7.61117	1326	884	1124	256	ATP1A1	476	chr1	116915795	116947396	4300	+	NM_000701	protein_coding	TSS967	P29238	MGC3285|MGC51750	ATPase Na+ /K+ transporting subunit alpha 1	ATP1A1
1262	ATP1A1-AS1	0.912599	0.235784	8.86615	9.07467	8.73421	6.9902	1054	736	910	166	ATP1A1-AS1	84852	chr1	116935487	116961181	3303	-	NR_027646	lncRNA	TSS19763	.	.	ATP1A1 antisense RNA 1	ATP1A1-AS1
1263	LOC101929023	1	1	0	0	0	0	0	0	0	0	LOC101929023	101929023	chr1	116966346	117021448	863	-	NR_125972	.	TSS25913	.	.	uncharacterized LOC101929023	LOC101929023
1264	CD58	1.04975	0.788945	3.0123	1.67524	3.08235	1.33324	16	3	16	2	CD58	965	chr1	117057156	117113715	1721	-	NM_001779	protein_coding	TSS24545	.	FLJ23181|FLJ43722|LFA-3|LFA3	CD58 molecule	CD58
1265	IGSF3	1	0.313113	0	1.67524	0	0	0	3	0	0	IGSF3	3321	chr1	117117020	117210377	7327	-	NM_001007237	protein_coding	TSS19731	P19405	EWI-3|MGC117164|V8	immunoglobulin superfamily member 3	IGSF3
1266	C1orf137	1	1	0	0	0	0	0	0	0	0	C1orf137	388667	chr1	117236734	117249225	386	+	NM_001013643	protein_coding	TSS2001	P21038	.	chromosome 1 open reading frame 137	C1orf137
1267	CD2	1	1	0	0	0	0	0	0	0	0	CD2	914	chr1	117297086	117311851	1531	+	NM_001767	protein_coding	TSS19958	P32164	FLJ46032|SRBC|T11	CD2 molecule	CD2
1268	PTGFRN	1.03753	0.589572	6.24147	6.78078	6.29463	6.01852	169	149	166	84	PTGFRN	5738	chr1	117452545	117532980	6312	+	NM_020440	protein_coding	TSS33489	P33083	CD315|CD9P-1|EWI-F|FLJ11001|FPRP|KIAA1436|SMAP-6	prostaglandin F2 receptor inhibitor	PTGFRN
1269	CD101	1	1	0	0	0	0	0	0	0	0	CD101	9398	chr1	117544372	117579173	4531	+	NM_001256111	protein_coding	TSS17486	P18404	IGSF2|V7	CD101 molecule	CD101
1270	LOC101929099	1	1	0	0	0	0	0	0	0	0	LOC101929099	101929099	chr1	117568104	117602112	1814	-	NR_110786	lncRNA	TSS25902	.	.	uncharacterized LOC101929099	LOC101929099
1271	TTF2	0.623812	2.00984	3.29801	2.21916	2.6172	3.22624	20	5	11	11	TTF2	8458	chr1	117602949	117645491	4854	+	NM_003594	protein_coding	TSS29733	P21860	HuF2	transcription termination factor, RNA polymerase II	TTF2
1272	TRIM45	0.148299	0.254778	2.75342	1.97269	0	0	13	4	0	0	TRIM45	80263	chr1	117653677	117664411	4261	-	NM_025188	protein_coding	TSS2342	P30899	FLJ13181|RNF99	tripartite motif containing 45	TRIM45
1273	VTCN1	1	1	0	0	0	0	0	0	0	0	VTCN1	79679	chr1	117686209	117753582	2999	-	NM_001253850	protein_coding	TSS8606	P20596	B7-H4|B7H4|B7S1|B7X|B7h.5|FLJ22418|PRO1291|VCTN1	V-set domain containing T cell activation inhibitor 1	VTCN1
1274	LINC01525	1	1	0	0	0	0	0	0	0	0	LINC01525	104355292	chr1	117838088	117863958	565	+	NR_126408	lncRNA	TSS22774	.	.	long intergenic non-protein coding RNA 1525	LINC01525
1275	MAN1A2	1.19487	0.853726	7.73208	7.76453	7.98893	7.53638	479	296	542	243	MAN1A2	10905	chr1	117910085	118068320	5388	+	NM_006699	protein_coding	TSS15895	P13424	MAN1B	mannosidase alpha class 1A member 2	MAN1A2
1276	LOC100996263	1	1	0	0	0	0	0	0	0	0	LOC100996263	100996263	chr1	118139454	118148392	436	-	NR_121626	lncRNA	TSS31473	.	.	uncharacterized LOC100996263	LOC100996263
1277	FAM46C	1.93374	0.214766	0	2.21916	0.951394	0	0	5	2	0	FAM46C	54855	chr1	118148604	118171011	5720	+	NM_017709	protein_coding	TSS18436	P17138	FLJ20202	family with sequence similarity 46 member C	FAM46C
1278	GDAP2	1.05012	1.25235	3.0892	3.39317	3.15976	3.71781	17	13	17	16	GDAP2	54834	chr1	118406107	118472302	10318	-	NM_017686	protein_coding	TSS28468	P32845	FLJ20142|dJ776P7.1	ganglioside induced differentiation associated protein 2	GDAP2
1279	WDR3	0.980018	1.38317	5.21824	5.84061	5.18912	6.30859	82	77	76	103	WDR3	10885	chr1	118472372	118503049	3877	+	NM_006784	protein_coding	TSS11807	P31979	FLJ12796	WD repeat domain 3	WDR3
1280	SPAG17	1	9.35826	0	0	0	3.22624	0	0	0	11	SPAG17	200162	chr1	118496288	118727848	7125	-	NM_206996	protein_coding	TSS11309	P33689	DKFZp434B0610|FLJ34497|FLJ44343|FLJ44353|PF6|RP4-776P7.2	sperm associated antigen 17	SPAG17
1281	TBX15	0.99244	0.293419	4.50126	4.03176	4.49031	2.2628	49	21	46	5	TBX15	6913	chr1	119425666	119532179	3495	-	NM_152380	protein_coding	TSS9236	P29140	TBX14	T-box 15	TBX15
1282	WARS2	0.960137	0.475285	2.43771	3.89663	2.37902	2.82349	10	19	9	8	WARS2	10352	chr1	119573839	119683295	2806	-	NM_015836	protein_coding	TSS2977	P10373	TrpRS	tryptophanyl tRNA synthetase 2, mitochondrial	WARS2
1283	WARS2-IT1	1	1	0	0	0	0	0	0	0	0	WARS2-IT1	104472716	chr1	119590028	119605910	562	+	NR_126447	lncRNA	TSS22797	.	.	WARS2 intronic transcript 1	WARS2-IT1
1284	LOC101929147	1.20499	13.9173	1.46839	0	1.73741	3.79881	4	0	5	17	LOC101929147	101929147	chr1	119683019	119818596	5024	+	NR_125974	lncRNA	TSS4313	.	.	uncharacterized LOC101929147	LOC101929147
1285	HAO2	1	1	0	0	0	0	0	0	0	0	HAO2	51179	chr1	119911399	119936753	1701	+	NM_016527	protein_coding	TSS10213	P30570	GIG16|HAOX2	hydroxyacid oxidase 2	HAO2
1286	HAO2-IT1	1	1	0	0	0	0	0	0	0	0	HAO2-IT1	100874270	chr1	119911569	119912953	310	+	NR_046780	lncRNA	TSS7942	.	.	HAO2 intronic transcript 1	HAO2-IT1
1287	HSD3B2	1	1	0	0	0	0	0	0	0	0	HSD3B2	3284	chr1	119957554	119965662	1870	+	NM_001166120	protein_coding	TSS20401	P18730	HSD3B|HSDB|SDR11E2	hydroxy-delta-5-steroid dehydrogenase, 3 beta- and steroid delta-isomerase 2	HSD3B2
1288	HSD3B1	1	1	0	0	0	0	0	0	0	0	HSD3B1	3283	chr1	120049826	120057681	1680	+	NM_000862	protein_coding	TSS27759	P35093	3BETAHSD|HSD3B|HSDB3|HSDB3A|I|SDR11E1	hydroxy-delta-5-steroid dehydrogenase, 3 beta- and steroid delta-isomerase 1	HSD3B1
1289	HSD3BP4	1.46687	13.9173	0	0	0.552741	3.79881	0	0	1	17	HSD3BP4	128102	chr1	120106503	120115199	8697	+	NR_033781	misc_RNA	TSS11823	.	.	hydroxy-delta-5-steroid dehydrogenase, 3 beta, pseudogene 4	HSD3BP4
1290	LINC00622	1	1	0	0	0	0	0	0	0	0	LINC00622	644242	chr1	120140325	120141914	1590	-	NR_036540	lncRNA	TSS32591	.	.	long intergenic non-protein coding RNA 622	LINC00622
1291	ZNF697	0.354152	0.198401	3.74091	3.66675	2.24335	1.33324	28	16	8	2	ZNF697	90874	chr1	120162000	120190390	5080	-	NM_001080470	protein_coding	TSS630	P29910	MGC45731	zinc finger protein 697	ZNF697
1292	PHGDH	0.772478	1.0385	5.89032	6.01387	5.51789	6.06837	132	87	96	87	PHGDH	26227	chr1	120254419	120286849	2015	+	NM_006623	protein_coding	TSS8483	P20811	3-PGDH|3PGDH|MGC3017|PDG|PGAD|PGD|PGDH|SERA	phosphoglycerate dehydrogenase	PHGDH
1293	HMGCS2	1	1	0	0	0	0	0	0	0	0	HMGCS2	3158	chr1	120290619	120311555	2466	-	NM_001166107	protein_coding	TSS5100	P16674	.	3-hydroxy-3-methylglutaryl-CoA synthase 2	HMGCS2
1294	REG4	1	1	0	0	0	0	0	0	0	0	REG4	83998	chr1	120336641	120354203	2360	-	NM_032044	protein_coding	TSS19049	P23490	GISP|REG-IV|RELP	regenerating family member 4	REG4
1295	NBPF7	1.66503	2.51968	0.527851	0	1.2634	1.33324	1	0	3	2	NBPF7	343505	chr1	120377388	120387503	1611	-	NM_001047980	protein_coding	TSS16461	P14760	.	neuroblastoma breakpoint family member 7	NBPF7
1296	ADAM30	1	1	0	0	0	0	0	0	0	0	ADAM30	11085	chr1	120436156	120439147	2992	-	NM_021794	protein_coding	TSS16329	P25435	svph4	ADAM metallopeptidase domain 30	ADAM30
12657	ID2	0.617551	0.565117	6.67479	8.79485	5.97942	7.97147	229	606	133	329	ID2	3398	chr2	8822113	8824583	1364	+	NM_002166	protein_coding	TSS8245	P29982	GIG8|ID2A|ID2H|MGC26389|bHLHb26	inhibitor of DNA binding 2, HLH protein	ID2
1298	FAM72B	1.02664	0.448369	0.913462	1.97269	0.951394	0.815446	2	4	2	1	FAM72B	653820	chr1	120839005	120855681	2374	+	NM_001100910	protein_coding	TSS13976	P1328	p17	family with sequence similarity 72 member B	FAM72B
1299	HIST2H2BA	0.361387	1	1.46839	0	0	0	4	0	0	0	HIST2H2BA	337875	chr1	120906034	120914842	515	+	NR_027337	misc_RNA	TSS33227	.	.	histone cluster 2, H2ba (pseudogene)	HIST2H2BA
1300	FCGR1B	3.80122	2.38428	0	1.97269	1.92646	3.22624	0	4	6	11	FCGR1B	2210	chr1	120926128	120935944	3156	-	NM_001017986	protein_coding	TSS4459	P29323	CD64|IGFRB	Fc fragment of IgG receptor Ib	FCGR1B
1301	SRGAP2-AS1	1	1	0	0	0	0	0	0	0	0	SRGAP2-AS1	100873165	chr1	121102017	121139765	2504	-	NR_104189	lncRNA	TSS18685	.	.	SRGAP2 antisense RNA 1	SRGAP2-AS1
1302	SRGAP2B	2.63648	3.64394	0.527851	1.67524	1.92646	3.54074	1	3	6	14	SRGAP2B	647135	chr1	121107152	121128468	737	+	NM_001271870	protein_coding	TSS25235	P10079	.	SLIT-ROBO Rho GTPase activating protein 2B	SRGAP2B
1303	SRGAP2D	2.63951	4.98093	1.68208	2.42961	3.08235	4.74602	5	6	16	34	SRGAP2D	100996712	chr1	121107152	206578709	2588	+	NR_120535_1	misc_RNA	TSS25235	.	.	SLIT-ROBO Rho GTPase activating protein 2D (pseudogene)	SRGAP2D
1304	EMBP1	1	1	0	0	0	0	0	0	0	0	EMBP1	647121	chr1	121260910	121313686	4231	+	NR_003955	misc_RNA	TSS7777	.	.	embigin pseudogene 1	EMBP1
1305	ANKRD20A12P	1	1	0	0	0	0	0	0	0	0	ANKRD20A12P	100874392	chr1	142697421	142713605	1744	-	NR_046228	misc_RNA	TSS1400	.	.	ankyrin repeat domain 20 family member A12, pseudogene	ANKRD20A12P
1306	LOC102723769	1	1	0	0	0	0	0	0	0	0	LOC102723769	102723769	chr1	143134603	143202239	1380	-	NR_110761	lncRNA	TSS29550	.	.	uncharacterized LOC102723769	LOC102723769
1307	RNU1-13P	1	1	0	0	0	0	0	0	0	0	RNU1-13P	26860	chr1	143673129	147860803	324	-	NR_121646	pseudogene	TSS31067	.	RNU1P6|U1.1|U1P1	RNA, U1 small nuclear 13, pseudogene	RNU1-13P
1308	LOC100132057	1	1	0	0	0	0	0	0	0	0	LOC100132057	100132057	chr1	143687127	147904682	2970	+	NR_111930_1	misc_RNA	TSS6195	.	.	phosphodiesterase 4D interacting protein pseudogene	LOC100132057
1309	LINC01138	0.698828	7.07873	1.46839	0	0.951394	2.82349	4	0	2	8	LINC01138	388685	chr1	143717588	143744519	1456	-	NR_104014	lncRNA	TSS4871	.	.	long intergenic non-protein coding RNA 1138	LINC01138
1310	PPIAL4G	0.314764	1.33463	2.93106	2.92243	1.2634	3.33887	15	9	3	12	PPIAL4G	644591	chr1	143767144	143767881	738	-	NM_001123068	protein_coding	TSS24639	P27587	BX284650.5|FLJ16804|MGC163248|MGC163250|PPIAL4A	peptidylprolyl isomerase A like 4G	PPIAL4G
1311	FAM72D	4.26809	0.551029	0	1.67524	2.09359	0.815446	0	3	7	1	FAM72D	728833	chr1	143896452	143913143	2190	-	NM_207418	protein_coding	TSS5151	P22827	.	family with sequence similarity 72 member D	FAM72D
1312	FAM72C	2.7617	0.411799	0.913462	2.61323	2.37902	1.33324	2	7	9	2	FAM72C	554282	chr1	143896525	206155074	3658	-	NM_001287385_1	protein_coding	TSS13942	P22827	.	family with sequence similarity 72 member C	FAM72C
1313	NBPF20	1.31257	3.7849	5.25208	5.36522	5.64447	7.28547	84	55	105	204	NBPF20	100288142	chr1	144146811	146465259	15752	+	NM_001278267	protein_coding	TSS19771	P3774	.	neuroblastoma breakpoint family member 20	NBPF20
1314	LINC00623	3.39836	1.33179	1.46839	1.30012	3.23322	1.71349	4	2	18	3	LINC00623	728855	chr1	144298164	149619134	6506	-	NR_024511	lncRNA	TSS14921	.	.	long intergenic non-protein coding RNA 623	LINC00623
1315	LINC00869	1.38516	2.25749	2.03297	1.30012	2.50302	2.47484	7	2	10	6	LINC00869	57234	chr1	144300468	149651107	6185	-	NR_111953	lncRNA	TSS4002	.	.	long intergenic non-protein coding RNA 869	LINC00869
1316	PPIAL4A	0.967424	1.37086	2.5508	3.17691	2.50302	3.63199	11	11	10	15	PPIAL4A	653505	chr1	144363462	149553787	1570	-	NM_001143883_2	protein_coding	TSS9523	P31396	COAS2|MGC163248|MGC163250|PPIAL4|PPIAL4B|PPIAL4C|PPIAL4D|PPIAL4G	peptidylprolyl isomerase A like 4A	PPIAL4A
1317	PPIAL4C	1.0471	1.21722	2.5508	3.05527	2.6172	3.33887	11	10	11	12	PPIAL4C	653598	chr1	144363462	147955419	1570	-	NM_001135789	protein_coding	TSS9523	P31396	COAS-2|PPIAL4A|PPIAL4B	peptidylprolyl isomerase A like 4C	PPIAL4C
1318	PFN1P2	2.86748	1	0	0	1.51978	0	0	0	4	0	PFN1P2	767846	chr1	144610815	144612719	1905	-	NR_003242	misc_RNA	TSS16444	.	.	profilin 1 pseudogene 2	PFN1P2
1319	NBPF9	1.26357	1.47678	4.1528	4.3746	4.49031	4.93705	38	27	46	39	NBPF9	400818	chr1	144614959	148346929	4739	+	NM_001037675	protein_coding	TSS17511	P15456	AE01|FLJ37711|FLJ60244|KIAA1245|NBPF10	neuroblastoma breakpoint family member 9	NBPF9
1320	NBPF8	0.858406	2.18394	4.25648	4.21334	4.03621	5.34027	41	24	33	52	NBPF8	728841	chr1	144614959	148344742	4622	+	NM_001037501_1	protein_coding	TSS17511	P15456	MGC99641|NBPF11	neuroblastoma breakpoint family member 8	NBPF8
1321	LOC653513	0.630819	1	1.21744	0	0.552741	0	3	0	1	0	LOC653513	653513	chr1	144676437	144680025	870	-	NR_037182	lncRNA	TSS21893	.	.	Derived by automated computational analysis using gene prediction method: Gnomon.	LOC653513
1322	PDE4DIP	1.3476	0.666195	3.83323	4.73301	4.26363	4.14702	30	35	39	22	PDE4DIP	9659	chr1	144851424	145076186	13449	-	NM_001198834	protein_coding	TSS23464	P35020	CMYA2|DKFZp781J054|MGC75440|MMGL	phosphodiesterase 4D interacting protein	PDE4DIP
1323	SEC22B	0.828649	0.280282	5.84669	5.17392	5.57552	3.33887	128	48	100	12	SEC22B	9554	chr1	145096407	145116997	1883	+	NM_004892	protein_coding	TSS10722	P33924	ERS-24|SEC22L1	SEC22 homolog B, vesicle trafficking protein (gene /pseudogene)	SEC22B
1324	NOTCH2NL	0.946542	1.8342	4.91444	5.01986	4.83518	5.89501	66	43	59	77	NOTCH2NL	388677	chr1	145209113	145286270	5318	+	NM_203458	protein_coding	TSS33257	P222	N2N	notch 2 N-terminal like	NOTCH2NL
1325	NBPF25P	1.06403	0.920799	5.82437	5.01986	5.91391	4.90082	126	43	127	38	NBPF25P	101929780	chr1	145289770	149109725	6061	+	NR_104217_1	misc_RNA	TSS11313	.	.	neuroblastoma breakpoint family member 25, pseudogene	NBPF25P
1326	NBPF10	1.67434	2.98769	4.63553	4.81024	5.37912	6.38927	54	37	87	109	NBPF10	100132406	chr1	145293371	146466121	4796	+	NM_001039703	protein_coding	TSS24011	P7442	AB6|AG1|DKFZp564A057|DKFZp586O031|DKFZp686C1532|FLJ20719|FLJ43804|MGC182975	neuroblastoma breakpoint family member 10	NBPF10
1327	LOC101928979	1	1	0	0	0	0	0	0	0	0	LOC101928979	101928979	chr1	145376206	145382404	1035	-	NR_125967	.	TSS32819	.	.	uncharacterized LOC101928979	LOC101928979
1328	HFE2	1	1	0	0	0	0	0	0	0	0	HFE2	148738	chr1	145413191	145417545	1692	+	NM_145277	protein_coding	TSS23945	P22379	HFE2A|HJV|JH|MGC23953|RGMC	hemochromatosis type 2 (juvenile)	HFE2
1329	TXNIP	0.528983	1.54165	3.0123	3.39317	2.09359	4.01764	16	13	7	20	TXNIP	10628	chr1	145438438	145442628	2951	+	NM_006472	protein_coding	TSS17959	P19948	EST01027|HHCPA78|THIF|VDUP1	thioredoxin interacting protein	TXNIP
1330	POLR3GL	1.39167	1.69656	4.55648	4.3746	5.0333	5.13721	51	27	68	45	POLR3GL	84265	chr1	145456236	145470387	1165	-	NM_032305	protein_coding	TSS22363	P32627	FLJ34890|MGC3200|RPC32HOM|flj32422	polymerase (RNA) III subunit G like	POLR3GL
1331	ANKRD34A	0.50405	2.25749	3.23171	1.30012	2.24335	2.47484	19	2	8	6	ANKRD34A	284615	chr1	145470508	145475647	3612	+	NM_001039888	protein_coding	TSS18752	P9586	ANKRD34|DKFZp761F202	ankyrin repeat domain 34A	ANKRD34A
1332	LIX1L	1.33524	0.0835514	4.73461	3.58119	5.15171	0	58	15	74	0	LIX1L	128077	chr1	145477067	145501669	3997	+	NM_153713	protein_coding	TSS23730	P5749	DKFZp762F237|MGC46719	limb and CNS expressed 1 like	LIX1L
1333	RBM8A	0.935367	3.07714	6.99264	7.20211	6.89625	8.8237	286	200	253	595	RBM8A	9939	chr1	145507557	145513535	4959	+	NM_005105	protein_coding	TSS23382	P28802	BOV-1A|BOV-1B|BOV-1C|MDS014|RBM8|RBM8B|Y14|ZNRP|ZRNP1	RNA binding motif protein 8A	RBM8A
1334	GNRHR2	1	1	0	0	0	0	0	0	0	0	GNRHR2	114814	chr1	145509752	145515745	1370	-	NR_002328	misc_RNA	TSS11430	.	GnRH-II-R	gonadotropin releasing hormone receptor 2 (pseudogene)	GNRHR2
1335	PEX11B	0.5496	1.2344	5.05528	2.92243	4.19174	3.22624	73	9	37	11	PEX11B	8799	chr1	145516165	145523732	2533	+	NM_003846	protein_coding	TSS6623	.	PEX11-BETA	peroxisomal biogenesis factor 11 beta	PEX11B
1336	ITGA10	0.742821	3.99366	4.58331	2.42961	4.1544	4.42732	52	6	36	27	ITGA10	8515	chr1	145524891	145543868	5269	+	NM_003637	protein_coding	TSS1187	P23380	PRO827	integrin subunit alpha 10	ITGA10
1337	ANKRD35	1.18216	1.5745	3.42212	3.66675	3.66354	4.32164	22	16	25	25	ANKRD35	148741	chr1	145549209	145568526	3378	+	NM_001280799	protein_coding	TSS26847	P24471	FLJ25124|MGC126667|MGC126669	ankyrin repeat domain 35	ANKRD35
1338	PIAS3	1.22101	2.39395	4.28945	3.74751	4.57753	5.0069	42	17	49	41	PIAS3	10401	chr1	145575988	145586546	2902	+	NM_006099	protein_coding	TSS9005	P19518	FLJ14651|ZMIZ5	protein inhibitor of activated STAT 3	PIAS3
1339	NUDT17	1.78868	5.26301	2.65566	2.42961	3.49456	4.8255	12	6	22	36	NUDT17	200035	chr1	145586493	145589435	1091	-	NM_001012758	protein_coding	TSS11780	P10575	FLJ34433	nudix hydrolase 17	NUDT17
1340	POLR3C	1.36336	2.53179	3.16222	3.66675	3.60939	5.0069	18	16	24	41	POLR3C	10623	chr1	145590667	145611044	4013	-	NM_001303456	protein_coding	TSS31261	P31997	RPC3|RPC62	polymerase (RNA) III subunit C	POLR3C
1341	RNF115	2.51602	0.496395	4.89315	5.48783	6.2243	4.47739	65	60	158	28	RNF115	27246	chr1	145610990	145689005	1950	+	NM_014455	protein_coding	TSS23543	P15310	BCA2|ZNF364	ring finger protein 115	RNF115
1342	CD160	0.361387	1	1.46839	0	0	0	4	0	0	0	CD160	11126	chr1	145695798	145715639	1633	-	NM_007053	protein_coding	TSS12562	P8276	BY55|FLJ46513|NK1|NK28	CD160 molecule	CD160
1343	PDZK1	1	1	0	0	0	0	0	0	0	0	PDZK1	5174	chr1	145727666	145764206	2300	+	NM_001201326	protein_coding	TSS25749	P22820	CAP70|CLAMP|NHERF3|PDZD1	PDZ domain containing 1	PDZK1
1344	GPR89A	1.72843	0.866744	3.16222	3.17691	3.95168	2.97059	18	11	31	9	GPR89A	653519	chr1	145764595	145827103	2012	-	NM_001097612	protein_coding	TSS31376	.	FLJ10492|FLJ11696|FLJ36909|FLJ79270|GPR89B|MGC688|MGC87324|UNQ192	G protein-coupled receptor 89A	GPR89A
1345	PDZK1P1	1	1	0	0	0	0	0	0	0	0	PDZK1P1	100034743	chr1	145924388	147487188	4258	-	NR_111936_1	misc_RNA	TSS16857	.	.	PDZ domain containing 1 pseudogene 1	PDZK1P1
1346	NBPF11	0.782259	2.69882	3.78781	3.39317	3.43353	4.8255	29	13	21	36	NBPF11	200030	chr1	146032542	147624469	10304	-	NM_183372_1	protein_coding	TSS26583	P23459	.	neuroblastoma breakpoint family member 11	NBPF11
1347	NBPF12	1.03237	1.33179	1.21744	1.30012	1.2634	1.71349	3	2	3	3	NBPF12	149013	chr1	146373857	146411098	3233	+	NM_001278141	protein_coding	TSS28775	P4754	.	neuroblastoma breakpoint family member 12	NBPF12
1348	LOC728989	1	1	0	0	0	0	0	0	0	0	LOC728989	728989	chr1	146490895	146514599	1076	-	NR_024442	misc_RNA	TSS32299	.	.	phosphodiesterase 4D interacting protein pseudogene	LOC728989
1349	RNVU1-8	1	1	0	0	0	0	0	0	0	0	RNVU1-8	101447996	chr1	146556163	146556303	141	-	NR_121645	snRNA	TSS14282	.	.	RNA, variant U1 small nuclear 8	RNVU1-8
1350	NBPF13P	1.46687	1	0	0	0.552741	0	0	0	1	0	NBPF13P	644861	chr1	146571066	146585928	1149	-	NR_103466	misc_RNA	TSS18169	.	.	neuroblastoma breakpoint family member 13, pseudogene	NBPF13P
1351	PRKAB2	1.20038	0.130382	4.25648	4.95331	4.51997	2.01413	41	41	47	4	PRKAB2	5565	chr1	146626685	146644168	5462	-	NM_005399	protein_coding	TSS4718	.	MGC61468	protein kinase AMP-activated non-catalytic subunit beta 2	PRKAB2
1352	PDIA3P1	1.21892	0.348991	8.8999	9.51618	9.1855	7.99744	1079	1000	1245	335	PDIA3P1	171423	chr1	146649430	146651528	2099	+	NR_002305	misc_RNA	TSS4251	.	.	protein disulfide isomerase family A member 3 pseudogene 1	PDIA3P1
1353	FMO5	0.693587	1	0.527851	0	0	0	1	0	0	0	FMO5	2330	chr1	146655884	146697230	3318	-	NM_001144829	protein_coding	TSS21354	P24147	.	flavin containing monooxygenase 5	FMO5
1354	CHD1L	0.894859	1.66748	5.70726	5.66462	5.54699	6.40229	116	68	98	110	CHD1L	9557	chr1	146714291	146767447	3093	+	NM_004284	protein_coding	TSS31190	P18844	ALC1|CHDL|FLJ22530	chromodomain helicase DNA binding protein 1-like	CHD1L
1355	LINC00624	1	1	0	0	0	0	0	0	0	0	LINC00624	100289211	chr1	146853914	146989699	3373	-	NR_038423	lncRNA	TSS31589	.	.	long intergenic non-protein coding RNA 624	LINC00624
1356	BCL9	0.673362	0.890701	5.14807	4.3746	4.57753	4.20761	78	27	49	23	BCL9	607	chr1	147013271	147098020	6192	+	NM_004326	protein_coding	TSS2923	P22062	LGS|MGC131591	B-cell CLL /lymphoma 9	BCL9
1357	ACP6	0.703544	0.0889883	4.00185	3.49024	3.49456	0	34	14	22	0	ACP6	51205	chr1	147119168	147142634	1808	-	NM_016361	protein_coding	TSS14827	P2187	ACPL1|LPAP|PACPL1	acid phosphatase 6, lysophosphatidic	ACP6
1358	GJA5	1	1	0	0	0	0	0	0	0	0	GJA5	2702	chr1	147228332	147245466	3267	-	NM_005266	protein_coding	TSS21744	P22224	CX40|MGC11185	gap junction protein alpha 5	GJA5
1359	GJA8	1	1	0	0	0	0	0	0	0	0	GJA8	2703	chr1	147374946	147381395	1366	+	NM_005267	protein_coding	TSS24005	P3879	CAE|CAE1|CX50|CZP1|MP70	gap junction protein alpha 8	GJA8
1360	GPR89B	0.648719	0.530669	2.5508	3.17691	1.92646	2.2628	11	11	6	5	GPR89B	51463	chr1	147400506	147465753	2116	+	NM_016334	protein_coding	TSS25334	P13518	FLJ55546|GPHR|GPR89|SH120	G protein-coupled receptor 89B	GPR89B
1361	LOC101927468	0.430045	1	1.21744	0	0	0	3	0	0	0	LOC101927468	101927468	chr1	147680370	147719342	1409	-	NR_120331	lncRNA	TSS8934	.	.	uncharacterized LOC101927468	LOC101927468
1362	RNVU1-19	1	1.02323	0	1.30012	0	1.33324	0	2	0	2	RNVU1-19	101954277	chr1	147994146	149514256	335	+	NR_104086	snRNA	TSS16401	.	.	RNA, variant U1 small nuclear 19	RNVU1-19
1363	PPIAL4F	0.354951	2.52291	3.23171	2.61323	1.73741	3.94832	19	7	5	19	PPIAL4F	728945	chr1	148201752	148806799	1570	-	NM_001164262	protein_coding	TSS5890	P26021	.	peptidylprolyl isomerase A like 4F	PPIAL4F
1364	PPIAL4D	0.57626	3.49176	2.31499	1.30012	1.51978	3.10407	9	2	4	10	PPIAL4D	645142	chr1	148201752	148202536	785	-	NM_001164261	protein_coding	TSS5890	P26021	.	peptidylprolyl isomerase A like 4D	PPIAL4D
1365	PPIAL4E	0.57626	3.49176	2.31499	1.30012	1.51978	3.10407	9	2	4	10	PPIAL4E	730262	chr1	148201752	148202536	785	-	NM_001144032	protein_coding	TSS5890	P26021	.	peptidylprolyl isomerase A like 4E	PPIAL4E
1366	NBPF14	1.09831	2.07062	5.01642	5.39059	5.15171	6.44065	71	56	74	113	NBPF14	25832	chr1	148250249	148346756	9273	-	NM_015383	protein_coding	TSS27217	P4877	DJ328E19.C1.1|FLJ35032|FLJ60520|NBPF	neuroblastoma breakpoint family member 14	NBPF14
1367	NBPF15	0.968263	2.43431	4.04109	3.28909	3.99456	4.5726	35	12	32	30	NBPF15	284565	chr1	148558188	148596267	4802	+	NM_001170755	protein_coding	TSS1795	P15177	AB14|FLJ59046|FLJ78393|MGC8902	neuroblastoma breakpoint family member 15	NBPF15
1368	LOC101060524	1	1	0	0	0	0	0	0	0	0	LOC101060524	101060524	chr1	148901845	148904054	2210	+	NR_111000	misc_RNA	TSS16997	.	.	D(1B) dopamine receptor-like	LOC101060524
1369	DRD5P2	1	1	0	0	0	0	0	0	0	0	DRD5P2	1818	chr1	148901845	148904054	2210	+	NR_111001	misc_RNA	TSS16997	.	.	dopamine receptor D5 pseudogene 2	DRD5P2
1370	LOC645166	1.11387	0.890738	2.84497	3.39317	3.00055	3.22624	14	13	15	11	LOC645166	645166	chr1	148928313	148953054	1528	+	NR_027356	misc_RNA	TSS16881	.	.	lymphocyte-specific protein 1 pseudogene	LOC645166
1371	LOC388692	1	1	0	0	0	0	0	0	0	0	LOC388692	388692	chr1	149287130	149288896	1767	+	NR_111933	lncRNA	TSS31070	.	FLJ13580|FLJ42559	uncharacterized LOC388692	LOC388692
1372	FAM231D	0.74811	1.45542	1.68208	0.79181	1.2634	1.33324	5	1	3	2	FAM231D	644634	chr1	149287451	149291743	1986	+	NR_111934	lncRNA	TSS7083	.	.	family with sequence similarity 231 member D	FAM231D
1373	FCGR1C	1.93374	2.39873	0	2.61323	0.951394	3.8755	0	7	2	18	FCGR1C	.	chr1	149369294	149378303	1335	+	NR_027484	.	TSS5337	.	CD64|FCRIC|IGFR1|IGFRC	.	.
1374	LOC103091866	1.66503	1.75984	0.527851	0	1.2634	0.815446	1	0	3	1	LOC103091866	103091866	chr1	149576262	149672983	1510	+	NR_111955	lncRNA	TSS32063	.	.	uncharacterized LOC103091866	LOC103091866
1375	RNVU1-20	1	1	0	0	0	0	0	0	0	0	RNVU1-20	.	chr1	149605917	149606079	163	+	NR_125392	.	TSS17437	.	.	.	.
1376	HIST2H2BF	1	0.254778	0	1.97269	0	0	0	4	0	0	HIST2H2BF	440689	chr1	149754245	149783928	1494	-	NM_001161334	protein_coding	TSS2852	P8001	FLJ35099|FLJ56780|FLJ56787|MGC131639	histone cluster 2, H2bf	HIST2H2BF
1377	FCGR1A	1.0174	1.87808	0.527851	2.42961	0.552741	3.33887	1	6	1	12	FCGR1A	2209	chr1	149754250	149764074	2176	+	NM_000566	protein_coding	TSS31728	P18100	CD64|CD64A|FCRI|FLJ18345|IGFR1	Fc fragment of IgG receptor Ia	FCGR1A
1378	HIST2H3D	0.74811	1	1.68208	0	1.2634	0	5	0	3	0	HIST2H3D	653604	chr1	149784780	149785236	457	-	NM_001123375	protein_coding	TSS22695	P20676	HIST2H3A|HIST2H3C	histone cluster 2, H3d	HIST2H3D
1379	HIST2H4B	1	1	0	0	0	0	0	0	0	0	HIST2H4B	554313	chr1	149804221	149804616	396	+	NM_001034077	protein_coding	TSS30583	P35187	H4 /o|HIST1H4A|HIST1H4B|HIST1H4C|HIST1H4D|HIST1H4E|HIST1H4F|HIST1H4H|HIST1H4I|HIST1H4J|HIST1H4K|HIST1H4L|HIST2H4A|HIST4H4	histone cluster 2, H4b	HIST2H4B
1380	HIST2H4A	1	1	0	0	0	0	0	0	0	0	HIST2H4A	8370	chr1	149804221	149832725	792	+	NM_003548	protein_coding	TSS30583	P35187	FO108|H4|H4 /n|H4F2|H4FN|HIST1H4A|HIST1H4B|HIST1H4C|HIST1H4D|HIST1H4E|HIST1H4F|HIST1H4H|HIST1H4I|HIST1H4J|HIST1H4K|HIST1H4L|HIST2H4|HIST2H4B|HIST4H4	histone cluster 2, H4a	HIST2H4A
1381	HIST2H3C	0.735371	1.75984	2.18086	0	1.73741	0.815446	8	0	5	1	HIST2H3C	126961	chr1	149812259	149824687	1014	-	NM_021059	protein_coding	TSS29892	P10393	H3|H3.2|H3 /M|H3F2|H3FM|H3FN|HIST2H3A|HIST2H3D|MGC9629	histone cluster 2, H3c	HIST2H3C
1382	HIST2H3A	1.03237	1	1.21744	0	1.2634	0	3	0	3	0	HIST2H3A	333932	chr1	149812259	149812765	507	-	NM_001005464	protein_coding	TSS29892	P10393	H3 /n|H3 /o|HIST2H3C|HIST2H3D	histone cluster 2, H3a	HIST2H3A
1383	HIST2H2AA3	1.23314	0.274009	1.21744	3.58119	1.51978	1.71349	3	15	4	3	HIST2H2AA3	8337	chr1	149813785	149814318	534	-	NM_003516	protein_coding	TSS28927	P7249	H2A|H2A.2|H2A /O|H2A /q|H2AFO|H2a-615|HIST2H2AA	histone cluster 2, H2aa3	HIST2H2AA3
1384	HIST2H2AA4	1.70215	0.23487	2.31499	4.5649	3.08235	2.47484	9	31	16	6	HIST2H2AA4	723790	chr1	149813785	149823161	1068	-	NM_001040874	protein_coding	TSS28927	P7249	H2A /R|HIST2H2AA3	histone cluster 2, H2aa4	HIST2H2AA4
1385	HIST2H2BC	1	1	0	0	0	0	0	0	0	0	HIST2H2BC	337873	chr1	149821759	149822340	582	-	NR_036461	misc_RNA	TSS29498	.	H2B /t|HIST2H2BD	histone cluster 2, H2bc (pseudogene)	HIST2H2BC
1386	HIST2H2BE	1.04292	2.93019	2.03297	1.67524	2.09359	3.22624	7	3	7	11	HIST2H2BE	8349	chr1	149856010	149858232	2223	-	NM_003528	protein_coding	TSS8291	P14368	GL105|H2B|H2B.1|H2BFQ|H2BGL105|H2BQ|MGC119802|MGC119804|MGC129733|MGC129734	histone cluster 2, H2be	HIST2H2BE
1387	HIST2H2AC	0.602618	1	1.68208	0	0.951394	0	5	0	2	0	HIST2H2AC	8338	chr1	149858525	149858961	437	+	NM_003517	protein_coding	TSS3399	P28392	H2A|H2A-GL101|H2A /q|H2AFQ|MGC74460	histone cluster 2, H2ac	HIST2H2AC
1388	HIST2H2AB	2.86748	1	0	0	1.51978	0	0	0	4	0	HIST2H2AB	317772	chr1	149859019	149859466	448	-	NM_175065	protein_coding	TSS21762	P14772	.	histone cluster 2, H2ab	HIST2H2AB
1389	BOLA1	2.0181	0.232132	0.913462	2.92243	1.92646	0.815446	2	9	6	1	BOLA1	51027	chr1	149871155	149872348	857	+	NM_016074	protein_coding	TSS21645	P13304	MGC75015|RP11-196G18.18|hBolA	bolA family member 1	BOLA1
1390	SV2A	0.70058	0.585674	5.43998	4.91885	4.92661	4.14702	96	40	63	22	SV2A	9900	chr1	149874872	149889434	4414	-	NM_001278719	protein_coding	TSS22325	P19858	KIAA0736|SV2	synaptic vesicle glycoprotein 2A	SV2A
1391	SF3B4	1.11086	0.135833	4.63553	4.21334	4.7872	1.33324	54	24	57	2	SF3B4	10262	chr1	149895209	149900144	1993	-	NM_005850	protein_coding	TSS21335	P9430	Hsh49|MGC10828|SAP49|SF3b49	splicing factor 3b subunit 4	SF3B4
1392	MTMR11	1.14723	1.41633	2.18086	1.97269	2.37902	2.47484	8	4	9	6	MTMR11	10903	chr1	149900543	149908791	2521	-	NM_181873	protein_coding	TSS2517	P24469	CRA|RP11-212K13.1	myotubularin related protein 11	MTMR11
1393	OTUD7B	0.856773	1.27905	6.5847	6.51845	6.36169	6.87352	215	124	174	153	OTUD7B	56957	chr1	149912229	149982686	6415	-	NM_020205	protein_coding	TSS4268	P26593	CEZANNE|ZA20D1	OTU deubiquitinase 7B	OTUD7B
1394	VPS45	0.79713	6.26102	4.32168	1.67524	3.99456	4.32164	43	3	32	25	VPS45	11311	chr1	150039350	150117505	3204	+	NM_001279353	protein_coding	TSS22176	P15325	H1|H1VPS45|VPS45A|VPS45B|VPS54A|VSP45|VSP45A	vacuolar protein sorting 45 homolog	VPS45
1395	PLEKHO1	0.710943	1.6158	5.52549	5.44003	5.0333	6.13228	102	58	68	91	PLEKHO1	51177	chr1	150121624	150132260	2954	+	NM_001304724	protein_coding	TSS33478	P17151	CKIP-1|OC120	pleckstrin homology domain containing O1	PLEKHO1
1396	ANP32E	0.904064	0.638698	6.61753	6.01387	6.47203	5.36708	220	87	188	53	ANP32E	81611	chr1	150190717	150208504	3550	-	NM_001280559	protein_coding	TSS32290	P4777	LANP-L|LANPL|MGC5350	acidic nuclear phosphoprotein 32 family member E	ANP32E
1397	CA14	1	1	0	0	0	0	0	0	0	0	CA14	23632	chr1	150230138	150237480	1821	+	NM_012113	protein_coding	TSS25848	P21413	CAXiV	carbonic anhydrase 14	CA14
1398	APH1A	1.03264	0.165166	8.37073	8.76121	8.41707	6.1632	747	592	730	93	APH1A	51107	chr1	150237799	150241609	1792	-	NM_001077628	protein_coding	TSS12864	P2970	6530402N02Rik|APH-1|APH-1A|CGI-78	aph-1 homolog A, gamma secretase subunit	APH1A
1399	C1orf54	0.347672	0.300746	4.82733	3.74751	3.30313	2.01413	62	17	19	4	C1orf54	79630	chr1	150244687	150253335	824	+	NM_001301040	protein_coding	TSS4580	P6491	FLJ23221	chromosome 1 open reading frame 54	C1orf54
1400	CIART	0.778775	0.185616	0.913462	2.42961	0.552741	0	2	6	1	0	CIART	148523	chr1	150254943	150259504	1836	+	NM_001300839	protein_coding	TSS2996	P13211	.	circadian associated repressor of transcription	CIART
1401	MRPS21	0.882225	0.579474	6.97755	6.85556	6.79677	6.06837	283	157	236	87	MRPS21	54460	chr1	150266262	150281414	1105	+	NM_031901	protein_coding	TSS30784	P8866	MRP-S21|RPMS21	mitochondrial ribosomal protein S21	MRPS21
1402	PRPF3	1.67694	0.97211	5.63215	6.32147	6.37798	6.28066	110	108	176	101	PRPF3	9129	chr1	150293928	150325704	2463	+	NM_004698	protein_coding	TSS18426	P28678	HPRP3|HPRP3P|PRP3|Prp3p|RP18	pre-mRNA processing factor 3	PRPF3
1403	RPRD2	1.1518	2.51421	4.58331	4.5649	4.7872	5.89501	52	31	57	77	RPRD2	23248	chr1	150336587	150449041	8081	+	NM_001297673	protein_coding	TSS7297	P22709	FLJ32145|KIAA0460	regulation of nuclear pre-mRNA domain containing 2	RPRD2
1404	TARS2	1.22334	0.214766	3.0123	2.21916	3.30313	0	16	5	19	0	TARS2	80222	chr1	150459840	150480085	2742	+	NM_001271896	protein_coding	TSS15979	P33196	FLJ12528|TARSL1	threonyl-tRNA synthetase 2, mitochondrial (putative)	TARS2
1405	ECM1	1.05045	1.57286	3.16222	3.824	3.23322	4.47739	18	18	18	28	ECM1	1893	chr1	150480487	150486265	2306	+	NM_022664	protein_coding	TSS12702	P35408	.	extracellular matrix protein 1	ECM1
1406	FALEC	2.40061	1	0	0	1.2634	0	0	0	3	0	FALEC	100874054	chr1	150488233	150490508	566	+	NR_051960	lncRNA	TSS32712	.	.	focally amplified long non-coding RNA in epithelial cancer	FALEC
1407	ADAMTSL4	0.53091	1.1569	0.913462	2.61323	0	2.82349	2	7	0	8	ADAMTSL4	54507	chr1	150521845	150533412	4323	+	NM_019032	protein_coding	TSS31777	P10116	TSRC1	ADAMTS like 4	ADAMTSL4
1408	ADAMTSL4-AS1	1	1.40526	0	2.61323	0	3.10407	0	7	0	10	ADAMTSL4-AS1	574406	chr1	150533371	150547028	1036	-	NR_104133	lncRNA	TSS10787	.	.	ADAMTSL4 antisense RNA 1	ADAMTSL4-AS1
1409	MCL1	0.928628	0.452666	7.62315	7.07487	7.51632	5.93139	444	183	390	79	MCL1	4170	chr1	150547027	150552214	3626	-	NM_182763	protein_coding	TSS27021	P1496	BCL2L3|EAT|MCL1L|MCL1S|MGC104264|MGC1839|Mcl-1|TM	myeloid cell leukemia 1	MCL1
1410	ENSA	1.29055	0.424694	4.89315	4.95331	5.26114	3.71781	65	41	80	16	ENSA	2029	chr1	150594599	150602098	4438	-	NM_004436	protein_coding	TSS18813	P4205	ARPP-19e|MGC4319|MGC78563|MGC8394	endosulfine alpha	ENSA
1411	GOLPH3L	0.9045	0.289107	6.32335	6.26771	6.17854	4.47739	179	104	153	28	GOLPH3L	55204	chr1	150618701	150669672	3171	-	NM_018178	protein_coding	TSS5161	P23829	FLJ10687|GPP34R	golgi phosphoprotein 3 like	GOLPH3L
1412	HORMAD1	1	1	0	0	0	0	0	0	0	0	HORMAD1	84072	chr1	150670535	150693364	1898	-	NM_032132	protein_coding	TSS1893	P31493	CT46|DKFZp434A1315|NOHMA|RP11-363I22.1	HORMA domain containing 1	HORMAD1
1413	CTSS	1.29701	0.185616	1.86817	2.42961	2.24335	0	6	6	8	0	CTSS	1520	chr1	150702672	150738433	4107	-	NM_001199739	protein_coding	TSS18028	P20388	MGC3886	cathepsin S	CTSS
1414	CTSK	1.02335	0.349875	5.84669	5.39059	5.88	3.8755	128	56	124	18	CTSK	1513	chr1	150768684	150780917	1810	-	NM_000396	protein_coding	TSS2592	P7595	CTS02|CTSO|CTSO1|CTSO2|MGC23107|PKND|PYCD	cathepsin K	CTSK
1415	ARNT	0.69553	0.22704	5.18358	5.36522	4.65977	3.22624	80	55	52	11	ARNT	405	chr1	150782181	150849244	4919	-	NM_178427	protein_coding	TSS22987	P32408	HIF-1beta|HIF1B|HIF1BETA|TANGO|bHLHe2	aryl hydrocarbon receptor nuclear translocator	ARNT
1416	SETDB1	0.864945	1.74272	4.75836	4.69278	4.54904	5.49412	59	34	48	58	SETDB1	9869	chr1	150898815	150937220	4887	+	NM_001243491	protein_coding	TSS4564	P16576	ESET|H3-K9-HMTase4|KG1T|KIAA0067|KMT1E	SET domain bifurcated 1	SETDB1
1417	CERS2	0.606881	1.39256	4.38406	4.09486	3.66354	4.5726	45	22	25	30	CERS2	29956	chr1	150937649	150947479	2504	-	NM_022075	protein_coding	TSS21617	P10995	.	ceramide synthase 2	CERS2
1418	ANXA9	1	1	0	0	0	0	0	0	0	0	ANXA9	8416	chr1	150954499	150968114	1824	+	NM_003568	protein_coding	TSS4232	P19680	ANX31	annexin A9	ANXA9
1419	FAM63A	1.49924	0.577619	2.03297	0.79181	2.6172	0	7	1	11	0	FAM63A	55793	chr1	150969301	150980854	2330	-	NM_001163258	protein_coding	TSS25977	P29940	FLJ11280|FLJ43504|RP11-316M1.5	family with sequence similarity 63 member A	FAM63A
1420	PRUNE	0.988131	0.120301	2.93106	3.05527	2.91383	0	15	10	14	0	PRUNE	58497	chr1	150980867	151008189	3083	+	NR_130132	.	TSS26403	.	DRES-17|DRES17|HTCD37	prune exopolyphosphatase	PRUNE
1421	BNIPL	1	1	0	0	0	0	0	0	0	0	BNIPL	149428	chr1	151009029	151020076	2508	+	NM_001159642	protein_coding	TSS12642	P33642	BNIP-S|BNIPL-1|BNIPL-2|PP753	BCL2 /adenovirus E1B 19kD interacting protein like	BNIPL
1422	C1orf56	0.832548	0.0948708	4.97649	4.21334	4.7121	0.815446	69	24	54	1	C1orf56	54964	chr1	151020259	151023871	2028	+	NM_017860	protein_coding	TSS10731	P18976	FLJ20519|RP11-316M1.9	chromosome 1 open reading frame 56	C1orf56
1423	CDC42SE1	0.736393	0.0585227	5.07432	4.09486	4.63287	0	74	22	51	0	CDC42SE1	56882	chr1	151023447	151032125	3183	-	NM_001038707	protein_coding	TSS14615	P13485	SCIP1|SPEC1	CDC42 small effector 1	CDC42SE1
1424	MLLT11	0.48154	1.00987	5.48337	4.77214	4.4291	4.78631	99	36	44	35	MLLT11	10962	chr1	151032151	151040973	2158	+	NM_006818	protein_coding	TSS17122	P8509	AF1Q|RP11-316M1.10	myeloid /lymphoid or mixed-lineage leukemia	MLLT11
1425	GABPB2	0.380967	0.131905	2.65566	2.92243	1.2634	0	12	9	3	0	GABPB2	126626	chr1	151043080	151091007	1953	+	NM_144618	protein_coding	TSS22939	P14330	MGC29891	GA binding protein transcription factor beta subunit 2	GABPB2
1426	SEMA6C	1	2.51968	0	0	0	1.33324	0	0	0	2	SEMA6C	10500	chr1	151104163	151119140	4022	-	NM_030913	protein_coding	TSS3428	P28585	SEMAY|m-SemaY|m-SemaY2	semaphorin 6C	SEMA6C
1427	TNFAIP8L2-SCNM1	0.758889	1.07267	3.48039	4.42458	3.08235	4.52578	23	28	16	29	TNFAIP8L2-SCNM1	100534012	chr1	151129105	151142773	1948	+	NM_001204848	protein_coding	TSS25604	P11804	.	TNFAIP8L2-SCNM1 readthrough	TNFAIP8L2-SCNM1
1428	TNFAIP8L2	1	3.64991	0	0.79181	0	2.65967	0	1	0	7	TNFAIP8L2	79626	chr1	151129105	151132225	1178	+	NM_024575	protein_coding	TSS25604	P18781	FLJ23467|TIPE2	TNF alpha induced protein 8 like 2	TNFAIP8L2
1429	LYSMD1	0.311633	5.40551	1.68208	0.79181	0	3.22624	5	1	0	11	LYSMD1	388695	chr1	151132224	151138424	2656	-	NM_001136543	protein_coding	TSS10387	P19255	MGC35223|RP11-68I18.5	LysM domain containing 1	LYSMD1
1430	SCNM1	0.47112	10.7087	3.0123	1.97269	1.92646	5.3934	16	4	6	54	SCNM1	79005	chr1	151138498	151140814	327	+	NM_024041	protein_coding	TSS24131	P2504	MGC3180	sodium channel modifier 1	SCNM1
1431	TMOD4	0.693587	1	0.527851	0	0	0	1	0	0	0	TMOD4	29765	chr1	151142463	151148547	1322	-	NM_013353	protein_coding	TSS2236	P30665	DKFZp779I0852|SK-TMOD	tropomodulin 4	TMOD4
1432	VPS72	0.444634	0.227831	4.93542	4.6088	3.76612	2.47484	67	32	27	6	VPS72	6944	chr1	151148776	151162689	1407	-	NM_001271088	protein_coding	TSS2205	P13023	CFL1|Swc2|TCFL1|YL-1|YL1	vacuolar protein sorting 72 homolog	VPS72
1433	PIP5K1A	1.22878	0.435777	4.22274	4.42458	4.51997	3.22624	40	28	47	11	PIP5K1A	8394	chr1	151171021	151222007	3839	+	NM_003557	protein_coding	TSS7557	P10861	.	phosphatidylinositol-4-phosphate 5-kinase type 1 alpha	PIP5K1A
1434	PSMD4	1.27705	1.41142	7.3103	7.64313	7.66312	8.14027	357	272	432	370	PSMD4	5710	chr1	151227197	151239954	1331	+	NM_002810	protein_coding	TSS231	P8424	AF|AF-1|ASF|MCB1|Rpn10|S5A|pUB-R5	proteasome 26S subunit, non-ATPase 4	PSMD4
1435	ZNF687	0.655192	0.100262	5.12999	4.6514	4.51997	1.33324	77	33	47	2	ZNF687	57592	chr1	151254031	151264381	5534	+	NM_001304764	protein_coding	TSS9648	P4638	DKFZp781I1719|KIAA1441	zinc finger protein 687	ZNF687
1436	PI4KB	0.661007	1.51683	6.5443	5.87697	5.94704	6.47803	209	79	130	116	PI4KB	5298	chr1	151264273	151300133	4296	-	NM_001198775	protein_coding	TSS31569	P5985	NPIK|PI4K-BETA|PI4K92|PI4KBETA|PI4KIIIBETA|PIK4CB	phosphatidylinositol 4-kinase beta	PI4KB
1437	RFX5	3.25743	0.0889883	0.913462	3.49024	2.6172	0	2	14	11	0	RFX5	5993	chr1	151313116	151319769	3736	-	NM_001025603	protein_coding	TSS4799	P36139	.	regulatory factor X5	RFX5
1438	GBAT2	1	1	0	0	0	0	0	0	0	0	GBAT2	101927886	chr1	151319486	151320367	439	+	NR_131972	lncRNA	TSS7889	.	.	glioblastoma multiforme-associated transcript 2	GBAT2
1439	SELENBP1	0.136846	3.13175	3.42212	3.49024	0.552741	5.13721	22	14	1	45	SELENBP1	8991	chr1	151336778	151345210	1753	-	NM_001258288	protein_coding	TSS19391	P2938	FLJ13813|LPSB|SBP56|SP56|hSBP|hSP56	selenium binding protein 1	SELENBP1
1440	PSMB4	0.748644	0.0821822	7.77054	6.9439	7.35289	3.33887	492	167	348	12	PSMB4	5692	chr1	151372041	151374412	925	+	NM_002796	protein_coding	TSS13357	P1560	HN3|HsN3|PROS-26|PROS26	proteasome subunit beta 4	PSMB4
1441	POGZ	1.11289	0.23874	6.20738	5.7843	6.36169	3.71781	165	74	174	16	POGZ	23126	chr1	151375200	151431941	6599	-	NM_001194938	protein_coding	TSS27157	P18563	KIAA0461|MGC71543|SUHW5|ZNF280E|ZNF635|ZNF635m	pogo transposable element with ZNF domain	POGZ
1442	CGN	1	0.163433	0	2.61323	0	0	0	7	0	0	CGN	57530	chr1	151483862	151511167	5101	+	NM_020770	protein_coding	TSS5382	P8611	DKFZp779N1112|FLJ39281|KIAA1319	cingulin	CGN
1443	TUFT1	2.02113	0.414978	3.5903	5.14439	4.60546	3.8755	25	47	50	18	TUFT1	7286	chr1	151512781	151556053	3362	+	NM_020127	protein_coding	TSS27417	P3145	.	tuftelin 1	TUFT1
1444	SNX27	0.750891	0.522911	8.1883	8.00115	7.77497	7.06579	658	349	467	175	SNX27	81609	chr1	151584662	151671559	7085	+	NM_030918	protein_coding	TSS30133	P29242	KIAA0488|MGC126871|MGC126873|MGC20471|MRT1|MY014	sorting nexin family member 27	SNX27
1445	CELF3	1	4.03937	0	0	0	2.01413	0	0	0	4	CELF3	11189	chr1	151672534	151689296	6291	-	NM_001291106	protein_coding	TSS15275	P17481	BRUNOL1|CAGH4|ERDA4|MGC57297|TNRC4	CUGBP, Elav-like family member 3	CELF3
1446	RIIAD1	1	1	0	0	0	0	0	0	0	0	RIIAD1	284485	chr1	151694013	151702082	455	+	NM_001144956	protein_coding	TSS7697	P10860	.	regulatory subunit of type II PKA R-subunit (RIIa) domain containing 1	RIIAD1
1447	MRPL9	1.41897	1.37701	5.21824	3.96578	5.72308	4.42732	82	20	111	27	MRPL9	65005	chr1	151732119	151736392	1845	-	NM_001300733	protein_coding	TSS6947	P24930	L9mt	mitochondrial ribosomal protein L9	MRPL9
1448	OAZ3	0.785464	5.55905	1.86817	0	1.51978	2.47484	6	0	4	6	OAZ3	51686	chr1	151735445	151743806	1172	+	NM_001134939	protein_coding	TSS17701	P336	AZ3|OAZ-t|TISP15	ornithine decarboxylase antizyme 3	OAZ3
1449	TDRKH	0.361387	1	1.46839	0	0	0	4	0	0	0	TDRKH	11022	chr1	151744041	151763010	3540	-	NM_006862	protein_coding	TSS34060	P26362	TDRD2	tudor and KH domain containing	TDRKH
1450	LINGO4	1.93374	1	0	0	0.951394	0	0	0	2	0	LINGO4	339398	chr1	151772740	151777918	2667	-	NM_001004432	protein_coding	TSS10024	P15069	DAAT9248|LRRN6D|PRO34002	leucine rich repeat and Ig domain containing 4	LINGO4
1451	RORC	1	1	0	0	0	0	0	0	0	0	RORC	6097	chr1	151778547	151804348	3214	-	NM_001001523	protein_coding	TSS17703	P14225	MGC129539|NR1F3|RORG|RZR-GAMMA|RZRG|TOR	RAR related orphan receptor C	RORC
1452	C2CD4D	1	0.406093	0	1.30012	0	0	0	2	0	0	C2CD4D	100191040	chr1	151810339	151813033	1713	-	NM_001136003	protein_coding	TSS33231	P22390	FAM148D|MGC189742	C2 calcium-dependent domain containing 4D	C2CD4D
1453	LOC100132111	1	0.406093	0	1.30012	0	0	0	2	0	0	LOC100132111	100132111	chr1	151810945	151816641	761	+	NR_024237	lncRNA	TSS2749	.	.	uncharacterized LOC100132111	LOC100132111
1454	THEM5	1	1	0	0	0	0	0	0	0	0	THEM5	284486	chr1	151819577	151826173	1146	-	NM_182578	protein_coding	TSS12202	P21037	FLJ37964|MGC126659|MGC138444	thioesterase superfamily member 5	THEM5
1455	THEM4	0.893991	1.89432	3.16222	0.79181	3.00055	1.71349	18	1	15	3	THEM4	117145	chr1	151843343	151882361	5171	-	NM_053055	protein_coding	TSS13685	P35144	CTMP|MGC29636	thioesterase superfamily member 4	THEM4
1456	S100A10	0.80359	0.85922	7.91749	7.0352	7.60202	6.8163	545	178	414	147	S100A10	6281	chr1	151955386	151966714	1055	-	NM_002966	protein_coding	TSS34070	P28657	42C|ANX2L|ANX2LG|CAL1L|CLP11|Ca[1]|GP11|MGC111133|P11|p10	S100 calcium binding protein A10	S100A10
1457	NBPF18P	1	1	0	0	0	0	0	0	0	0	NBPF18P	441908	chr1	151990754	151994985	1004	+	NR_103561	misc_RNA	TSS22487	.	.	neuroblastoma breakpoint family member 18, pseudogene	NBPF18P
1458	S100A11	1.06544	1.72432	8.04121	8.22568	8.13265	9.01171	594	408	599	678	S100A11	6282	chr1	152004982	152009511	594	-	NM_005620	protein_coding	TSS14624	P5200	MLN70|S100C	S100 calcium binding protein A11	S100A11
1459	LOC100131107	1	1	0	0	0	0	0	0	0	0	LOC100131107	100131107	chr1	152051889	152053400	1512	-	NM_001310142	protein_coding	TSS13389	P32389	.	putative UPF0607 protein ENSP00000383783	LOC100131107
1460	TCHHL1	1	1	0	0	0	0	0	0	0	0	TCHHL1	126637	chr1	152056620	152061540	3603	-	NM_001008536	protein_coding	TSS26013	P4935	S100A17|THHL1|basalin	trichohyalin like 1	TCHHL1
1461	TCHH	1	1	0	0	0	0	0	0	0	0	TCHH	7062	chr1	152078793	152087930	6995	-	NM_007113	protein_coding	TSS10406	P2639	MGC157889|MGC157890|THH|THL|TRHY	trichohyalin	TCHH
1462	RPTN	1	1	0	0	0	0	0	0	0	0	RPTN	126638	chr1	152126071	152131704	3569	-	NM_001122965	protein_coding	TSS21654	P17265	FLJ39117	repetin	RPTN
1463	HRNR	1.03627	0.254778	1.46839	1.97269	1.51978	0	4	4	4	0	HRNR	388697	chr1	152184552	152196672	9632	-	NM_001009931	protein_coding	TSS14141	P33551	S100A16|S100a18	hornerin	HRNR
1464	FLG	1	1	0	0	0	0	0	0	0	0	FLG	2312	chr1	152274651	152297679	12747	-	NM_002016	protein_coding	TSS19636	P12573	ATOD2	filaggrin	FLG
1465	FLG-AS1	1	1	0	0	0	0	0	0	0	0	FLG-AS1	339400	chr1	152285935	152339168	4139	+	NR_103778	lncRNA	TSS22485	.	.	FLG antisense RNA 1	FLG-AS1
1466	FLG2	0.693587	3.27952	0.527851	0	0	1.71349	1	0	0	3	FLG2	388698	chr1	152321213	152332482	9122	-	NM_001014342	protein_coding	TSS26399	P17023	IFPS	filaggrin family member 2	FLG2
1467	CRNN	1	1	0	0	0	0	0	0	0	0	CRNN	49860	chr1	152381719	152386750	1913	-	NM_016190	protein_coding	TSS30146	P14949	C1orf10|DRC1|PDRC1|SEP53	cornulin	CRNN
1468	LCE5A	0.778775	0.577619	0.913462	0.79181	0.552741	0	2	1	1	0	LCE5A	254910	chr1	152483320	152484653	819	+	NM_178438	protein_coding	TSS3154	P229	LEP18|SPRL5A	late cornified envelope 5A	LCE5A
1469	CRCT1	1	1	0	0	0	0	0	0	0	0	CRCT1	54544	chr1	152486978	152488481	695	+	NM_019060	protein_coding	TSS11005	P2872	C1orf42|NICE-1	cysteine rich C-terminal 1	CRCT1
1470	LCE3E	1	1	0	0	0	0	0	0	0	0	LCE3E	353145	chr1	152538175	152539229	547	-	NM_178435	protein_coding	TSS6716	P12406	LEP17	late cornified envelope 3E	LCE3E
1471	LCE3D	1	1	0	0	0	0	0	0	0	0	LCE3D	84648	chr1	152551860	152552980	610	-	NM_032563	protein_coding	TSS29549	P23913	LEP16|MGC126833|SPRL6A|SPRL6B	late cornified envelope 3D	LCE3D
1472	LCE3C	1	1	0	0	0	0	0	0	0	0	LCE3C	353144	chr1	152573138	152573562	425	+	NM_178434	protein_coding	TSS25001	P17423	LEP15|SPRL3A	late cornified envelope 3C	LCE3C
1473	LCE3B	1	1	0	0	0	0	0	0	0	0	LCE3B	353143	chr1	152586287	152586574	288	+	NM_178433	protein_coding	TSS1567	P11225	LEP14	late cornified envelope 3B	LCE3B
1474	LCE3A	1	1	0	0	0	0	0	0	0	0	LCE3A	353142	chr1	152595310	152595579	270	-	NM_178431	protein_coding	TSS12089	P29247	LEP13|MGC184217	late cornified envelope 3A	LCE3A
1475	LCE2D	0.602618	0.406093	1.68208	1.30012	0.951394	0	5	2	2	0	LCE2D	353141	chr1	152635887	152637135	594	+	NM_178430	protein_coding	TSS20187	P30108	LEP12|SPRL1A	late cornified envelope 2D	LCE2D
1476	LCE2C	1	1	0	0	0	0	0	0	0	0	LCE2C	353140	chr1	152647791	152649049	593	+	NM_178429	protein_coding	TSS8533	P6371	LEP11	late cornified envelope 2C	LCE2C
1477	LCE2B	0.693587	1	0.527851	0	0	0	1	0	0	0	LCE2B	26239	chr1	152658599	152659876	611	+	NM_014357	protein_coding	TSS15588	P21083	LEP10|SPRL1B|XP5	late cornified envelope 2B	LCE2B
1478	LCE2A	1	1	0	0	0	0	0	0	0	0	LCE2A	353139	chr1	152670840	152671918	592	+	NM_178428	protein_coding	TSS6965	P1944	LEP9	late cornified envelope 2A	LCE2A
1479	LCE4A	1	1	0	0	0	0	0	0	0	0	LCE4A	199834	chr1	152681523	152681910	388	+	NM_178356	protein_coding	TSS32749	P2473	LEP8|SPRL4A	late cornified envelope 4A	LCE4A
1480	C1orf68	1	1	0	0	0	0	0	0	0	0	C1orf68	100129271	chr1	152691998	152692905	908	+	NM_001024679	protein_coding	TSS21689	P35228	LEP7|XP32	chromosome 1 open reading frame 68	C1orf68
1481	KPRP	1	1.75984	0	0	0	0.815446	0	0	0	1	KPRP	448834	chr1	152730506	152734529	2523	+	NM_001025231	protein_coding	TSS19215	P13041	C1orf45	keratinocyte proline rich protein	KPRP
1482	LCE1F	1	1	0	0	0	0	0	0	0	0	LCE1F	353137	chr1	152748848	152749445	598	+	NM_178354	protein_coding	TSS22678	P17458	LEP6	late cornified envelope 1F	LCE1F
1483	LCE1E	0.53091	1	0.913462	0	0	0	2	0	0	0	LCE1E	353135	chr1	152758753	152760901	1179	+	NM_178353	protein_coding	TSS28343	P19709	LEP5	late cornified envelope 1E	LCE1E
1484	LCE1D	0.184577	1	2.43771	0	0	0	10	0	0	0	LCE1D	353134	chr1	152769227	152770657	430	+	NM_178352	protein_coding	TSS30037	P33711	LEP4	late cornified envelope 1D	LCE1D
1485	LCE1C	1	1	0	0	0	0	0	0	0	0	LCE1C	353133	chr1	152777311	152779107	605	-	NM_001276331	protein_coding	TSS32032	P15007	LEP3	late cornified envelope 1C	LCE1C
1486	LCE1B	1	1	0	0	0	0	0	0	0	0	LCE1B	353132	chr1	152784447	152785585	1139	+	NM_178349	protein_coding	TSS20212	P63	LEP2|SPRL2A	late cornified envelope 1B	LCE1B
1487	LCE1A	1	1	0	0	0	0	0	0	0	0	LCE1A	353131	chr1	152799949	152800573	625	+	NM_178348	protein_coding	TSS702	P23329	LEP1	late cornified envelope 1A	LCE1A
1488	LCE6A	1	1	0	0	0	0	0	0	0	0	LCE6A	448835	chr1	152815330	152816459	642	+	NM_001128600	protein_coding	TSS18002	P10525	C1orf44	late cornified envelope 6A	LCE6A
1489	SMCP	1	1	0	0	0	0	0	0	0	0	SMCP	4184	chr1	152850798	152857523	770	+	NM_030663	protein_coding	TSS32599	P5338	HSMCSGEN1|MCS|MCSP|MGC26305|MGC26519	sperm mitochondria associated cysteine rich protein	SMCP
1490	IVL	1	1	0	0	0	0	0	0	0	0	IVL	3713	chr1	152881039	152884362	2135	+	NM_005547	protein_coding	TSS30939	P12509	.	involucrin	IVL
1491	SPRR4	1	1	0	0	0	0	0	0	0	0	SPRR4	163778	chr1	152943129	152945049	745	+	NM_173080	protein_coding	TSS3747	P9247	MGC138375|MGC138377	small proline rich protein 4	SPRR4
1492	SPRR1A	1	1	0	0	0	0	0	0	0	0	SPRR1A	6698	chr1	152956564	152958290	1258	+	NM_001199828	protein_coding	TSS5824	P33995	SPRK	small proline rich protein 1A	SPRR1A
1493	SPRR3	1	1	0	0	0	0	0	0	0	0	SPRR3	6707	chr1	152974223	152976332	986	+	NM_005416	protein_coding	TSS31428	P1194	.	small proline rich protein 3	SPRR3
1494	SPRR1B	1	1	0	0	0	0	0	0	0	0	SPRR1B	6699	chr1	153003679	153005376	619	+	NM_003125	protein_coding	TSS32296	P10908	CORNIFIN|GADD33|MGC61901|SPRR1	small proline rich protein 1B	SPRR1B
1495	SPRR2D	1	1	0	0	0	0	0	0	0	0	SPRR2D	6703	chr1	153012201	153013594	682	-	NM_006945	protein_coding	TSS6710	P15765	.	small proline rich protein 2D	SPRR2D
1496	SPRR2A	1	1	0	0	0	0	0	0	0	0	SPRR2A	6700	chr1	153028596	153029988	677	-	NM_005988	protein_coding	TSS12423	P25000	.	small proline rich protein 2A	SPRR2A
1497	SPRR2B	1	1	0	0	0	0	0	0	0	0	SPRR2B	6701	chr1	153042704	153044084	675	-	NM_001017418	protein_coding	TSS30677	P9792	.	small proline rich protein 2B	SPRR2B
1498	SPRR2E	1	1	0	0	0	0	0	0	0	0	SPRR2E	6704	chr1	153065611	153067004	681	-	NM_001024209	protein_coding	TSS10943	P4647	.	small proline rich protein 2E	SPRR2E
1499	SPRR2F	1	1	0	0	0	0	0	0	0	0	SPRR2F	6705	chr1	153084600	153085991	671	-	NM_001014450	protein_coding	TSS33625	P36188	.	small proline rich protein 2F	SPRR2F
1500	SPRR2C	1	1	0	0	0	0	0	0	0	0	SPRR2C	6702	chr1	153112594	153113969	678	-	NR_003062	misc_RNA	TSS18556	.	.	small proline rich protein 2C (pseudogene)	SPRR2C
1501	SPRR2G	1	1	0	0	0	0	0	0	0	0	SPRR2G	6706	chr1	153122058	153123427	650	-	NM_001014291	protein_coding	TSS15496	P23854	.	small proline rich protein 2G	SPRR2G
1502	LOC101928009	1	1	0	0	0	0	0	0	0	0	LOC101928009	101928009	chr1	153146994	153164152	2254	+	NR_110685	lncRNA	TSS21473	.	.	uncharacterized LOC101928009	LOC101928009
1503	LELP1	1	1	0	0	0	0	0	0	0	0	LELP1	149018	chr1	153175906	153177601	541	+	NM_001010857	protein_coding	TSS23251	P19008	.	late cornified envelope like proline rich 1	LELP1
1504	PRR9	1	1	0	0	0	0	0	0	0	0	PRR9	574414	chr1	153190060	153191793	1229	+	NM_001195571	protein_coding	TSS27386	P21625	.	proline rich 9	PRR9
1505	LOR	1	1	0	0	0	0	0	0	0	0	LOR	4014	chr1	153232179	153234600	1229	+	NM_000427	protein_coding	TSS25968	P20610	MGC111513	loricrin	LOR
1506	PGLYRP3	1	1	0	0	0	0	0	0	0	0	PGLYRP3	114771	chr1	153270338	153283194	1173	-	NM_052891	protein_coding	TSS5125	P5075	MGC149197|PGRP-Ialpha|PGRPIA	peptidoglycan recognition protein 3	PGLYRP3
1507	PGLYRP4	1	1	0	0	0	0	0	0	0	0	PGLYRP4	57115	chr1	153302597	153321317	2128	-	NM_020393	protein_coding	TSS26771	P1793	PGLYRPIbeta|PGRP-Ibeta|PGRPIB	peptidoglycan recognition protein 4	PGLYRP4
1508	S100A9	1	7.07873	0	0	0	2.82349	0	0	0	8	S100A9	6280	chr1	153330330	153333503	577	+	NM_002965	protein_coding	TSS2706	P31352	60B8AG|CAGB|CFAG|CGLB|L1AG|LIAG|MAC387|MIF|MRP14|NIF|P14	S100 calcium binding protein A9	S100A9
1509	S100A12	1	1	0	0	0	0	0	0	0	0	S100A12	6283	chr1	153346184	153348075	466	-	NM_005621	protein_coding	TSS22766	P4738	CAAF1|CAGC|CGRP|ENRAGE|MRP6|p6	S100 calcium binding protein A12	S100A12
1510	S100A8	1	1	0	0	0	0	0	0	0	0	S100A8	6279	chr1	153362508	153363664	523	-	NM_002964	protein_coding	TSS1026	P25378	60B8AG|CAGA|CFAG|CGLA|CP-10|L1Ag|MA387|MIF|MRP8|NIF|P8	S100 calcium binding protein A8	S100A8
1511	S100A7A	1	1	0	0	0	0	0	0	0	0	S100A7A	338324	chr1	153389000	153395701	4279	+	NM_176823	protein_coding	TSS34035	P23102	NICE-2|S100A15|S100A7L1|S100A7f	S100 calcium binding protein A7A	S100A7A
1512	S100A7L2	1	1	0	0	0	0	0	0	0	0	S100A7L2	645922	chr1	153409471	153412503	480	-	NM_001045479	protein_coding	TSS3070	P4544	S100a7b	S100 calcium binding protein A7 like 2	S100A7L2
1513	S100A7	1	1	0	0	0	0	0	0	0	0	S100A7	6278	chr1	153430220	153433137	439	-	NM_002963	protein_coding	TSS23336	P12354	PSOR1|S100A7c	S100 calcium binding protein A7	S100A7
1514	S100A6	0.917999	0.299831	11.8337	10.9458	11.7103	9.20798	8260	2696	7175	777	S100A6	6277	chr1	153507076	153508717	683	-	NM_014624	protein_coding	TSS17006	P2860	2A9|5B10|CABP|CACY|PRA	S100 calcium binding protein A6	S100A6
1515	S100A5	1	1	0	0	0	0	0	0	0	0	S100A5	6276	chr1	153509623	153514241	710	-	NM_002962	protein_coding	TSS33179	P12915	S100D	S100 calcium binding protein A5	S100A5
1516	S100A4	1.22842	1.94436	9.80956	9.66914	10.1064	10.6284	2029	1112	2359	2082	S100A4	6275	chr1	153516095	153518282	866	-	NM_019554	protein_coding	TSS22961	P23985	18A2|42A|CAPL|FSP1|MTS1|P9KA|PEL98	S100 calcium binding protein A4	S100A4
1517	LOC101928034	1	0.577619	0	0.79181	0	0	0	1	0	0	LOC101928034	101928034	chr1	153518218	153524245	1390	+	NR_125947	lncRNA	TSS11855	.	.	uncharacterized LOC101928034	LOC101928034
1518	S100A3	1.93374	1.45542	0	0.79181	0.951394	1.33324	0	1	2	2	S100A3	6274	chr1	153519809	153521734	738	-	NM_002960	protein_coding	TSS10614	P12487	S100E	S100 calcium binding protein A3	S100A3
1519	S100A2	1.20499	1.9971	1.46839	1.97269	1.73741	2.97059	4	4	5	9	S100A2	6273	chr1	153533585	153538306	962	-	NM_005978	protein_coding	TSS23502	P21544	CAN19|MGC111539|S100L	S100 calcium binding protein A2	S100A2
1520	S100A16	0.79702	2.47973	7.6802	6.86464	7.35289	8.17483	462	158	348	379	S100A16	140576	chr1	153579367	153585514	1068	-	NM_080388	protein_coding	TSS32452	P3491	DT1P1A7|MGC17528|S100F	S100 calcium binding protein A16	S100A16
1521	S100A14	1.46687	0.185616	0	2.42961	0.552741	0	0	6	1	0	S100A14	57402	chr1	153586732	153588808	1060	-	NM_020672	protein_coding	TSS25453	P9088	BCMP84|S100A15	S100 calcium binding protein A14	S100A14
1522	S100A13	0.717698	1.48485	7.13548	7.14363	6.65693	7.71395	316	192	214	275	S100A13	6284	chr1	153591276	153606568	1359	-	NM_005979	protein_coding	TSS23122	P26799	.	S100 calcium binding protein A13	S100A13
1523	S100A1	3.80122	0.145986	0	2.7761	1.92646	0	0	8	6	0	S100A1	6271	chr1	153600873	153604513	594	+	NM_006271	protein_coding	TSS8885	P3275	S100|S100-alpha|S100A	S100 calcium binding protein A1	S100A1
1524	CHTOP	1.1319	0.925022	8.44027	8.92643	8.61901	8.81399	784	664	840	591	CHTOP	26097	chr1	153606458	153618782	2350	+	NM_015607	protein_coding	TSS28465	P3113	.	chromatin target of PRMT1	CHTOP
1525	SNAPIN	1.1386	0.131027	3.42212	3.74751	3.60939	0.815446	22	17	24	1	SNAPIN	23557	chr1	153631130	153634328	1038	+	NM_012437	protein_coding	TSS21799	.	SNAPAP	SNAP associated protein	SNAPIN
1526	ILF2	1.01707	0.327478	5.91166	6.18313	5.93608	4.5726	134	98	129	30	ILF2	3608	chr1	153634264	153643504	1887	-	NM_004515	protein_coding	TSS24995	P34923	MGC8391|NF45|PRO3063	interleukin enhancer binding factor 2	ILF2
1527	NPR1	1	1	0	0	0	0	0	0	0	0	NPR1	4881	chr1	153651164	153666468	4185	+	NM_000906	protein_coding	TSS31687	P17246	ANPRA|ANPa|GUC2A|GUCY2A|NPRA	natriuretic peptide receptor 1	NPR1
1528	INTS3	0.457125	5.30935	1.68208	1.67524	0.552741	4.08378	5	3	1	21	INTS3	65123	chr1	153700567	153746555	4482	+	NM_023015	protein_coding	TSS29478	P9602	C1orf193|C1orf60|DKFZp686E1950|DKFZp686O20115|DKFZp781I1253|FLJ21919|FLJ44849|INT3|SOSS-A	integrator complex subunit 3	INTS3
1529	SLC27A3	2.785	0.448369	1.68208	1.97269	3.15976	0.815446	5	4	17	1	SLC27A3	11000	chr1	153747768	153752633	2413	+	NM_024330	protein_coding	TSS28400	P20249	ACSVL3|FATP3|MGC4365|VLCS-3	solute carrier family 27 member 3	SLC27A3
1530	LOC343052	1	1	0	0	0	0	0	0	0	0	LOC343052	343052	chr1	153766423	153768778	660	+	NR_126565	misc_RNA	TSS14248	.	.	immunoglobulin superfamily DCC subclass member 3 pseudogene	LOC343052
1531	GATAD2B	1.19587	0.985436	9.74641	9.77889	10.0045	9.75772	1942	1200	2198	1138	GATAD2B	57459	chr1	153777203	153895451	7476	-	NM_020699	protein_coding	TSS31897	P11580	FLJ37346|KIAA1150|MGC138257|MGC138285|P66beta|RP11-216N14.6	GATA zinc finger domain containing 2B	GATAD2B
1532	DENND4B	1.0147	2.68647	4.55648	3.58119	4.57753	5.0069	51	15	49	41	DENND4B	9909	chr1	153901977	153919154	5688	-	NM_014856	protein_coding	TSS13235	P18171	DKFZp762N174|FLJ26202|KIAA0476	DENN domain containing 4B	DENND4B
1533	CRTC2	0.20416	0.406093	2.84497	1.30012	0.552741	0	14	2	1	0	CRTC2	200186	chr1	153920148	153931132	2678	-	NM_181715	protein_coding	TSS13303	P27201	TORC2	CREB regulated transcription coactivator 2	CRTC2
1534	SLC39A1	0.928009	1.1553	5.33337	4.26912	5.22558	4.47739	89	25	78	28	SLC39A1	27173	chr1	153931575	153940660	3334	-	NM_001271961	protein_coding	TSS4103	P3036	ZIP1|ZIRTL	solute carrier family 39 member 1	SLC39A1
1535	CREB3L4	2.72347	1.02914	1.46839	1.97269	2.91383	2.01413	4	4	14	4	CREB3L4	148327	chr1	153940315	153946840	1869	+	NM_001255980	protein_coding	TSS12227	P4838	AIBZIP|ATCE1|CREB3|CREB4|JAL|hJAL	cAMP responsive element binding protein 3-like 4	CREB3L4
1536	JTB	1.07509	0.862572	6.19873	6.19758	6.30318	5.98429	164	99	167	82	JTB	10899	chr1	153946745	153950451	1574	-	NM_006694	protein_coding	TSS23421	P23042	HJTB|HSPC222|PAR|hJT	jumping translocation breakpoint	JTB
16120	MON1A	1.59872	5.75168	3.0892	2.61323	3.76612	5.13721	17	7	27	45	MON1A	84315	chr3	49946302	49967445	2230	-	NM_032355	protein_coding	TSS26306	P10409	FLJ97088|MGC13272|SAND1	MON1 homolog A, secretory trafficking associated	MON1A
1538	RPS27	0.810844	0.54035	8.09581	8.02565	7.79331	7.13761	617	355	473	184	RPS27	6232	chr1	153963239	153964631	351	+	NM_001030	protein_coding	TSS27862	P28718	MPS-1|MPS1	ribosomal protein S27	RPS27
1539	NUP210L	2.86748	0.527952	0	3.58119	1.51978	2.65967	0	15	4	7	NUP210L	91181	chr1	153965168	154127592	5882	-	NM_207308	protein_coding	TSS1369	P604	RP11-144B19.1	nucleoporin 210kDa like	NUP210L
1540	TPM3	1.06073	1.41629	7.79943	7.71015	7.88449	8.21227	502	285	504	389	TPM3	7170	chr1	154127780	154164543	10181	-	NM_001278189	protein_coding	TSS31967	P30596	FLJ41118|MGC14582|MGC3261|MGC72094|NEM1|OK /SW-cl.5|TM-5|TM3|TM30|TM30nm|TPMsk3|TRK|hscp30	tropomyosin 3	TPM3
1541	C1orf189	1	1	0	0	0	0	0	0	0	0	C1orf189	388701	chr1	154171562	154178841	705	-	NM_001010979	protein_coding	TSS28389	P34389	.	chromosome 1 open reading frame 189	C1orf189
1542	C1orf43	0.989109	0.111196	6.38565	5.64367	6.36985	2.47484	187	67	175	6	C1orf43	25912	chr1	154179177	154193273	3201	-	NM_001297720	protein_coding	TSS31770	P11338	DKFZp586G1722|MGC111001|NICE-3|NS5ATP4|S863-3	chromosome 1 open reading frame 43	C1orf43
1543	UBAP2L	0.996356	0.595048	8.90656	9.16749	8.90129	8.41856	1084	785	1022	449	UBAP2L	9898	chr1	154192648	154243986	5269	+	NM_001127320	protein_coding	TSS9501	P33112	FLJ42300|KIAA0144|NICE-4	ubiquitin associated protein 2 like	UBAP2L
1544	HAX1	0.879942	1.01972	5.65762	5.36522	5.4731	5.3934	112	55	93	54	HAX1	10456	chr1	154245039	154248355	1298	+	NM_001018837	protein_coding	TSS17363	P14001	FLJ17042|FLJ18492|FLJ93803|HCLSBP1|HS1BP1|SCN3	HCLS1 associated protein X-1	HAX1
1545	AQP10	1	1	0	0	0	0	0	0	0	0	AQP10	89872	chr1	154293592	154297801	1791	+	NM_080429	protein_coding	TSS10792	P2587	AQPA_HUMAN	aquaporin 10	AQP10
1546	ATP8B2	1.28283	0.683457	5.28515	4.42458	5.64447	3.8755	86	28	105	18	ATP8B2	57198	chr1	154298036	154323780	6001	+	NM_001005855	protein_coding	TSS20788	P18674	ATPID|DKFZp434M0219|KIAA1137	ATPase phospholipid transporting 8B2	ATP8B2
1547	IL6R	1	0.214766	0	2.21916	0	0	0	5	0	0	IL6R	3570	chr1	154377669	154441926	6565	+	NM_000565	protein_coding	TSS18684	P25532	CD126|IL-6R-1|IL-6R-alpha|IL6RA|MGC104991	interleukin 6 receptor	IL6R
1548	SHE	1.46687	1	0	0	0.552741	0	0	0	1	0	SHE	126669	chr1	154451954	154474526	6183	-	NM_001010846	protein_coding	TSS31459	P32773	DKFZp451D1511|DKFZp686E14106|RP11-350G8.8	Src homology 2 domain containing E	SHE
1549	TDRD10	1	4.03937	0	0	0	2.01413	0	0	0	4	TDRD10	126668	chr1	154474695	154520623	2331	+	NM_001098475	protein_coding	TSS22737	P25958	DKFZp434M202	tudor domain containing 10	TDRD10
7689	VPS18	0.67128	5.30246	3.29801	3.39317	2.723	5.79983	20	13	12	72	VPS18	57617	chr15	41186628	41196173	3895	+	NM_020857	protein_coding	TSS30151	P17044	KIAA1475|PEP3	VPS18, CORVET /HOPS core subunit	VPS18
1551	UBE2Q1-AS1	1.27108	1.02323	2.03297	1.30012	2.37902	1.33324	7	2	9	2	UBE2Q1-AS1	100874097	chr1	154526085	154527504	443	+	NR_046668	lncRNA	TSS16210	.	.	UBE2Q1 antisense RNA 1	UBE2Q1-AS1
1552	CHRNB2	1	1	0	0	0	0	0	0	0	0	CHRNB2	1141	chr1	154540257	154552353	5718	+	NM_000748	protein_coding	TSS2839	P11113	EFNL3|nAChRB2	cholinergic receptor nicotinic beta 2 subunit	CHRNB2
1553	ADAR	0.947272	0.988266	5.91166	5.51115	5.83351	5.49412	134	61	120	58	ADAR	103	chr1	154554534	154600456	7183	-	NM_001111	protein_coding	TSS34100	P30415	ADAR1|DRADA|DSH|DSRAD|G1P1|IFI-4|IFI4|K88DSRBP|P136	adenosine deaminase, RNA-specific	ADAR
1554	KCNN3	1.93374	1	0	0	0.951394	0	0	0	2	0	KCNN3	3782	chr1	154669942	154842754	13233	-	NM_001204087	protein_coding	TSS28674	P2968	KCa2.3|SK3|SKCA3|hSK3	potassium calcium-activated channel subfamily N member 3	KCNN3
1555	PMVK	0.266414	0.976197	4.00185	3.66675	2.09359	3.63199	34	16	7	15	PMVK	10654	chr1	154897208	154909484	1299	-	NM_006556	protein_coding	TSS32043	P32274	HUMPMKI|PMK|PMKA|PMKASE	phosphomevalonate kinase	PMVK
1556	PBXIP1	1.84386	0.293419	2.5508	4.03176	3.43353	2.2628	11	21	21	5	PBXIP1	57326	chr1	154916559	154928567	3196	-	NM_020524	protein_coding	TSS7375	P11315	HPIP	pre-B-cell leukemia homeobox interacting protein 1	PBXIP1
1557	PYGO2	0.430463	0.400981	3.83323	3.58119	2.6172	2.2628	30	15	11	5	PYGO2	90780	chr1	154929502	154934258	3180	-	NM_138300	protein_coding	TSS19732	P15628	1190004M21Rik|FLJ33226	pygopus family PHD finger 2	PYGO2
1558	SHC1	0.962002	0.970813	7.34991	7.06702	7.29402	7.02429	367	182	334	170	SHC1	6464	chr1	154934774	154946959	3166	-	NM_183001	protein_coding	TSS361	P25036	FLJ26504|SHC|SHCA	SHC (Src homology 2 domain containing) transforming protein 1	SHC1
1559	CKS1B	1.23002	0.0308228	4.73461	5.01986	5.0333	0	58	43	68	0	CKS1B	1163	chr1	154947118	154951725	816	+	NM_001826	protein_coding	TSS33944	P27306	CKS1|PNAS-16|PNAS-18|ckshs1	CDC28 protein kinase regulatory subunit 1B	CKS1B
1560	FLAD1	0.971422	2.00582	3.53639	3.89663	3.49456	4.90082	24	19	22	38	FLAD1	80308	chr1	154955770	154965587	3342	+	NM_201398	protein_coding	TSS25679	P33592	FAD1|FADS|MGC31803|MGC40255|RP11-307C12.7	flavin adenine dinucleotide synthetase 1	FLAD1
1561	LENEP	1	1	0	0	0	0	0	0	0	0	LENEP	55891	chr1	154966062	154966791	649	+	NM_018655	protein_coding	TSS8858	P554	LEP503	lens epithelial protein	LENEP
1562	ZBTB7B	1.32267	0.456798	4.11652	3.39317	4.51997	2.2628	37	13	47	5	ZBTB7B	51043	chr1	154975106	154991001	3926	+	NM_001256455	protein_coding	TSS30922	.	DKFZp686G01254|THPOK|ZBTB15|ZFP67|ZNF857B|c-Krox|hcKrox	zinc finger and BTB domain containing 7B	ZBTB7B
1563	DCST2	1	1	0	0	0	0	0	0	0	0	DCST2	127579	chr1	154991003	155006257	2419	-	NM_144622	protein_coding	TSS20193	P17570	FLJ32934	DC-STAMP domain containing 2	DCST2
1564	DCST1	1	1	0	0	0	0	0	0	0	0	DCST1	149095	chr1	155006282	155023406	2297	+	NM_152494	protein_coding	TSS21483	P14943	FLJ32785|RP11-307C12.10	DC-STAMP domain containing 1	DCST1
1565	LOC100505666	0.53091	1	0.913462	0	0	0	2	0	0	0	LOC100505666	100505666	chr1	155017668	155036467	1745	-	NR_040773	.	TSS4327	.	.	uncharacterized LOC100505666	LOC100505666
1566	ADAM15	1.59048	7.41587	4.44385	4.32282	5.11331	7.21344	47	26	72	194	ADAM15	8751	chr1	155023748	155035252	3219	+	NM_001261465	protein_coding	TSS18776	P6232	MDC15	ADAM metallopeptidase domain 15	ADAM15
1567	EFNA4	2.38141	0.0835514	2.65566	3.58119	3.90748	0	12	15	30	0	EFNA4	1945	chr1	155036213	155042029	2347	+	NM_182689	protein_coding	TSS14283	P3534	EFL4|EPLG4|LERK4|MGC125826	ephrin A4	EFNA4
1568	EFNA3	0.600263	0.373706	4.28945	5.05202	3.55312	3.63199	42	44	23	15	EFNA3	1944	chr1	155051348	155060014	1782	+	NM_004952	protein_coding	TSS31887	P5989	EFL2|EPLG3|Ehk1-L|LERK3	ephrin A3	EFNA3
1569	EFNA1	1.46687	1	0	0	0.552741	0	0	0	1	0	EFNA1	1942	chr1	155100349	155107386	1566	+	NM_182685	protein_coding	TSS11657	P1353	B61|ECKLG|EFL1|EPLG1|LERK1|TNFAIP4	ephrin A1	EFNA1
1570	SLC50A1	0.469976	5.14169	5.31747	4.42458	4.22813	6.78682	88	28	38	144	SLC50A1	55974	chr1	155107820	155111334	2420	+	NM_001287591	protein_coding	TSS9063	P20781	.	solute carrier family 50 member 1	SLC50A1
1571	DPM3	1.95188	0.629218	4.41426	5.28632	5.37912	4.61795	46	52	87	31	DPM3	54344	chr1	155112367	155112996	385	-	NM_153741	protein_coding	TSS1357	P7797	CDG1O|MGC125904|MGC125905|MGC34275	dolichyl-phosphate mannosyltransferase subunit 3	DPM3
1572	KRTCAP2	1.2225	1.03025	5.48337	6.49525	5.77321	6.53824	99	122	115	121	KRTCAP2	200185	chr1	155141884	155145804	547	-	NM_173852	protein_coding	TSS6908	P6942	KCP2	keratinocyte associated protein 2	KRTCAP2
1573	TRIM46	0.700674	2.38428	2.03297	1.97269	1.51978	3.22624	7	4	4	11	TRIM46	80128	chr1	155146263	155157447	3839	+	NM_001282379	protein_coding	TSS7052	.	FLJ23229|GENEY|TRIFIC	tripartite motif containing 46	TRIM46
1574	MUC1	0.220544	3.93301	2.18086	1.97269	0	3.94832	8	4	0	19	MUC1	4582	chr1	155158300	155162706	1460	-	NM_001044393	protein_coding	TSS21967	P13050	CD227|EMA|H23AG|KL-6|MAM6|PEM|PEMT|PUM	mucin 1, cell surface associated	MUC1
1575	THBS3	1.19342	1.1569	3.29801	2.61323	3.55312	2.82349	20	7	23	8	THBS3	7059	chr1	155165379	155177772	3443	-	NM_007112	protein_coding	TSS25045	P6303	MGC119564|MGC119565|TSP3	thrombospondin 3	THBS3
1576	MTX1	0.960512	1.88479	3.92	3.74751	3.86188	4.66192	32	17	29	32	MTX1	4580	chr1	155178490	155183630	1648	+	NM_198883	protein_coding	TSS19556	P10758	MTX|MTXN	metaxin 1	MTX1
1577	GBAP1	0.856278	1.49145	3.83323	3.05527	3.60939	3.63199	30	10	24	15	GBAP1	2630	chr1	155183616	155197325	2036	-	NR_002188	misc_RNA	TSS33545	.	GBAP|MGC104662|MGC40022|MGC8614	glucosylceramidase beta pseudogene 1	GBAP1
1578	GBA	1.37928	1.03538	3.0892	3.39317	3.55312	3.44333	17	13	23	13	GBA	2629	chr1	155204239	155214653	2564	-	NM_000157	protein_coding	TSS8105	P33727	GBA1|GCB|GLUC	glucosidase, beta, acid	GBA
1579	FAM189B	0.678269	1.185	5.39525	4.95331	4.83518	5.1982	93	41	59	47	FAM189B	10712	chr1	155216996	155225274	3190	-	NM_198264	protein_coding	TSS32446	P8395	C1orf2|COTE1	family with sequence similarity 189 member B	FAM189B
1580	SCAMP3	1.07147	1.86248	4.8047	5.05202	4.90429	5.94924	61	44	62	80	SCAMP3	10067	chr1	155225770	155232176	1572	-	NM_005698	protein_coding	TSS1130	P35902	C1orf3	secretory carrier membrane protein 3	SCAMP3
1581	CLK2	1.50319	0.81364	4.75836	5.66462	5.34639	5.36708	59	68	85	53	CLK2	1196	chr1	155232659	155243320	2176	-	NM_003993	protein_coding	TSS11529	P43	MGC61500|hCLK2	CDC like kinase 2	CLK2
1582	HCN3	1	1	0	0	0	0	0	0	0	0	HCN3	57657	chr1	155247218	155258498	2819	+	NM_020897	protein_coding	TSS14788	P2644	KIAA1535|MGC131493	hyperpolarization activated cyclic nucleotide gated potassium channel 3	HCN3
1583	PKLR	1	1	0	0	0	0	0	0	0	0	PKLR	5313	chr1	155259084	155271225	3164	-	NM_181871	protein_coding	TSS27798	P32653	PK1|PKL|PKR|PKRL|RPK	pyruvate kinase, liver and RBC	PKLR
1584	FDPS	1.16814	3.66529	5.21824	3.824	5.44245	5.69792	82	18	91	67	FDPS	2224	chr1	155278539	155290457	1841	+	NM_001135822	protein_coding	TSS14245	P23650	FPPS|FPS	farnesyl diphosphate synthase	FDPS
1585	RUSC1-AS1	1.18146	4.08738	5.05528	3.66675	5.29585	5.69792	73	16	82	67	RUSC1-AS1	284618	chr1	155290251	155293938	1306	-	NM_001039517	lncRNA	TSS25896	P18112	.	RUSC1 antisense RNA 1	RUSC1-AS1
1586	RUSC1	1.53475	7.11054	3.53639	3.39317	4.1544	6.22313	24	13	36	97	RUSC1	23623	chr1	155290640	155300909	4819	+	NM_001105204	protein_coding	TSS23279	P35822	DKFZp761A1822|NESCA	RUN and SH3 domain containing 1	RUSC1
1587	ASH1L	0.971888	1.09164	8.78323	8.75878	8.74209	8.88527	995	591	915	621	ASH1L	55870	chr1	155305052	155532324	11774	-	NM_018489	protein_coding	TSS20204	P21799	ASH1|ASH1L1|FLJ10504|KIAA1420|KMT2H	ash1 (absent, small, or homeotic)-like (Drosophila)	ASH1L
1588	POU5F1P4	1	1	0	0	0	0	0	0	0	0	POU5F1P4	645682	chr1	155402971	155404053	1083	+	NR_034180	misc_RNA	TSS9195	.	POU5FLC1	POU class 5 homeobox 1 pseudogene 4	POU5F1P4
1589	ASH1L-AS1	0.53091	0.714659	0.913462	1.30012	0	0.815446	2	2	0	1	ASH1L-AS1	645676	chr1	155531772	155533735	1964	+	NR_027023	lncRNA	TSS13576	.	.	ASH1L antisense RNA 1	ASH1L-AS1
1590	MSTO1	1.02735	3.94053	4.1528	2.92243	4.19174	4.90082	38	9	37	38	MSTO1	55154	chr1	155579961	155584758	2728	+	NM_018116	protein_coding	TSS9174	P17002	DKFZp686B1757|DKFZp686I01261|FLJ10504|MST|RP11-29H23.3	misato 1, mitochondrial distribution and morphology regulator	MSTO1
1591	MSTO2P	1.17342	9.19012	4.55648	2.21916	4.7872	5.41925	51	5	57	55	MSTO2P	100129405	chr1	155579979	155720479	3271	+	NR_024117	misc_RNA	TSS30723	.	MSTO2	misato family member 2, pseudogene	MSTO2P
1592	YY1AP1	0.717835	0.406541	4.47284	4.26912	3.99456	2.97059	48	25	32	9	YY1AP1	55249	chr1	155629233	155658764	2906	-	NM_018253	protein_coding	TSS27122	P15024	FLJ10875|FLJ13914|HCCA1|HCCA2|YAP|YY1AP	YY1 associated protein 1	YY1AP1
1593	DAP3	1.07831	0.330226	5.34909	5.7455	5.45786	4.14702	90	72	92	22	DAP3	7818	chr1	155658882	155708800	2229	+	NM_001199851	protein_coding	TSS4225	P32757	DAP-3|DKFZp686G12159|MGC126058|MGC126059|MRP-S29|MRPS29|bMRP-10	death associated protein 3	DAP3
1594	GON4L	0.974005	2.80294	6.31536	6.30822	6.27736	7.79516	178	107	164	291	GON4L	54856	chr1	155719449	155829191	10306	-	NM_001282860	protein_coding	TSS3031	P25944	DKFZp761I241|FLJ12923|FLJ20203|FLJ23040|GON-4|GON4|KIAA1606|MGC138817|MGC138818|RP11-243J18.4	gon-4 like	GON4L
1595	SYT11	1.46908	1.91465	4.25648	3.49024	4.81139	4.42732	41	14	58	27	SYT11	23208	chr1	155829260	155854990	5280	+	NM_152280	protein_coding	TSS26752	P8815	DKFZp781D015|KIAA0080|MGC10881|MGC17226|SYT12|sytXI	synaptotagmin 11	SYT11
1596	RIT1	1.03744	1.05907	4.75836	5.17392	4.81139	5.25672	59	48	58	49	RIT1	6016	chr1	155867599	155881193	3481	-	NM_001256820	protein_coding	TSS1583	P31096	MGC125864|MGC125865|RIBB|RIT|ROC1	Ras-like without CAAX 1	RIT1
1597	KIAA0907	0.976023	0.0266225	5.5529	5.23121	5.51789	0	104	50	96	0	KIAA0907	22889	chr1	155882834	155904233	2992	-	NM_014949	protein_coding	TSS9688	P33573	BLOM7|RP11-336K24.1	KIAA0907	KIAA0907
1598	SNORA80E	2.40061	1	0	0	1.2634	0	0	0	3	0	SNORA80E	677823	chr1	155889700	155889833	134	-	NR_002974	snoRNA	TSS906	.	.	small nucleolar RNA, H /ACA box 80E	SNORA80E
1599	SCARNA4	1	1	0	0	0	0	0	0	0	0	SCARNA4	677771	chr1	155895749	155895877	129	-	NR_003005	guide_RNA	TSS4187	.	ACA26	small Cajal body-specific RNA 4	SCARNA4
1600	RXFP4	1	1	0	0	0	0	0	0	0	0	RXFP4	339403	chr1	155911480	155912625	1146	+	NM_181885	protein_coding	TSS6205	P1351	GPCR142|GPR100|MGC126556|MGC126558|RLN3R2|RXFPR4	relaxin /insulin like family peptide receptor 4	RXFP4
1601	ARHGEF2	1.25066	0.160493	5.71941	5.11425	6.0421	2.47484	117	46	139	6	ARHGEF2	9181	chr1	155916630	155948336	4288	-	NM_004723	protein_coding	TSS20146	P10550	DKFZp547L106|DKFZp547P1516|FLJ45440|GEF|GEF-H1|GEFH1|KIAA0651|LFP40|P40	Rho /Rac guanine nucleotide exchange factor 2	ARHGEF2
1602	SSR2	1.22188	0.57165	6.40082	6.22604	6.68992	5.41925	189	101	219	55	SSR2	6746	chr1	155978839	155990758	1124	-	NM_003145	protein_coding	TSS18976	P33850	DKFZp686F19123|TLAP|TRAP-BETA|TRAPB	signal sequence receptor, beta (translocon-associated protein beta)	SSR2
1603	UBQLN4	0.433943	4.41746	3.29801	1.30012	2.09359	3.44333	20	2	7	13	UBQLN4	56893	chr1	156005085	156023616	3772	-	NM_001304342	protein_coding	TSS19756	P7992	A1U|C1orf6|CIP75|UBIN	ubiquilin 4	UBQLN4
1604	LAMTOR2	1.93015	0.373249	3.48039	3.89663	4.4291	2.47484	23	19	44	6	LAMTOR2	28956	chr1	156024517	156028301	681	+	NM_001145264	protein_coding	TSS1966	P32628	.	late endosomal /lysosomal adaptor, MAPK and MTOR activator 2	LAMTOR2
1605	RAB25	1	1	0	0	0	0	0	0	0	0	RAB25	57111	chr1	156030966	156040295	1085	+	NM_020387	protein_coding	TSS10715	P19002	CATX-8|RAB11C	RAB25, member RAS oncogene family	RAB25
1606	MEX3A	0.596997	0.0898088	3.3614	4.81024	2.6172	1.33324	21	37	11	2	MEX3A	92312	chr1	156041804	156051789	6124	-	NM_001093725	protein_coding	TSS7211	P34194	MEX-3A|RKHD4	mex-3 RNA binding family member A	MEX3A
1607	LMNA	1.01239	0.979057	7.92538	7.83553	7.94314	7.80499	548	311	525	293	LMNA	4000	chr1	156052337	156109880	3726	+	NM_001282625	protein_coding	TSS29819	P23113	CDCD1|CDDC|CMD1A|CMT2B1|EMD2|FPL|FPLD|HGPS|IDC|LDP1|LFP|LGMD1B|LMN1|LMNC|LMNL1|PRO1	lamin A /C	LMNA
1608	SEMA4A	1	0.577619	0	0.79181	0	0	0	1	0	0	SEMA4A	64218	chr1	156119735	156147542	3631	+	NM_001193301	protein_coding	TSS27913	P29199	CORD10|FLJ12287|RP35|SEMAB|SEMB	semaphorin 4A	SEMA4A
1609	SLC25A44	1.01354	0.869636	5.07432	5.17392	5.09372	4.9724	74	48	71	40	SLC25A44	9673	chr1	156163723	156182587	3952	+	NM_001286184	protein_coding	TSS7600	P35501	FLJ90431|KIAA0446|RP11-54H19.3	solute carrier family 25 member 44	SLC25A44
1610	PMF1	0.586846	3.63985	3.0123	2.92243	2.24335	4.78631	16	9	8	35	PMF1	11243	chr1	156182779	156209868	1128	+	NM_001199654	protein_coding	TSS23812	P19691	.	polyamine-modulated factor 1	PMF1
1611	PMF1-BGLAP	1	1	0	0	0	0	0	0	0	0	PMF1-BGLAP	100527963	chr1	156182779	156213123	839	+	NM_001199662	protein_coding	TSS23812	P30030	.	PMF1-BGLAP readthrough	PMF1-BGLAP
1612	BGLAP	1	1	0	0	0	0	0	0	0	0	BGLAP	632	chr1	156211753	156212086	334	+	NM_199173	protein_coding	TSS6458	P23425	BGP|OC|PMF1	bone gamma-carboxyglutamate protein	BGLAP
1613	PAQR6	1	1	0	0	0	0	0	0	0	0	PAQR6	79957	chr1	156213112	156217908	2522	-	NM_198406	protein_coding	TSS3026	P12527	FLJ22672	progestin and adipoQ receptor family member 6	PAQR6
1614	SMG5	1.6715	1.1569	2.75342	2.61323	3.49456	2.82349	13	7	22	8	SMG5	23381	chr1	156219015	156252620	4563	-	NM_015327	protein_coding	TSS22098	P31788	EST1B|FLJ34864|KIAA1089|LPTS-RP1|LPTSRP1|SMG-5	SMG5 nonsense mediated mRNA decay factor	SMG5
24371	PTGES2	0.655158	5.04303	3.69243	2.92243	3.08235	5.25672	27	9	16	49	PTGES2	80142	chr9	130882972	130890741	2677	-	NM_198938	protein_coding	TSS18020	P30584	C9orf15|FLJ14038|GBF1|MGC11289|PGES2|mPGES-2	prostaglandin E synthase 2	PTGES2
1616	GLMP	0.550515	0.665067	4.41426	4.03176	3.55312	3.44333	46	21	23	13	GLMP	112770	chr1	156262478	156265480	1868	-	NM_001256604	protein_coding	TSS30438	P33165	.	glycosylated lysosomal membrane protein	GLMP
1617	VHLL	1	1	0	0	0	0	0	0	0	0	VHLL	391104	chr1	156268415	156269428	1014	-	NM_001004319	protein_coding	TSS8	P12118	VHLP|VLP	von Hippel-Lindau tumor suppressor like	VHLL
1618	CCT3	0.773858	1.10749	7.04667	6.92666	6.67681	7.07395	297	165	217	176	CCT3	7203	chr1	156278752	156308206	2382	-	NM_005998	protein_coding	TSS32176	.	CCT-gamma|CCTG|PIG48|TCP-1-gamma|TRIC5	chaperonin containing TCP1 subunit 3	CCT3
1619	TSACC	2.51383	0.145986	0.913462	2.7761	2.24335	0	2	8	8	0	TSACC	128229	chr1	156307105	156316785	1392	+	NM_144627	protein_coding	TSS12810	P1061	.	TSSK6 activating co-chaperone	TSACC
1620	RHBG	1	2.51968	0	0	0	1.33324	0	0	0	2	RHBG	57127	chr1	156338980	156355013	2010	+	NM_020407	protein_coding	TSS17404	.	SLC42A2	Rh family B glycoprotein (gene /pseudogene)	RHBG
1621	C1orf61	1	0.313113	0	1.67524	0	0	0	3	0	0	C1orf61	10485	chr1	156374055	156399184	879	-	NM_006365	protein_coding	TSS23878	P27617	CROC4|FLJ38303	chromosome 1 open reading frame 61	C1orf61
1622	MEF2D	0.912345	0.621853	5.79022	5.62241	5.65787	4.93705	123	66	106	39	MEF2D	4209	chr1	156433513	156470634	6061	-	NM_001271629	protein_coding	TSS13628	P30970	DKFZp686I1536	myocyte enhancer factor 2D	MEF2D
1623	IQGAP3	1.41664	10.6723	2.93106	0.79181	3.43353	4.20761	15	1	21	23	IQGAP3	128239	chr1	156495197	156542396	6052	-	NM_178229	protein_coding	TSS6758	P25127	MGC10170|MGC10831|MGC1947	IQ motif containing GTPase activating protein 3	IQGAP3
1624	TTC24	1	1	0	0	0	0	0	0	0	0	TTC24	164118	chr1	156549519	156556562	2005	+	NM_001105669	protein_coding	TSS27131	P22989	FLJ20249	tetratricopeptide repeat domain 24	TTC24
1625	APOA1BP	0.970899	0.645591	6.69953	6.73199	6.65693	6.10068	233	144	214	89	APOA1BP	.	chr1	156561558	156564091	1121	+	NM_144772	.	TSS28598	P18527	AIBP|MGC119143|MGC119144|MGC119145|YJEFN1	.	.
1626	GPATCH4	1.36358	1.68524	6.27478	6.01387	6.72218	6.76683	173	87	224	142	GPATCH4	54865	chr1	156564100	156571279	2081	-	NM_182679	protein_coding	TSS17788	P22368	GPATC4	G-patch domain containing 4	GPATCH4
1627	HAPLN2	1	1.75984	0	0	0	0.815446	0	0	0	1	HAPLN2	60484	chr1	156589086	156595517	1771	+	NM_021817	protein_coding	TSS20831	P8620	BRAL1	hyaluronan and proteoglycan link protein 2	HAPLN2
1628	BCAN	1	1	0	0	0	0	0	0	0	0	BCAN	63827	chr1	156611740	156629324	3470	+	NM_198427	protein_coding	TSS15271	P34744	BEHAB|CSPG7|MGC13038	brevican	BCAN
10952	BCL2	3.32452	0.711523	2.03297	4.03176	3.76612	3.54074	7	21	27	14	BCL2	596	chr18	60790579	60986613	7491	-	NM_000633	protein_coding	TSS23880	P1041	Bcl-2	B-cell CLL /lymphoma 2	BCL2
1630	CRABP2	0.303937	0.131905	3.96151	2.92243	2.24335	0	33	9	8	0	CRABP2	1382	chr1	156669400	156675608	1043	-	NM_001878	protein_coding	TSS19457	P30633	CRABP-II|RBP6	cellular retinoic acid binding protein 2	CRABP2
1631	ISG20L2	0.81128	5.63358	4.11652	3.49024	3.81479	5.98429	37	14	28	82	ISG20L2	81875	chr1	156691683	156698231	2723	-	NM_001303095	protein_coding	TSS19452	P10963	FLJ12671	interferon stimulated exonuclease gene 20kDa like 2	ISG20L2
1632	RRNAD1	2.38603	0.185616	1.46839	2.42961	2.723	0	4	6	12	0	RRNAD1	51093	chr1	156698263	156706752	2269	+	NM_015997	protein_coding	TSS33147	P32107	.	ribosomal RNA adenine dimethylase domain containing 1	RRNAD1
1633	MRPL24	0.813029	1.96081	6.07183	5.92984	5.77321	6.90129	150	82	115	156	MRPL24	79590	chr1	156707094	156710923	1006	-	NM_024540	protein_coding	TSS8841	P10636	FLJ20917|L24mt|MGC22737|MGC9831|MRP-L18|MRP-L24	mitochondrial ribosomal protein L24	MRPL24
1634	HDGF	0.853141	0.37372	9.98522	9.91952	9.75607	8.49955	2292	1323	1850	475	HDGF	3068	chr1	156711899	156722240	2802	-	NM_001126051	protein_coding	TSS18887	P2986	DKFZp686J1764|FLJ96580|HMG1L2	hepatoma-derived growth factor	HDGF
1635	PRCC	0.691134	0.52408	4.60966	4.47288	4.07669	3.54074	53	29	34	14	PRCC	5546	chr1	156737274	156770609	2123	+	NM_005973	protein_coding	TSS11701	P19839	MGC17178|MGC4723|RCCP1|TPRC	papillary renal cell carcinoma (translocation-associated)	PRCC
1636	SH2D2A	1.13248	0.612691	2.43771	4.42458	2.6172	3.71781	10	28	11	16	SH2D2A	9047	chr1	156776035	156786640	1902	-	NM_001161441	protein_coding	TSS26508	P9281	F2771|SCAP|TSAD|VRAP	SH2 domain containing 2A	SH2D2A
1637	NTRK1	1	1	0	0	0	0	0	0	0	0	NTRK1	4914	chr1	156785542	156851642	2857	+	NM_001007792	protein_coding	TSS5416	P3755	DKFZp781I14186|MTC|TRK|TRK1|TRKA|Trk-A|p140-TrkA	neurotrophic receptor tyrosine kinase 1	NTRK1
1638	INSRR	1	1	0	0	0	0	0	0	0	0	INSRR	3645	chr1	156810665	156828712	4193	-	NM_014215	protein_coding	TSS10845	P649	IRR	insulin receptor related receptor	INSRR
1639	PEAR1	0.781894	1.22435	5.52549	4.6088	5.17054	4.90082	102	32	75	38	PEAR1	375033	chr1	156863523	156886226	4866	+	NM_001080471	protein_coding	TSS13207	P34721	FLJ00193|JEDI|MEGF12	platelet endothelial aggregation receptor 1	PEAR1
1640	LRRC71	0.995259	5.30935	3.0892	1.67524	3.08235	4.08378	17	3	16	21	LRRC71	149499	chr1	156890424	156902880	1971	+	NM_144702	protein_coding	TSS1919	P31464	.	leucine rich repeat containing 71	LRRC71
1641	ARHGEF11	1.18216	1.12963	3.42212	4.03176	3.66354	4.20761	22	21	25	23	ARHGEF11	9826	chr1	156904632	157015162	6889	-	NM_198236	protein_coding	TSS23985	P17230	DKFZp667F1223|GTRAP48|KIAA0380|PDZ-RHOGEF	Rho guanine nucleotide exchange factor 11	ARHGEF11
1642	ETV3L	1.03237	1	1.21744	0	1.2634	0	3	0	3	0	ETV3L	440695	chr1	157061835	157069600	1977	-	NM_001004341	protein_coding	TSS31263	P3263	FLJ16478	ETS variant 3 like	ETV3L
1643	ETV3	1.52237	0.131905	0.913462	2.92243	1.51978	0	2	9	4	0	ETV3	2117	chr1	157094459	157108177	2840	-	NM_001145312	protein_coding	TSS33275	P24240	FLJ79173|METS|PE-1|PE1|bA110J1.4	ETS variant 3	ETV3
1644	CYCSP52	0.56367	0.0611391	3.74091	4.03176	2.91383	0	28	21	14	0	CYCSP52	360155	chr1	157098154	157098463	310	+	NR_001560	misc_RNA	TSS23036	.	HC6|HCP2	cytochrome c, somatic pseudogene 52	CYCSP52
1645	FCRL5	1	1	0	0	0	0	0	0	0	0	FCRL5	83416	chr1	157483167	157522310	5380	-	NM_031281	protein_coding	TSS24052	P24828	BXMAS1|CD307|DKFZp667E2019|DKFZp667F216|FCRH5|FLJ00333|FLJ00397|IRTA2|MGC119590|MGC119592|MGC119593|PRO820	Fc receptor like 5	FCRL5
1646	FCRL4	1	1	0	0	0	0	0	0	0	0	FCRL4	83417	chr1	157543539	157567870	3459	-	NM_031282	protein_coding	TSS10843	P11285	FCRH4|IGFP2|IRTA1|MGC150522|MGC150523	Fc receptor like 4	FCRL4
1647	FCRL3	1	1	0	0	0	0	0	0	0	0	FCRL3	115352	chr1	157647978	157670647	3019	-	NM_052939	protein_coding	TSS15919	P17250	FCRH3|IFGP3|IRTA3|SPAP2	Fc receptor like 3	FCRL3
1648	FCRL2	1	1	0	0	0	0	0	0	0	0	FCRL2	79368	chr1	157715523	157746922	2589	-	NM_030764	protein_coding	TSS20707	P8409	FCRH2|IFGP4|IRTA4|SPAP1|SPAP1A|SPAP1B|SPAP1C	Fc receptor like 2	FCRL2
1649	FCRL1	1	1	0	0	0	0	0	0	0	0	FCRL1	115350	chr1	157764194	157789940	3157	-	NM_001159397	protein_coding	TSS5589	P13911	DKFZp667O1421|FCRH1|IFGP1|IRTA5	Fc receptor like 1	FCRL1
1650	CD5L	1	1	0	0	0	0	0	0	0	0	CD5L	922	chr1	157800704	157811634	2237	-	NM_005894	protein_coding	TSS7957	P10618	AIM|API6|PRO229|SP-ALPHA|Spalpha	CD5 molecule like	CD5L
1651	KIRREL	0.279009	0.529121	3.3614	3.39317	1.51978	2.47484	21	13	4	6	KIRREL	55243	chr1	157963063	158070052	7820	+	NM_001286349	protein_coding	TSS22445	P33452	FLJ10845|MGC129542|MGC129543|NEPH1	kin of IRRE like (Drosophila)	KIRREL
1652	LOC646268	1	1	0	0	0	0	0	0	0	0	LOC646268	646268	chr1	158101834	158110430	835	-	NR_033946	.	TSS33118	.	.	hCG1654703	LOC646268
1653	CD1D	1	0.185616	0	2.42961	0	0	0	6	0	0	CD1D	912	chr1	158149737	158156216	3783	+	NM_001766	protein_coding	TSS18835	P33040	CD1A|MGC34622|R3	CD1d molecule	CD1D
1654	CD1A	1	1	0	0	0	0	0	0	0	0	CD1A	909	chr1	158223927	158228058	2095	+	NM_001763	protein_coding	TSS10379	P1051	CD1|FCB6|HTA1|R4|T6	CD1a molecule	CD1A
1655	CD1C	1	1	0	0	0	0	0	0	0	0	CD1C	911	chr1	158259563	158264564	2592	+	NM_001765	protein_coding	TSS11349	P12435	BDCA1|CD1|CD1A|R7	CD1c molecule	CD1C
1656	CD1B	1	0.577619	0	0.79181	0	0	0	1	0	0	CD1B	910	chr1	158297740	158301321	1396	-	NM_001764	protein_coding	TSS28640	P8279	CD1|CD1A|MGC125990|MGC125991|R1	CD1b molecule	CD1B
1657	CD1E	1	1	0	0	0	0	0	0	0	0	CD1E	913	chr1	158323486	158327343	2742	+	NM_001185108	protein_coding	TSS22942	P8146	CD1A|FLJ17609|R2	CD1e molecule	CD1E
1658	OR10T2	1	1	0	0	0	0	0	0	0	0	OR10T2	128360	chr1	158368312	158369256	945	-	NM_001004475	protein_coding	TSS12523	P34747	OR1-3	olfactory receptor family 10 subfamily T member 2	OR10T2
1659	OR10K2	1	1	0	0	0	0	0	0	0	0	OR10K2	391107	chr1	158389718	158390656	939	-	NM_001004476	protein_coding	TSS14690	P18670	OR1-4	olfactory receptor family 10 subfamily K member 2	OR10K2
1660	OR10K1	1	1	0	0	0	0	0	0	0	0	OR10K1	391109	chr1	158435352	158436293	942	+	NM_001004473	protein_coding	TSS23855	P14230	OR1-6	olfactory receptor family 10 subfamily K member 1	OR10K1
1661	OR10R2	1	1	0	0	0	0	0	0	0	0	OR10R2	343406	chr1	158449668	158450675	1008	+	NM_001004472	protein_coding	TSS17219	P18459	OR1-8|OR10R2Q	olfactory receptor family 10 subfamily R member 2	OR10R2
1662	OR6Y1	1	1	0	0	0	0	0	0	0	0	OR6Y1	391112	chr1	158516918	158517895	978	-	NM_001005189	protein_coding	TSS881	P28751	OR1-11|OR6Y2	olfactory receptor family 6 subfamily Y member 1	OR6Y1
1663	OR6P1	1	1	0	0	0	0	0	0	0	0	OR6P1	128366	chr1	158532441	158533394	954	-	NM_001160325	protein_coding	TSS30559	P5514	.	olfactory receptor family 6 subfamily P member 1	OR6P1
1664	OR10X1	1	1	0	0	0	0	0	0	0	0	OR10X1	128367	chr1	158548709	158549689	981	-	NM_001004477	protein_coding	TSS5866	P23407	OR1-13|OR1-14|OR10X1P	olfactory receptor family 10 subfamily X member 1 (gene /pseudogene)	OR10X1
1665	OR10Z1	1	1	0	0	0	0	0	0	0	0	OR10Z1	128368	chr1	158576229	158577170	942	+	NM_001004478	protein_coding	TSS19085	P8598	OR1-15	olfactory receptor family 10 subfamily Z member 1	OR10Z1
1666	SPTA1	1	1	0	0	0	0	0	0	0	0	SPTA1	6708	chr1	158580496	158656506	8017	-	NM_003126	protein_coding	TSS17940	P21815	EL2|HPP|HS3|SPH3|SPTA	spectrin alpha, erythrocytic 1	SPTA1
1667	OR6K2	1	1	0	0	0	0	0	0	0	0	OR6K2	81448	chr1	158669468	158670442	975	-	NM_001005279	protein_coding	TSS817	P24527	OR1-17	olfactory receptor family 6 subfamily K member 2	OR6K2
1668	OR6K3	1	1	0	0	0	0	0	0	0	0	OR6K3	391114	chr1	158686958	158687905	948	-	NM_001005327	protein_coding	TSS22680	P31888	OR1-18	olfactory receptor family 6 subfamily K member 3	OR6K3
1669	OR6K6	1	1	0	0	0	0	0	0	0	0	OR6K6	128371	chr1	158724606	158725637	1032	+	NM_001005184	protein_coding	TSS1213	P34261	OR1-21	olfactory receptor family 6 subfamily K member 6	OR6K6
1670	OR6N1	1	1	0	0	0	0	0	0	0	0	OR6N1	128372	chr1	158735534	158736472	939	-	NM_001005185	protein_coding	TSS25974	P31446	OR1-22	olfactory receptor family 6 subfamily N member 1	OR6N1
1671	OR6N2	1	1	0	0	0	0	0	0	0	0	OR6N2	81442	chr1	158746472	158747425	954	-	NM_001005278	protein_coding	TSS14643	P28340	OR1-23	olfactory receptor family 6 subfamily N member 2	OR6N2
1672	MNDA	1	1.75984	0	0	0	0.815446	0	0	0	1	MNDA	4332	chr1	158801168	158819270	1667	+	NM_002432	protein_coding	TSS28599	P2401	PYHIN3	myeloid cell nuclear differentiation antigen	MNDA
1673	PYHIN1	1	1	0	0	0	0	0	0	0	0	PYHIN1	149628	chr1	158901337	158946849	2212	+	NM_198928	protein_coding	TSS19395	P26979	IFIX|MGC23885|RP11-520H16.1	pyrin and HIN domain family member 1	PYHIN1
1674	IFI16	1.41656	1.79673	6.50273	6.49525	7.00512	7.34062	203	122	273	212	IFI16	3428	chr1	158979682	159024945	2902	+	NM_001206567	protein_coding	TSS11154	P3394	IFNGIP1|MGC9466|PYHIN2	interferon gamma inducible protein 16	IFI16
1675	AIM2	2.89219	0.254778	1.46839	1.97269	3.00055	0	4	4	15	0	AIM2	9447	chr1	159032275	159046647	1484	-	NM_004833	protein_coding	TSS28614	P12930	PYHIN4	absent in melanoma 2	AIM2
1676	CADM3	1.93374	1	0	0	0.951394	0	0	0	2	0	CADM3	57863	chr1	159141377	159172932	3928	+	NM_021189	protein_coding	TSS7338	P35288	BIgR|FLJ10698|IGSF4B|NECL1|Necl-1|TSLL1|synCAM3	cell adhesion molecule 3	CADM3
1677	CADM3-AS1	1.93374	1	0	0	0.951394	0	0	0	2	0	CADM3-AS1	100131825	chr1	159165775	159172212	3294	-	NR_037870	lncRNA	TSS25108	.	.	CADM3 antisense RNA 1	CADM3-AS1
1678	ACKR1	1	1	0	0	0	0	0	0	0	0	ACKR1	2532	chr1	159173803	159176290	3250	+	NM_002036	protein_coding	TSS33808	P11548	.	atypical chemokine receptor 1 (Duffy blood group)	ACKR1
1679	FCER1A	1	1	0	0	0	0	0	0	0	0	FCER1A	2205	chr1	159259504	159278014	1165	+	NM_002001	protein_coding	TSS21945	P10082	FCE1A|FcERI	Fc fragment of IgE receptor Ia	FCER1A
1680	OR10J3	1	1	0	0	0	0	0	0	0	0	OR10J3	441911	chr1	159283460	159284449	990	-	NM_001004467	protein_coding	TSS4807	P8821	OR1-25|OR10J3P	olfactory receptor family 10 subfamily J member 3	OR10J3
1681	OR10J1	1	1	0	0	0	0	0	0	0	0	OR10J1	26476	chr1	159409512	159410600	1089	+	NM_012351	protein_coding	TSS25868	P36211	HGMP07J|HSHGMP07J|MGC138495|MGC138497	olfactory receptor family 10 subfamily J member 1	OR10J1
1682	OR10J5	1	1	0	0	0	0	0	0	0	0	OR10J5	127385	chr1	159504868	159505797	930	-	NM_001004469	protein_coding	TSS1946	P25630	OR1-28	olfactory receptor family 10 subfamily J member 5	OR10J5
1683	APCS	1	1	0	0	0	0	0	0	0	0	APCS	325	chr1	159557616	159558661	931	+	NM_001639	protein_coding	TSS3614	P32800	MGC88159|PTX2|SAP	amyloid P component, serum	APCS
1684	CRP	1	1	0	0	0	0	0	0	0	0	CRP	1401	chr1	159682079	159684379	2015	-	NM_000567	protein_coding	TSS30789	P6269	MGC149895|MGC88244|PTX1	C-reactive protein, pentraxin-related	CRP
1685	DUSP23	0.753463	2.52291	3.96151	2.61323	3.55312	3.94832	33	7	23	19	DUSP23	54935	chr1	159750759	159752333	685	+	NM_017823	protein_coding	TSS25444	P13063	DUSP25|FLJ20442|LDP-3|MOSP|RP11-190A12.1|VHZ	dual specificity phosphatase 23	DUSP23
1686	FCRL6	1	1	0	0	0	0	0	0	0	0	FCRL6	343413	chr1	159770301	159786047	2799	+	NM_001284217	protein_coding	TSS3687	P27215	FLJ16056|FcRH6	Fc receptor like 6	FCRL6
1687	SLAMF8	1	1	0	0	0	0	0	0	0	0	SLAMF8	56833	chr1	159796479	159807282	3300	+	NM_020125	protein_coding	TSS9775	P19812	BLAME|FLJ20442|MGC129578|SBBI42	SLAM family member 8	SLAMF8
1688	C1orf204	2.40061	0.448369	0	1.97269	1.2634	0.815446	0	4	3	1	C1orf204	284677	chr1	159804264	159825137	2501	-	NM_001134233	protein_coding	TSS33394	P13880	FLJ20442|FLJ39187	chromosome 1 open reading frame 204	C1orf204
1689	VSIG8	1	0.313113	0	1.67524	0	0	0	3	0	0	VSIG8	391123	chr1	159824106	159832447	1818	-	NM_001013661	protein_coding	TSS18698	P17533	.	V-set and immunoglobulin domain containing 8	VSIG8
1690	CFAP45	1.39693	0.957372	3.0123	3.28909	3.49456	3.22624	16	12	22	11	CFAP45	25790	chr1	159842154	159869906	1795	-	NM_012337	protein_coding	TSS12311	P35541	.	cilia and flagella associated protein 45	CFAP45
1691	TAGLN2	0.974344	1.48109	7.82776	7.92072	7.79027	8.48738	512	330	472	471	TAGLN2	8407	chr1	159887897	159895332	1754	-	NM_003564	protein_coding	TSS9590	P2923	HA1756|KIAA0120	transgelin 2	TAGLN2
1692	IGSF9	1	1	0	0	0	0	0	0	0	0	IGSF9	57549	chr1	159896829	159915386	3996	-	NM_001135050	protein_coding	TSS3167	P33226	FP18798|IGSF9A|KIAA1355|Nrt1	immunoglobulin superfamily member 9	IGSF9
1693	SLAMF9	1	1	0	0	0	0	0	0	0	0	SLAMF9	89886	chr1	159921282	159924044	1365	-	NM_033438	protein_coding	TSS9568	P28955	CD2F-10|CD2F10|CD84-H1|CD84H1|MGC88194|SF2001	SLAM family member 9	SLAMF9
1694	LINC01133	1.43392	0.326654	1.21744	2.42961	1.73741	0.815446	3	6	5	1	LINC01133	100505633	chr1	159931014	159948876	1138	+	NR_038849	lncRNA	TSS4762	.	.	long intergenic non-protein coding RNA 1133	LINC01133
1695	PIGM	0.858471	2.00625	4.71047	5.17392	4.49031	6.17842	57	48	46	94	PIGM	93183	chr1	159997462	160001783	4322	-	NM_145167	protein_coding	TSS17026	P13609	GPI-MT-I|MGC29896	phosphatidylinositol glycan anchor biosynthesis class M	PIGM
1696	KCNJ10	1	1	0	0	0	0	0	0	0	0	KCNJ10	3766	chr1	160007257	160040051	5306	-	NM_002241	protein_coding	TSS27660	P27047	BIRK-10|KCNJ13-PEN|KIR1.2|KIR4.1|SESAME	potassium voltage-gated channel subfamily J member 10	KCNJ10
1697	KCNJ9	1	1	0	0	0	0	0	0	0	0	KCNJ9	3765	chr1	160051360	160059212	3029	+	NM_004983	protein_coding	TSS10465	P13241	GIRK3|KIR3.3	potassium voltage-gated channel subfamily J member 9	KCNJ9
1698	IGSF8	0.893602	1.03071	1.68208	2.21916	1.51978	2.2628	5	5	4	5	IGSF8	93185	chr1	160061129	160068618	2202	-	NM_052868	protein_coding	TSS14184	P26043	CD316|CD81P3|EWI-2|EWI2|KCT-4|LIR-D1|PGRL	immunoglobulin superfamily member 8	IGSF8
1699	ATP1A2	1.46687	0.577619	0	0.79181	0.552741	0	0	1	1	0	ATP1A2	477	chr1	160085520	160113374	5457	+	NM_000702	protein_coding	TSS8625	P26408	FHM2|MGC59864|MHP2	ATPase Na+ /K+ transporting subunit alpha 2	ATP1A2
1700	ATP1A4	1	1	0	0	0	0	0	0	0	0	ATP1A4	480	chr1	160121352	160156767	4101	+	NM_144699	protein_coding	TSS14946	P33882	ATP1A1|ATP1AL2|MGC25056	ATPase Na+ /K+ transporting subunit alpha 4	ATP1A4
1701	CASQ1	1	1.75984	0	0	0	0.815446	0	0	0	1	CASQ1	844	chr1	160160285	160171676	1958	+	NM_001231	protein_coding	TSS6294	P22288	CASQ|PDIB1	calsequestrin 1	CASQ1
1702	LOC729867	1	1	0	0	0	0	0	0	0	0	LOC729867	729867	chr1	160171989	160178659	1578	-	NR_123725	lncRNA	TSS21000	.	.	uncharacterized LOC729867	LOC729867
1703	PEA15	1.07199	4.16334	8.62757	8.72427	8.72787	10.782	893	577	906	2316	PEA15	8682	chr1	160175109	160185166	2730	+	NM_001297576	protein_coding	TSS13648	P18534	HMAT1|HUMMAT1H|MAT1|MAT1H|PEA-15|PED	phosphoprotein enriched in astrocytes 15	PEA15
1704	DCAF8	0.88878	1.09699	7.12181	7.61649	6.95171	7.75004	313	267	263	282	DCAF8	50717	chr1	160185505	160232350	5623	-	NM_015726	protein_coding	TSS22468	P15027	DKFZp781G1096|FLJ35857|H326|MGC117276|MGC118891|MGC99640|WDR42A	DDB1 and CUL4 associated factor 8	DCAF8
1705	PEX19	0.318359	1.28684	4.47284	3.17691	2.82157	3.54074	48	11	13	14	PEX19	5824	chr1	160246599	160254941	3617	-	NM_001193644	protein_coding	TSS7974	P32808	D1S2223E|FLJ55296|HK33|PMP1|PMPI|PXF|PXMP1	peroxisomal biogenesis factor 19	PEX19
1706	COPA	1.11928	1.85601	7.14	7.18046	7.30258	8.07266	317	197	336	353	COPA	1314	chr1	160258377	160313354	5639	-	NM_001098398	protein_coding	TSS25734	P24981	FLJ26320|HEP-COP	coatomer protein complex subunit alpha	COPA
1707	SUMO1P3	0.95121	0.22617	4.50126	5.68527	4.4291	3.54074	49	69	44	14	SUMO1P3	474338	chr1	160287055	160288260	1206	+	NR_002190	misc_RNA	TSS1239	.	.	SUMO1 pseudogene 3	SUMO1P3
1708	NCSTN	1.22244	0.42897	4.47284	5.01986	4.7626	3.79881	48	43	56	17	NCSTN	23385	chr1	160313063	160328742	3074	+	NM_015331	protein_coding	TSS12151	P30064	APH2|KIAA0253	nicastrin	NCSTN
1709	NHLH1	0.200964	0.448369	2.31499	1.97269	0	0.815446	9	4	0	1	NHLH1	4807	chr1	160336861	160342638	2559	+	NM_005598	protein_coding	TSS1708	P28054	HEN1|NSCL|NSCL1|bHLHa35	nescient helix-loop-helix 1	NHLH1
1710	VANGL2	0.867548	1	1.46839	0	1.2634	0	4	0	3	0	VANGL2	57216	chr1	160370364	160398468	5352	+	NM_020335	protein_coding	TSS21699	P19115	KIAA1215|LPP1|LTAP|MGC119403|MGC119404|STB1|STBM|STBM1	VANGL planar cell polarity protein 2	VANGL2
1711	SLAMF6	1	1.75984	0	0	0	0.815446	0	0	0	1	SLAMF6	114836	chr1	160454820	160493052	2596	-	NM_001184714	protein_coding	TSS19379	P29519	FLJ50657|KALI|KALIb|Ly108|MGC104953|NTB-A|NTBA|SF2000	SLAM family member 6	SLAMF6
1712	CD84	1	1	0	0	0	0	0	0	0	0	CD84	8832	chr1	160510884	160549306	8399	-	NM_003874	protein_coding	TSS33208	P4374	DKFZp781E2378|LY9B|SLAMF5|hCD84|mCD84	CD84 molecule	CD84
1713	SLAMF1	1	1	0	0	0	0	0	0	0	0	SLAMF1	6504	chr1	160579609	160617101	2298	-	NM_003037	protein_coding	TSS30388	.	CD150|CDw150|SLAM	signaling lymphocytic activation molecule family member 1	SLAMF1
1714	CD48	1	1	0	0	0	0	0	0	0	0	CD48	962	chr1	160648536	160681641	2173	-	NM_001778	protein_coding	TSS27250	P34892	BCM1|BLAST|BLAST1|MEM-102|SLAMF2|hCD48|mCD48	CD48 molecule	CD48
1715	SLAMF7	1	1	0	0	0	0	0	0	0	0	SLAMF7	57823	chr1	160708847	160724608	2676	+	NM_001282595	protein_coding	TSS22128	P7118	19A|CD319|CRACC|CS1	SLAM family member 7	SLAMF7
1716	LY9	1	1	0	0	0	0	0	0	0	0	LY9	4063	chr1	160765864	160798045	3768	+	NM_002348	protein_coding	TSS23153	P23700	CD229|SLAMF3|hly9|mLY9	lymphocyte antigen 9	LY9
1717	CD244	1	1	0	0	0	0	0	0	0	0	CD244	51744	chr1	160799950	160832692	2510	-	NM_001166664	protein_coding	TSS28851	P21093	2B4|NAIL|NKR2B4|Nmrk|SLAMF4	CD244 molecule	CD244
1718	ITLN1	1	1	0	0	0	0	0	0	0	0	ITLN1	55600	chr1	160846330	160854960	1182	-	NM_017625	protein_coding	TSS21390	P30500	FLJ20022|HL-1|HL1|INTL|ITLN|LFR|hIntL|omentin	intelectin 1	ITLN1
1719	LOC101928372	1	1	0	0	0	0	0	0	0	0	LOC101928372	101928372	chr1	160902255	160919712	2136	+	NR_110695	lncRNA	TSS4390	.	.	uncharacterized LOC101928372	LOC101928372
1720	ITLN2	1	1	0	0	0	0	0	0	0	0	ITLN2	142683	chr1	160914816	160924589	1150	-	NM_080878	protein_coding	TSS21398	P18399	HL-2|HL2	intelectin 2	ITLN2
1721	F11R	1.46687	0.577619	0	0.79181	0.552741	0	0	1	1	0	F11R	50848	chr1	160965001	160991133	4830	-	NM_016946	protein_coding	TSS12012	P17206	CD321|JAM|JAM1|JAMA|JCAM|KAT|PAM-1	F11 receptor	F11R
1722	TSTD1	1	0.313113	0	1.67524	0	0	0	3	0	0	TSTD1	100131187	chr1	161007422	161008774	586	-	NM_001113206	protein_coding	TSS10384	P5409	KAT	thiosulfate sulfurtransferase like domain containing 1	TSTD1
1723	USF1	1	1	0	0	0	0	0	0	0	0	USF1	7391	chr1	161009041	161015769	1920	-	NM_001276373	protein_coding	TSS5392	P4143	FCHL|FCHL1|HYPLIP1|MLTF|MLTFI|UEF|bHLHb11	upstream transcription factor 1	USF1
1724	ARHGAP30	1	1	0	0	0	0	0	0	0	0	ARHGAP30	257106	chr1	161016732	161039760	4143	-	NM_181720	protein_coding	TSS31138	P5622	FLJ00267|FLJ44128	Rho GTPase activating protein 30	ARHGAP30
1725	PVRL4	1	1	0	0	0	0	0	0	0	0	PVRL4	.	chr1	161040781	161059385	3502	-	NM_030916	.	TSS33685	P30430	LNIR|PRR4|nectin-4	.	.
1726	KLHDC9	1	2.51968	0	0	0	1.33324	0	0	0	2	KLHDC9	126823	chr1	161068151	161070138	1978	+	NM_001007255	protein_coding	TSS32859	.	KARCA1|MGC33338|RP11-544M22.9	kelch domain containing 9	KLHDC9
1727	PFDN2	1.05588	1.91294	5.9534	5.94704	6.03184	6.88283	138	83	138	154	PFDN2	5202	chr1	161070346	161087866	642	-	NM_012394	protein_coding	TSS11564	P21923	PFD2	prefoldin subunit 2	PFDN2
1728	NIT1	1.34327	0.7398	4.78172	4.81024	5.20746	4.37545	60	37	77	26	NIT1	4817	chr1	161087862	161095235	3366	+	NM_001185092	protein_coding	TSS24433	P34975	MGC57670	nitrilase 1	NIT1
1729	DEDD	1.24904	0.368243	5.85772	6.01387	6.17854	4.5726	129	87	153	30	DEDD	9191	chr1	161090769	161102478	2436	-	NM_032998	protein_coding	TSS17040	P25041	CASP8IP1|DEDD1|DEFT|FLDED1	death effector domain containing	DEDD
1730	UFC1	1.29882	1.74715	5.52549	5.68527	5.90269	6.49027	102	69	126	117	UFC1	51506	chr1	161123534	161128646	1122	+	NM_016406	protein_coding	TSS22294	P13752	HSPC155	ubiquitin-fold modifier conjugating enzyme 1	UFC1
1731	USP21	0.689756	0.25777	3.53639	3.28909	3.00055	1.33324	24	12	15	2	USP21	27005	chr1	161129254	161135516	2354	+	NM_012475	protein_coding	TSS11793	P30360	MGC3394|USP16|USP23	ubiquitin specific peptidase 21	USP21
1732	PPOX	0.591566	0.384475	3.48039	3.39317	2.723	2.01413	23	13	12	4	PPOX	5498	chr1	161136181	161141010	1707	+	NM_000309	protein_coding	TSS30918	P7384	MGC8485|PPO|V290M|VP	protoporphyrinogen oxidase	PPOX
1733	B4GALT3	1.57964	2.7459	4.41426	4.91885	5.07386	6.37613	46	40	70	108	B4GALT3	8703	chr1	161141100	161147758	2323	-	NM_003779	protein_coding	TSS4566	P1494	beta4Gal-T3	beta-1,4-galactosyltransferase 3	B4GALT3
1734	ADAMTS4	0.581077	1.99794	3.16222	3.74751	2.37902	4.74602	18	17	9	34	ADAMTS4	9507	chr1	161159538	161168845	4332	-	NM_005099	protein_coding	TSS18265	P6654	ADAMTS-2|ADAMTS-4|ADMP-1|KIAA0688	ADAM metallopeptidase with thrombospondin type 1 motif 4	ADAMTS4
1735	NDUFS2	1.11217	0.965722	5.85772	5.39059	6.0111	5.34027	129	56	136	52	NDUFS2	4720	chr1	161169105	161184184	2041	+	NM_004550	protein_coding	TSS6040	P13205	CI-49	NADH:ubiquinone oxidoreductase core subunit S2	NDUFS2
1736	FCER1G	0.361387	1	1.46839	0	0	0	4	0	0	0	FCER1G	2207	chr1	161185087	161189038	591	+	NM_004106	protein_coding	TSS3370	P4991	FCRG	Fc fragment of IgE receptor Ig	FCER1G
1737	APOA2	0.693587	1	0.527851	0	0	0	1	0	0	0	APOA2	336	chr1	161192083	161193418	473	-	NM_001643	protein_coding	TSS17609	P28395	Apo-AII|ApoA-II|apoAII	apolipoprotein A2	APOA2
1738	TOMM40L	0.460716	4.13129	3.3614	2.21916	2.24335	4.26575	21	5	8	24	TOMM40L	84134	chr1	161195729	161200536	2911	+	NM_032174	protein_coding	TSS15342	P9389	FLJ12770|RP11-297K8.10|TOMM40B	translocase of outer mitochondrial membrane 40 like	TOMM40L
1739	NR1I3	1	1	0	0	0	0	0	0	0	0	NR1I3	9970	chr1	161199456	161208000	1227	-	NM_001077473	protein_coding	TSS23841	P12951	CAR|CAR1|MB67|MGC150433|MGC97144|MGC97209	nuclear receptor subfamily 1 group I member 3	NR1I3
1740	PCP4L1	1	1	0	0	0	0	0	0	0	0	PCP4L1	654790	chr1	161228517	161255240	1424	+	NM_001102566	protein_coding	TSS28453	P15369	IQM1	Purkinje cell protein 4 like 1	PCP4L1
1741	MPZ	1	1	0	0	0	0	0	0	0	0	MPZ	4359	chr1	161274525	161279762	1955	-	NM_000530	protein_coding	TSS21012	P17819	CHM|CMT1|CMT1B|CMT2I|CMT2J|CMT4E|CMTDI3|DSS|HMSNIB|MPP|P0	myelin protein zero	MPZ
1742	SDHC	0.875173	0.0792503	5.61924	4.47288	5.42688	0.815446	109	29	90	1	SDHC	6391	chr1	161284166	161334535	2879	+	NM_003001	protein_coding	TSS22247	P7189	CYB560|CYBL|PGL3|QPS1|SDH3	succinate dehydrogenase complex subunit C	SDHC
1743	CFAP126	1	1	0	0	0	0	0	0	0	0	CFAP126	257177	chr1	161334521	161337673	783	-	NM_001013625	protein_coding	TSS24320	P30372	.	cilia and flagella associated protein 126	CFAP126
1744	FCGR2A	2.40061	0.406093	0	1.30012	1.2634	0	0	2	3	0	FCGR2A	2212	chr1	161475205	161489360	2684	+	NM_021642	protein_coding	TSS28962	P13345	CD32|CD32A|CDw32|FCG2|FCGR2|FCGR2A1|FcGR|IGFR2|MGC23887|MGC30032	Fc fragment of IgG receptor IIa	FCGR2A
1745	HSPA6	3.2445	0.132949	3.0892	7.98459	4.7872	5.07353	17	345	57	43	HSPA6	3310	chr1	161494330	161496687	2358	+	NM_002155	protein_coding	TSS28993	P24523	.	heat shock protein family A (Hsp70) member 6	HSPA6
1746	FCGR3A	1	0.577619	0	0.79181	0	0	0	1	0	0	FCGR3A	2214	chr1	161511551	161520413	2150	-	NM_000569	protein_coding	TSS22219	P22338	CD16|CD16A|FCG3|FCGR3|FCGRIII|FCR-10|FCRIII|FCRIIIA|IGFR3	Fc fragment of IgG receptor IIIa	FCGR3A
1747	FCGR2C	2.86748	1	0	0	1.51978	0	0	0	4	0	FCGR2C	9103	chr1	161551129	161571010	2488	+	NR_047648	misc_RNA	TSS30743	.	CD32|CD32C|CDW32|FCG2|FCRIIC|IGFR2	Fc fragment of IgG receptor IIc (gene /pseudogene)	FCGR2C
1748	HSPA7	3.07598	0.204228	1.68208	6.24007	3.30313	3.94832	5	102	19	19	HSPA7	3311	chr1	161575849	161578341	2493	+	NR_024151	misc_RNA	TSS20942	.	HSP70B	heat shock protein family A (Hsp70) member 7	HSPA7
1749	FCGR3B	1	1	0	0	0	0	0	0	0	0	FCGR3B	2215	chr1	161592988	161601753	2412	-	NM_001244753	protein_coding	TSS17475	P6102	CD16|CD16b|FCG3|FCGR3	Fc fragment of IgG receptor IIIb	FCGR3B
1750	FCGR2B	1	1.75984	0	0	0	0.815446	0	0	0	1	FCGR2B	2213	chr1	161632905	161648444	2416	+	NM_001002273	protein_coding	TSS4793	P23002	CD32|CD32B|FCG2|FCGR2|IGFR2	Fc fragment of IgG receptor IIb	FCGR2B
1751	RPL31P11	0.94995	0.266681	6.88891	5.70562	6.81483	3.79881	266	70	239	17	RPL31P11	641311	chr1	161653495	161655042	1548	-	NR_002595	misc_RNA	TSS11474	.	RPL31_1_108	ribosomal protein L31 pseudogene 11	RPL31P11
1752	FCRLA	1	1	0	0	0	0	0	0	0	0	FCRLA	84824	chr1	161676762	161684142	2363	+	NM_032738	protein_coding	TSS7520	P26384	FCRL|FCRL1|FCRLM1|FCRLX|FCRLb|FCRLc1|FCRLc2|FCRLd|FCRLe|FCRX|FREB|MGC4595	Fc receptor like A	FCRLA
1753	FCRLB	1.46687	0.406093	0	1.30012	0.552741	0	0	2	1	0	FCRLB	127943	chr1	161691334	161697933	2329	+	NM_001002901	protein_coding	TSS14332	P26519	FCRL2|FCRLM2|FCRLY|FLJ31052|FREB-2|FcRY|RP11-474I16.6	Fc receptor like B	FCRLB
1754	DUSP12	0.463749	0.0256248	5.65762	5.28632	4.54904	0	112	52	48	0	DUSP12	11266	chr1	161719558	161726954	1274	+	NM_007240	protein_coding	TSS33502	P29302	DUSP1|YVH1	dual specificity phosphatase 12	DUSP12
1755	ATF6	1.34073	1.73948	4.95611	5.20285	5.37912	6.00151	68	49	87	83	ATF6	22926	chr1	161736034	161933860	7546	+	NM_007348	protein_coding	TSS24135	P5478	ATF6A	activating transcription factor 6	ATF6
1756	OLFML2B	0.457125	1	1.68208	0	0.552741	0	5	0	1	0	OLFML2B	25903	chr1	161952982	161994255	3771	-	NM_015441	protein_coding	TSS4520	P25143	MGC51337|RP11-227F8.1	olfactomedin like 2B	OLFML2B
1757	NOS1AP	0.50405	4.69397	3.23171	2.7761	2.24335	5.0069	19	8	8	41	NOS1AP	9722	chr1	162039581	162339813	7110	+	NM_001164757	protein_coding	TSS27507	P14872	6330408P19Rik|CAPON|MGC138500	nitric oxide synthase 1 adaptor protein	NOS1AP
1758	C1orf111	1	1	0	0	0	0	0	0	0	0	C1orf111	284680	chr1	162343515	162346644	1173	-	NM_182581	.	TSS22394	P1313	RP11-565P22.3	chromosome 1 open reading frame 111	C1orf111
1759	C1orf226	1	1	0	0	0	0	0	0	0	0	C1orf226	400793	chr1	162348696	162353501	1473	+	NM_001135240	protein_coding	TSS6547	P28454	FLJ13137|FLJ43132|FLJ55152	chromosome 1 open reading frame 226	C1orf226
1760	SH2D1B	1	1	0	0	0	0	0	0	0	0	SH2D1B	117157	chr1	162365056	162381928	2535	-	NM_053282	protein_coding	TSS5208	P4474	EAT2	SH2 domain containing 1B	SH2D1B
1761	UHMK1	0.946462	0.847913	5.90103	5.80331	5.82165	5.5653	133	75	119	61	UHMK1	127933	chr1	162466964	162499419	8658	+	NM_001184763	protein_coding	TSS17622	P3312	DKFZp434C1613|FLJ23015|KIS|KIST	U2AF homology motif (UHM) kinase 1	UHMK1
1762	UAP1	1.23905	0.573469	5.67019	5.46413	5.97942	4.66192	113	59	133	32	UAP1	6675	chr1	162531296	162569633	2327	+	NM_003115	protein_coding	TSS2270	P23161	AGX|AGX1|AGX2|SPAG2	UDP-N-acetylglucosamine pyrophosphorylase 1	UAP1
1763	DDR2	1.74954	0.827884	6.01383	5.3131	6.8208	5.0406	144	53	240	42	DDR2	4921	chr1	162602228	162750247	3244	+	NM_001014796	protein_coding	TSS14130	P486	MIG20a|NTRKR3|TKT|TYRO10	discoidin domain receptor tyrosine kinase 2	DDR2
1764	HSD17B7	0.32351	1.60992	2.18086	1.97269	0.552741	2.65967	8	4	1	7	HSD17B7	51478	chr1	162760492	162782608	1838	+	NM_001304512	protein_coding	TSS22310	P32740	MGC12523|MGC75018|PRAP|SDR37C1	hydroxysteroid (17-beta) dehydrogenase 7	HSD17B7
1765	C1orf110	0.693587	1	0.527851	0	0	0	1	0	0	0	C1orf110	.	chr1	162824087	162838605	1552	-	NM_178550	.	TSS5471	P12816	FLJ41579|MGC48998	.	.
1766	RGS4	0.344344	0.918853	4.04109	4.26912	2.50302	4.14702	35	25	10	22	RGS4	5999	chr1	163038396	163046592	4549	+	NM_001102445	protein_coding	TSS2397	P9908	DKFZp761F1924|MGC2124|MGC60244|RGP4|SCZD9	regulator of G-protein signaling 4	RGS4
1767	RGS5	0.728395	0.313113	2.5508	1.67524	2.09359	0	11	3	7	0	RGS5	8490	chr1	163112089	163291581	7591	-	NM_003617	protein_coding	TSS30458	P7222	MST092|MST106|MST129|MSTP032|MSTP092|MSTP106|MSTP129	regulator of G-protein signaling 5	RGS5
1768	LOC101928404	0.430045	1	1.21744	0	0	0	3	0	0	0	LOC101928404	101928404	chr1	163131465	163182813	2633	+	NR_110699	lncRNA	TSS14717	.	.	uncharacterized LOC101928404	LOC101928404
1769	NUF2	1.68451	0.660166	2.5508	2.61323	3.30313	2.01413	11	7	19	4	NUF2	83540	chr1	163291723	163325553	1843	+	NM_031423	protein_coding	TSS18707	P4376	CDCA1|CT106|NUF2R	NUF2, NDC80 kinetochore complex component	NUF2
1770	LOC100422212	1	0.577619	0	0.79181	0	0	0	1	0	0	LOC100422212	100422212	chr1	163390860	163392981	2122	-	NR_104294	misc_RNA	TSS365	.	.	eukaryotic translation initiation factor 3 subunit J pseudogene	LOC100422212
1771	PBX1	0.712394	1.58535	9.55039	9.34019	9.06114	10.005	1695	885	1142	1351	PBX1	5087	chr1	164528597	164821060	9387	+	NM_001204963	protein_coding	TSS12947	P2394	DKFZp686B09108|MGC126627	pre-B-cell leukemia homeobox 1	PBX1
1772	LOC100505795	1	0.313113	0	1.67524	0	0	0	3	0	0	LOC100505795	100505795	chr1	164738353	164743878	1963	-	NR_038072	lncRNA	TSS30261	.	.	uncharacterized LOC100505795	LOC100505795
1773	LMX1A	1	1	0	0	0	0	0	0	0	0	LMX1A	4009	chr1	165171104	165325952	3717	-	NM_001174069	protein_coding	TSS23344	P34912	LMX1|LMX1.1|MGC87616	LIM homeobox transcription factor 1 alpha	LMX1A
1774	RXRG	1	1	0	0	0	0	0	0	0	0	RXRG	6258	chr1	165370159	165414592	2527	-	NM_001256570	protein_coding	TSS28807	P16505	NR2B3|RXRC	retinoid X receptor gamma	RXRG
1775	LOC400794	1	1	0	0	0	0	0	0	0	0	LOC400794	400794	chr1	165446079	165551341	1752	-	NR_026744	lncRNA	TSS9149	.	.	uncharacterized LOC400794	LOC400794
1776	LRRC52	1	1	0	0	0	0	0	0	0	0	LRRC52	440699	chr1	165513478	165533185	1122	+	NM_001005214	protein_coding	TSS5541	P13546	FLJ25811	leucine rich repeat containing 52	LRRC52
1777	MGST3	1.42075	0.344539	6.80019	5.8589	7.30684	4.32164	250	78	337	25	MGST3	4259	chr1	165600110	165625372	1518	+	NM_004528	protein_coding	TSS1221	P30423	GST-III	microsomal glutathione S-transferase 3	MGST3
1778	ALDH9A1	1.06654	1.0738	5.39525	5.41552	5.48819	5.51824	93	57	94	59	ALDH9A1	223	chr1	165631449	165667900	2500	-	NM_000696	protein_coding	TSS26463	P1365	ALDH4|ALDH7|ALDH9|E3|TMABADH	aldehyde dehydrogenase 9 family member A1	ALDH9A1
1779	LOC440700	1	1	0	0	0	0	0	0	0	0	LOC440700	440700	chr1	165667987	165679199	1210	+	NR_036683	misc_RNA	TSS27177	.	.	carbonic anhydrase 14 pseudogene	LOC440700
1780	TMCO1	0.779064	1.37074	8.84275	8.83237	8.48256	9.28732	1037	622	764	821	TMCO1	54499	chr1	165693528	165738159	5050	-	NM_019026	protein_coding	TSS26202	.	HP10122|PCIA3|PNAS-136|RP11-466F5.7|TMCC4	transmembrane and coiled-coil domains 1	TMCO1
1781	LOC100147773	1	1	0	0	0	0	0	0	0	0	LOC100147773	100147773	chr1	165738166	165744685	2147	+	NR_125374	lncRNA	TSS3213	.	.	uncharacterized LOC100147773	LOC100147773
1782	UCK2	0.957048	0.362513	4.58331	5.3394	4.51997	3.8755	52	54	47	18	UCK2	7371	chr1	165796732	165880855	4920	+	NM_012474	protein_coding	TSS26389	P6534	TSA903|UK|UMPK	uridine-cytidine kinase 2	UCK2
1783	FAM78B	0.661244	0.805652	7.77927	6.95244	7.18252	6.64067	495	168	309	130	FAM78B	149297	chr1	166039256	166135958	1481	-	NM_001017961	protein_coding	TSS17521	P24410	MGC131653	family with sequence similarity 78 member B	FAM78B
1784	FMO9P	1	1	0	0	0	0	0	0	0	0	FMO9P	116123	chr1	166573153	166594473	1362	+	NR_002925	misc_RNA	TSS23314	.	MGC23941	flavin containing monooxygenase 9 pseudogene	FMO9P
1785	POGK	0.594034	0.303122	2.84497	3.05527	2.09359	1.33324	14	10	7	2	POGK	57645	chr1	166808724	166823709	3852	+	NM_017542	protein_coding	TSS11414	P1263	BASS2|KIAA1513|KIAA15131|KRBOX2	pogo transposable element with KRAB domain	POGK
1786	TADA1	0.472513	0.406093	2.03297	1.30012	0.951394	0	7	2	2	0	TADA1	117143	chr1	166825749	166845654	2247	-	NM_053053	protein_coding	TSS5043	P32205	ADA1|HFI1|RP1-9E21.4|STAF42|TADA1L|hADA1	transcriptional adaptor 1	TADA1
1787	ILDR2	1	0.406093	0	1.30012	0	0	0	2	0	0	ILDR2	387597	chr1	166882441	166944561	8127	-	NM_199351	protein_coding	TSS12061	P25037	C1orf32|RP4-782G3.2|dJ782G3.1	immunoglobulin like domain containing receptor 2	ILDR2
1788	MAEL	1	1	0	0	0	0	0	0	0	0	MAEL	84944	chr1	166944819	166991449	2095	+	NM_001286378	protein_coding	TSS21987	P17811	CT128|FLJ14904|RP11-102C16.1	maelstrom spermatogenic transposon silencer	MAEL
1789	GPA33	1	1	0	0	0	0	0	0	0	0	GPA33	10223	chr1	167022073	167059868	2802	-	NM_005814	protein_coding	TSS5472	P29085	A33|MGC129986|MGC129987	glycoprotein A33	GPA33
1790	DUSP27	1	1	0	0	0	0	0	0	0	0	DUSP27	92235	chr1	167064087	167098402	4034	+	NM_001080426	protein_coding	TSS4802	P24060	.	dual specificity phosphatase 27 (putative)	DUSP27
1791	LINC01363	1	1	0	0	0	0	0	0	0	0	LINC01363	101928484	chr1	167144599	167165042	1854	-	NR_110811	lncRNA	TSS30808	.	.	long intergenic non-protein coding RNA 1363	LINC01363
1792	POU2F1	1.01832	0.713868	7.69873	7.51056	7.72491	7.02429	468	248	451	170	POU2F1	5451	chr1	167190066	167396582	14342	+	NM_001198786	protein_coding	TSS13333	P18495	OCT1|OTF1	POU class 2 homeobox 1	POU2F1
1793	CD247	1	1	0	0	0	0	0	0	0	0	CD247	919	chr1	167399877	167487847	1678	-	NM_000734	protein_coding	TSS6035	P23280	CD3-ZETA|CD3H|CD3Q|CD3Z|T3Z|TCRZ	CD247 molecule	CD247
1794	CREG1	1.68451	0.867519	2.5508	2.21916	3.30313	2.01413	11	5	19	4	CREG1	8804	chr1	167510251	167523056	2025	-	NM_003851	protein_coding	TSS5389	P27756	CREG	cellular repressor of E1A stimulated genes 1	CREG1
1795	RCSD1	1	1	0	0	0	0	0	0	0	0	RCSD1	92241	chr1	167599474	167675486	2991	+	NM_052862	protein_coding	TSS24863	P11013	CAPZIP|MGC126585|MGC126611|MGC21854|MK2S4	RCSD domain containing 1	RCSD1
1796	MPZL1	0.876328	1.07796	5.46905	4.21334	5.2786	4.32164	98	24	81	25	MPZL1	9019	chr1	167691187	167761156	5010	+	NM_001146191	protein_coding	TSS4946	P30188	FLJ21047|MPZL1b|PZR|PZR1b|PZRa|PZRb	myelin protein zero like 1	MPZL1
1797	ADCY10	1	0.254778	0	1.97269	0	0	0	4	0	0	ADCY10	55811	chr1	167778625	167883464	5432	-	NM_001167749	protein_coding	TSS27054	P30087	HCA2|RP1-313L4.2|SAC|SACI|Sacy	adenylate cyclase 10 (soluble)	ADCY10
1798	MPC2	0.373592	0.151336	5.23526	4.98697	3.81479	2.2628	83	42	28	5	MPC2	25874	chr1	167885913	167906307	2285	-	NM_015415	protein_coding	TSS13151	.	.	mitochondrial pyruvate carrier 2	MPC2
1799	DCAF6	0.655199	1.68639	5.83557	5.7843	5.22558	6.53824	127	74	78	121	DCAF6	55827	chr1	167905797	168045083	3619	+	NM_001198957	protein_coding	TSS21066	P32046	1200006M05Rik|ARCAP|IQWD1|MSTP055|NRIP|PC326	DDB1 and CUL4 associated factor 6	DCAF6
1800	GPR161	2.51851	0.660781	2.93106	3.824	4.26363	3.22624	15	18	39	11	GPR161	23432	chr1	168048780	168106905	9459	-	NM_153832	protein_coding	TSS31021	P7546	FLJ33952|RE2	G protein-coupled receptor 161	GPR161
1801	TIPRL	1.23627	0.200862	6.12759	5.28632	6.43358	2.97059	156	52	183	9	TIPRL	261726	chr1	168148083	168171351	3307	+	NM_001031800	protein_coding	TSS28131	P4879	MGC3794|TIP|TIP41|dJ69E11.3	TOR signaling pathway regulator	TIPRL
1802	SFT2D2	0.857731	1	2.31499	0	2.09359	0	9	0	7	0	SFT2D2	375035	chr1	168195255	168212088	856	+	NM_199344	protein_coding	TSS23643	P15796	FLJ34085|UNQ512|dJ747L4.C1.2	SFT2 domain containing 2	SFT2D2
1803	ANKRD36BP1	1	1	0	0	0	0	0	0	0	0	ANKRD36BP1	84832	chr1	168214819	168216668	1850	-	NR_026844	misc_RNA	TSS25496	.	ANKRD26L1|ANKRD36BL1|MGC12538	ankyrin repeat domain 36B pseudogene 1	ANKRD36BP1
1804	TBX19	3.80122	5.40551	0	0.79181	1.92646	3.22624	0	1	6	11	TBX19	9095	chr1	168250278	168283664	2822	+	NM_005149	protein_coding	TSS19652	P35235	FLJ26302|FLJ34543|TBS19|TPIT|dJ747L4.1	T-box 19	TBX19
1805	LOC100505918	1	1	0	0	0	0	0	0	0	0	LOC100505918	100505918	chr1	168369427	168391894	2441	-	NR_037851	lncRNA	TSS1104	.	.	uncharacterized LOC100505918	LOC100505918
1806	LOC101928565	1	1	0	0	0	0	0	0	0	0	LOC101928565	101928565	chr1	168433352	168464882	619	-	NR_125956	lncRNA	TSS12721	.	.	uncharacterized LOC101928565	LOC101928565
1807	XCL2	1	1	0	0	0	0	0	0	0	0	XCL2	6846	chr1	168510003	168513235	565	-	NM_003175	protein_coding	TSS16301	P27355	SCM-1b|SCM1B|SCYC2	X-C motif chemokine ligand 2	XCL2
1808	XCL1	1	1	0	0	0	0	0	0	0	0	XCL1	6375	chr1	168545711	168551315	1367	+	NM_002995	protein_coding	TSS382	P24617	ATAC|LPTN|LTN|SCM-1|SCM-1a|SCM1|SCYC1	X-C motif chemokine ligand 1	XCL1
1809	DPT	1	1	0	0	0	0	0	0	0	0	DPT	1805	chr1	168664695	168698442	1728	-	NM_001937	protein_coding	TSS15008	P25476	TRAMP	dermatopontin	DPT
1810	LINC00626	1	1	0	0	0	0	0	0	0	0	LINC00626	79100	chr1	168756179	168762126	955	+	NR_024160	lncRNA	TSS19331	.	.	long intergenic non-protein coding RNA 626	LINC00626
1811	LINC00970	0.693587	1	0.527851	0	0	0	1	0	0	0	LINC00970	101978719	chr1	168873143	169056243	1129	-	NR_104091	lncRNA	TSS294	.	.	long intergenic non-protein coding RNA 970	LINC00970
1812	ATP1B1	1.04481	0.335382	6.92607	7.20926	6.98931	5.63314	273	201	270	64	ATP1B1	481	chr1	169075947	169101960	2200	+	NM_001677	protein_coding	TSS29278	P12664	ATP1B|MGC1798	ATPase Na+ /K+ transporting subunit beta 1	ATP1B1
1813	NME7	0.746327	0.370266	6.59133	6.50689	6.16921	5.07353	216	123	152	43	NME7	29922	chr1	169101768	169337201	1671	-	NM_013330	protein_coding	TSS9201	P24129	FLJ37194|nm23-H7	NME /NM23 family member 7	NME7
1814	BLZF1	0.206901	1.1939	3.53639	2.21916	1.2634	2.47484	24	5	3	6	BLZF1	8548	chr1	169337194	169365780	2316	+	NM_003666	protein_coding	TSS11282	P11992	GOLGIN-45|JEM-1|JEM-1s|JEM1|MGC22497	basic leucine zipper nuclear factor 1	BLZF1
1815	CCDC181	1.46687	1	0	0	0.552741	0	0	0	1	0	CCDC181	57821	chr1	169364108	169429907	2399	-	NM_021179	protein_coding	TSS8041	P21595	.	coiled-coil domain containing 181	CCDC181
1816	SLC19A2	0.53091	0.577619	0.913462	0.79181	0	0	2	1	0	0	SLC19A2	10560	chr1	169433149	169455208	3636	-	NM_006996	protein_coding	TSS25522	P7181	TC1|THT1|THTR1|TRMA	solute carrier family 19 member 2	SLC19A2
1817	F5	1	1	0	0	0	0	0	0	0	0	F5	2153	chr1	169481192	169555769	9179	-	NM_000130	protein_coding	TSS24065	P27020	FVL|PCCF	coagulation factor V	F5
1818	SELP	1	1	0	0	0	0	0	0	0	0	SELP	6403	chr1	169558088	169599377	3171	-	NM_003005	protein_coding	TSS30717	P28999	CD62|CD62P|FLJ45155|GMP140|GRMP|LECAM3|PADGEM|PSEL	selectin P	SELP
1819	SELL	1	1	0	0	0	0	0	0	0	0	SELL	6402	chr1	169659806	169680843	2442	-	NM_000655	protein_coding	TSS34139	.	CD62L|LAM1|LECAM1|LEU8|LNHR|LSEL|LYAM1|PLNHR|TQ1	selectin L	SELL
1820	SELE	1	1	0	0	0	0	0	0	0	0	SELE	6401	chr1	169691781	169703220	3875	-	NM_000450	protein_coding	TSS8925	P15359	CD62E|ELAM|ELAM1|ESEL|LECAM2	selectin E	SELE
1821	METTL18	0.559625	0.254778	2.93106	1.97269	2.09359	0	15	4	7	0	METTL18	92342	chr1	169761670	169764061	1475	-	NM_033418	protein_coding	TSS22749	P19257	.	methyltransferase like 18	METTL18
1822	C1orf112	5.20183	0.185616	0	2.42961	2.37902	0	0	6	9	0	C1orf112	55732	chr1	169764550	169822229	3363	+	NM_018186	protein_coding	TSS32919	P19601	FLJ10706|FLJ13470|MGC130018|MGC130019|RP1-97P20.1	chromosome 1 open reading frame 112	C1orf112
1823	SCYL3	1.55909	0.890738	2.18086	3.39317	2.82157	3.22624	8	13	13	11	SCYL3	57147	chr1	169822215	169863100	3090	-	NM_020423	protein_coding	TSS14899	P15989	PACE-1|PACE1|RP1-97P20.2	SCY1 like pseudokinase 3	SCYL3
1824	KIFAP3	0.758731	2.4538	7.8774	7.53352	7.47906	8.82853	530	252	380	597	KIFAP3	22920	chr1	169890470	170043879	4573	-	NM_014970	protein_coding	TSS9639	P6986	FLJ22818|KAP3|SMAP|Smg-GDS|dJ190I16.1	kinesin associated protein 3	KIFAP3
1825	METTL11B	1	1	0	0	0	0	0	0	0	0	METTL11B	149281	chr1	170115188	170136923	938	+	NM_001136107	protein_coding	TSS18418	P33660	C1orf184	methyltransferase like 11B	METTL11B
1826	LINC01142	1	1	0	0	0	0	0	0	0	0	LINC01142	284688	chr1	170240546	170253349	1725	-	NR_026957	lncRNA	TSS5346	.	.	long intergenic non-protein coding RNA 1142	LINC01142
1827	LOC101928650	1	1	0	0	0	0	0	0	0	0	LOC101928650	101928650	chr1	170430458	170501750	634	-	NR_125958	lncRNA	TSS29012	.	.	uncharacterized LOC101928650	LOC101928650
1828	GORAB	0.960137	0.239828	2.43771	3.39317	2.37902	1.33324	10	13	9	2	GORAB	92344	chr1	170501263	170522974	2583	+	NM_152281	protein_coding	TSS33387	P20906	FLJ11752|GO|MGC51263|MGC70512|NTKLBP1|SCYL1BP1	golgin, RAB6 interacting	GORAB
1829	PRRX1	0.981411	1.24749	7.49476	6.67118	7.46769	6.9902	406	138	377	166	PRRX1	5396	chr1	170633313	170708541	4071	+	NM_022716	protein_coding	TSS25483	P15275	PHOX1|PMX1|PRX1	paired related homeobox 1	PRRX1
1830	MROH9	1	1	0	0	0	0	0	0	0	0	MROH9	80133	chr1	170904612	171033906	3258	+	NM_001163629	protein_coding	TSS27572	P34092	.	maestro heat like repeat family member 9	MROH9
1831	FMO3	1	1	0	0	0	0	0	0	0	0	FMO3	2328	chr1	171060018	171086959	2070	+	NM_006894	protein_coding	TSS22264	P25478	FMOII|MGC34400|TMAU|dJ127D3.1	flavin containing monooxygenase 3	FMO3
1832	FMO6P	1	1	0	0	0	0	0	0	0	0	FMO6P	388714	chr1	171106879	171130702	2125	+	NR_002601	misc_RNA	TSS4407	.	FLJ27001|FMO6	flavin containing monooxygenase 6 pseudogene	FMO6P
1833	FMO2	1	1	0	0	0	0	0	0	0	0	FMO2	2327	chr1	171154347	171181822	5304	+	NM_001460	protein_coding	TSS28821	P9361	FLJ40826|FMO1B1	flavin containing monooxygenase 2	FMO2
1834	FMO1	1	1	0	0	0	0	0	0	0	0	FMO1	2326	chr1	171217610	171255117	2480	+	NM_002021	protein_coding	TSS14638	P16497	.	flavin containing monooxygenase 1	FMO1
1835	FMO4	2.40061	5.55905	0	0	1.2634	2.47484	0	0	3	6	FMO4	2329	chr1	171283322	171311223	2303	+	NM_002022	protein_coding	TSS6907	P27593	FMO2	flavin containing monooxygenase 4	FMO4
1836	TOP1P1	0.773761	0.315572	7.96163	8.01345	7.59159	6.34949	562	352	411	106	TOP1P1	7151	chr1	171308035	171310463	2429	+	NR_002719	misc_RNA	TSS33819	.	.	topoisomerase (DNA) I pseudogene 1	TOP1P1
1837	PRRC2C	0.828561	0.938415	11.088	11.1734	10.8167	11.0817	4925	3157	3861	2851	PRRC2C	23215	chr1	171454666	171562650	10384	+	NM_015172	protein_coding	TSS32973	P18313	.	proline rich coiled-coil 2C	PRRC2C
1838	MYOC	1	1	0	0	0	0	0	0	0	0	MYOC	4653	chr1	171604557	171621773	2045	-	NM_000261	protein_coding	TSS2887	P29573	GLC1A|GPOA|JOAG|JOAG1|TIGR|myocilin	myocilin	MYOC
1839	VAMP4	1.3569	0.916366	3.78781	3.66675	4.22813	3.54074	29	16	38	14	VAMP4	8674	chr1	171669296	171711379	2850	-	NM_003762	protein_coding	TSS4499	.	VAMP-4|VAMP24	vesicle associated membrane protein 4	VAMP4
1840	METTL13	0.491385	3.14383	3.64227	2.61323	2.6172	4.26575	26	7	11	24	METTL13	51603	chr1	171750761	171766856	2814	+	NM_014955	protein_coding	TSS22491	P34575	5630401D24Rik|FLJ10310|KIAA0859|feat	methyltransferase like 13	METTL13
1841	DNM3	1	1	0	0	0	0	0	0	0	0	DNM3	26052	chr1	171810618	172381857	8151	+	NM_001136127	protein_coding	TSS31416	P4	KIAA0820|MGC70433	dynamin 3	DNM3
1842	DNM3-IT1	1	1	0	0	0	0	0	0	0	0	DNM3-IT1	100874284	chr1	171833332	171833827	391	+	NR_046845	lncRNA	TSS31853	.	.	DNM3 intronic transcript 1	DNM3-IT1
1843	DNM3OS	1.36147	0.18243	3.92	5.11425	4.36517	2.65967	32	46	42	7	DNM3OS	100628315	chr1	172106019	172113975	4051	-	NR_103486	lncRNA	TSS16694	.	.	DNM3 opposite strand /antisense RNA	DNM3OS
1844	C1orf105	1	1	0	0	0	0	0	0	0	0	C1orf105	92346	chr1	172389828	172437969	1282	+	NM_139240	protein_coding	TSS30861	P15180	.	chromosome 1 open reading frame 105	C1orf105
1845	PIGC	1.24089	0.131027	3.29801	3.74751	3.60939	0.815446	20	17	24	1	PIGC	5279	chr1	172410597	172413230	1477	-	NM_153747	protein_coding	TSS26822	P24816	GPI2|MGC2049	phosphatidylinositol glycan anchor biosynthesis class C	PIGC
1846	SUCO	1.13257	1.09898	6.86176	7.24447	7.04137	7.38064	261	206	280	218	SUCO	51430	chr1	172501489	172580975	5428	+	NM_016227	protein_coding	TSS5315	P28506	.	SUN domain containing ossification factor	SUCO
1847	FASLG	1	1	0	0	0	0	0	0	0	0	FASLG	356	chr1	172628148	172636012	1896	+	NM_001302746	protein_coding	TSS30914	P5616	APT1LG1|CD178|CD95-L|CD95L|FASL|TNFSF6	Fas ligand	FASLG
1848	TNFSF18	1	1	0	0	0	0	0	0	0	0	TNFSF18	8995	chr1	173010360	173020103	748	-	NM_005092	protein_coding	TSS16681	P11686	AITRL|GITRL|MGC138237|TL6|hGITRL	tumor necrosis factor superfamily member 18	TNFSF18
1849	TNFSF4	1	4.79921	0	0	0	2.2628	0	0	0	5	TNFSF4	7292	chr1	173152870	173176452	3722	-	NM_001297562	protein_coding	TSS16532	P34224	CD134L|CD252|GP34|OX-40L|OX4OL|TXGP1	tumor necrosis factor superfamily member 4	TNFSF4
1850	LOC100506023	0.358432	1	2.03297	0	0.552741	0	7	0	1	0	LOC100506023	100506023	chr1	173204199	173446294	5619	-	NR_037845	lncRNA	TSS8250	.	.	uncharacterized LOC100506023	LOC100506023
1851	LOC101928673	1.17885	4.45766	2.84497	2.21916	3.08235	4.37545	14	5	16	26	LOC101928673	101928673	chr1	173386928	173430501	1819	-	NR_125960	lncRNA	TSS2158	.	.	uncharacterized LOC101928673	LOC101928673
1852	PRDX6	0.820821	1.06584	7.71398	7.13615	7.42912	7.22814	473	191	367	196	PRDX6	9588	chr1	173446486	173457946	1670	+	NM_004905	protein_coding	TSS5133	P29800	1-Cys|AOP2|KIAA0106|MGC46173|NSGPx|PRX|aiPLA2|p29	peroxiredoxin 6	PRDX6
1853	SLC9C2	1	1	0	0	0	0	0	0	0	0	SLC9C2	284525	chr1	173469604	173572233	4427	-	NM_178527	protein_coding	TSS8680	P22281	.	solute carrier family 9 member C2 (putative)	SLC9C2
1854	ANKRD45	1	1	0	0	0	0	0	0	0	0	ANKRD45	339416	chr1	173577475	173639001	2671	-	NM_198493	protein_coding	TSS27385	P28961	CT117|FLJ45235|MGC161631|MGC161633|RP3-436N22.4	ankyrin repeat domain 45	ANKRD45
1855	LOC730159	1	1	0	0	0	0	0	0	0	0	LOC730159	730159	chr1	173604661	173606272	631	+	NM_001195190	protein_coding	TSS2143	P12101	.	uncharacterized LOC730159	LOC730159
1856	KLHL20	0.771587	0.856536	5.11167	3.66675	4.73757	3.44333	76	16	55	13	KLHL20	27252	chr1	173684080	173755840	3464	+	NM_014458	protein_coding	TSS5477	P24022	KHLHX|KLEIP|KLHLX|RP3-383J4.3	kelch like family member 20	KLHL20
1857	CENPL	2.06964	0.406093	2.03297	1.30012	3.08235	0	7	2	16	0	CENPL	91687	chr1	173768688	173793777	2674	-	NM_001171182	protein_coding	TSS3021	P4692	C1orf155|CENP-L|FLJ31044|FLJ31786|RP3-383J4.1|dJ383J4.3	centromere protein L	CENPL
1858	DARS2	1.11387	8.59842	2.84497	0	3.00055	3.10407	14	0	15	10	DARS2	55157	chr1	173793797	173827682	3348	+	NM_018122	protein_coding	TSS17487	P10924	ASPRS|FLJ10514|LBSL|MT-ASPRS|RP3-383J4.2	aspartyl-tRNA synthetase 2, mitochondrial	DARS2
1859	GAS5-AS1	1.11773	0.859662	4.89315	5.89481	5.05372	5.67665	65	80	69	66	GAS5-AS1	100506046	chr1	173832386	173833079	694	+	NR_037605	lncRNA	TSS4072	.	.	GAS5 antisense RNA 1	GAS5-AS1
1860	GAS5	1.2278	0.430295	6.72987	7.16584	7.02595	5.94924	238	195	277	80	GAS5	60674	chr1	173833039	173837125	632	-	NR_002578	lncRNA	TSS8170	.	NCRNA00030|SNHG2	growth arrest specific 5 (non-protein coding)	GAS5
1861	SNORD81	0.8657	2.31414	2.93106	3.05527	2.723	4.26575	15	10	12	24	SNORD81	26769	chr1	173833313	173833355	43	-	NR_003938	snoRNA	TSS3533	.	RNU104|U81|Z23	small nucleolar RNA, C /D box 81	SNORD81
1862	SNORD47	1	1	0	0	0	0	0	0	0	0	SNORD47	26802	chr1	173833507	173833583	77	-	NR_002746	snoRNA	TSS20555	.	RNU47|U47	small nucleolar RNA, C /D box 47	SNORD47
1863	SNORD80	1.34122	1	0.527851	0	0.951394	0	1	0	2	0	SNORD80	26774	chr1	173833971	173834041	71	-	NR_003940	snoRNA	TSS2850	.	RNU100|U80|Z15	small nucleolar RNA, C /D box 80	SNORD80
1864	SNORD79	2.86748	1	0	0	1.51978	0	0	0	4	0	SNORD79	26770	chr1	173834488	173834568	81	-	NR_003939	snoRNA	TSS14592	.	RNU103|U79|Z22	small nucleolar RNA, C /D box 79	SNORD79
1865	SNORD78	1	1	0	0	0	0	0	0	0	0	SNORD78	692198	chr1	173834771	173834824	54	-	NR_003944	snoRNA	TSS18496	.	U78	small nucleolar RNA, C /D box 78	SNORD78
1866	SNORD44	1	1	0	0	0	0	0	0	0	0	SNORD44	26806	chr1	173835106	173835166	61	-	NR_002750	snoRNA	TSS12266	.	RNU44|U44	small nucleolar RNA, C /D box 44	SNORD44
1867	SNORD77	1	1	0	0	0	0	0	0	0	0	SNORD77	692197	chr1	173835449	173835509	61	-	NR_003943	snoRNA	TSS1525	.	U77	small nucleolar RNA, C /D box 77	SNORD77
1868	SNORD76	1	7.83857	0	0	0	2.97059	0	0	0	9	SNORD76	692196	chr1	173835773	173835853	81	-	NR_003942	snoRNA	TSS26020	.	U76	small nucleolar RNA, C /D box 76	SNORD76
1869	SNORD75	1	1	0	0	0	0	0	0	0	0	SNORD75	692195	chr1	173836017	173836076	60	-	NR_003941	snoRNA	TSS1399	.	U75	small nucleolar RNA, C /D box 75	SNORD75
1870	SNORD74	0.693587	1	0.527851	0	0	0	1	0	0	0	SNORD74	619498	chr1	173836812	173836883	72	-	NR_002579	snoRNA	TSS7750	.	U74|Z18	small nucleolar RNA, C /D box 74	SNORD74
1871	ZBTB37	1.73267	0.0947478	3.3614	4.73301	4.1544	1.33324	21	35	36	2	ZBTB37	84614	chr1	173837493	173855774	3249	+	NM_001122770	protein_coding	TSS33928	P19423	D430004I08Rik|MGC2629|ZNF908	zinc finger and BTB domain containing 37	ZBTB37
1872	SERPINC1	1	1	0	0	0	0	0	0	0	0	SERPINC1	462	chr1	173872942	173886516	1599	-	NM_000488	protein_coding	TSS4178	P7482	AT3|ATIII|MGC22579	serpin family C member 1	SERPINC1
11150	CACTIN	3.1964	0.432787	2.65566	4.03176	4.33211	2.82349	12	21	41	8	CACTIN	58509	chr19	3610627	3626813	4461	-	NM_001080543	protein_coding	TSS19019	P9885	.	cactin, spliceosome C complex subunit	CACTIN
1874	LOC102724601	1	1	0	0	0	0	0	0	0	0	LOC102724601	102724601	chr1	174090776	174128425	448	-	NR_121197	lncRNA	TSS8267	.	.	uncharacterized LOC102724601	LOC102724601
1875	RABGAP1L	1.05334	0.85614	4.04109	4.6514	4.11607	4.42732	35	33	35	27	RABGAP1L	9910	chr1	174128552	174964445	10393	+	NM_014857	protein_coding	TSS19872	P25270	DKFZp686E1450|HHL|TBC1D18	RAB GTPase activating protein 1-like	RABGAP1L
1876	GPR52	1	1	0	0	0	0	0	0	0	0	GPR52	9293	chr1	174417212	174418683	1472	+	NM_005684	protein_coding	TSS6688	P35837	MGC111751	G protein-coupled receptor 52	GPR52
1877	LOC101928696	1	1	0	0	0	0	0	0	0	0	LOC101928696	101928696	chr1	174904084	174923398	670	-	NR_121196	lncRNA	TSS22630	.	.	uncharacterized LOC101928696	LOC101928696
1878	CACYBP	0.794048	0.710551	5.96365	6.21188	5.63094	5.71889	139	100	104	68	CACYBP	27101	chr1	174968571	174981163	3315	+	NM_001007214	protein_coding	TSS1914	P1234	GIG5|MGC87971|RP1-102G20.6|S100A6BP|SIP	calcyclin binding protein	CACYBP
1879	MRPS14	0.216991	0.782726	4.58331	3.17691	2.37902	2.82349	52	11	9	8	MRPS14	63931	chr1	174982094	174992591	2329	-	NM_022100	protein_coding	TSS28470	.	DJ262D12.2|HSMRPS14|MRP-S14	mitochondrial ribosomal protein S14	MRPS14
1880	TNN	1	1	0	0	0	0	0	0	0	0	TNN	63923	chr1	175036994	175117202	5008	+	NM_022093	protein_coding	TSS9003	P15379	TN-W	tenascin N	TNN
1881	KIAA0040	0.630819	1	1.21744	0	0.552741	0	3	0	1	0	KIAA0040	9674	chr1	175126123	175162229	4721	-	NM_014656	protein_coding	TSS31637	P11463	FLJ75822|MGC133301	KIAA0040	KIAA0040
1882	TNR	1	1	0	0	0	0	0	0	0	0	TNR	7143	chr1	175291935	175712752	5190	-	NM_003285	protein_coding	TSS32219	P14886	MGC149328|TN-R	tenascin R	TNR
1883	LOC101928751	1	1	0	0	0	0	0	0	0	0	LOC101928751	101928751	chr1	175846479	175849600	1805	+	NR_125964	.	TSS7695	.	.	uncharacterized LOC101928751	LOC101928751
1884	RFWD2	1.99057	0.322232	4.3532	3.89663	5.34639	2.2628	44	19	85	5	RFWD2	64326	chr1	175913962	176176380	2854	-	NM_001286644	protein_coding	TSS739	P31133	COP1|FLJ10416|RNF200	ring finger and WD repeat domain 2	RFWD2
1885	SCARNA3	1	1	0	0	0	0	0	0	0	0	SCARNA3	677679	chr1	175937533	175937676	144	-	NR_002998	guide_RNA	TSS16977	.	HBI-100	small Cajal body-specific RNA 3	SCARNA3
1886	PAPPA2	1	1	0	0	0	0	0	0	0	0	PAPPA2	60676	chr1	176432307	176811970	6920	+	NM_020318	protein_coding	TSS947	P8002	PAPP-A2|PAPPE|PLAC3	pappalysin 2	PAPPA2
1887	ASTN1	1	1	0	0	0	0	0	0	0	0	ASTN1	460	chr1	176826441	177134040	7889	-	NM_001286164	protein_coding	TSS27335	P6370	ASTN|KIAA1747	astrotactin 1	ASTN1
1888	BRINP2	1	1	0	0	0	0	0	0	0	0	BRINP2	57795	chr1	177140524	177251558	3667	+	NM_021165	protein_coding	TSS3912	P16343	.	BMP /retinoic acid inducible neural specific 2	BRINP2
1889	LOC102724661	1	1	0	0	0	0	0	0	0	0	LOC102724661	102724661	chr1	177320722	177335594	677	+	NR_126001	.	TSS16036	.	.	uncharacterized LOC102724661	LOC102724661
1890	LOC101928778	1	1	0	0	0	0	0	0	0	0	LOC101928778	101928778	chr1	177669659	177679465	1666	+	NR_110722	.	TSS13687	.	.	uncharacterized LOC101928778	LOC101928778
1891	SEC16B	1.93374	1	0	0	0.951394	0	0	0	2	0	SEC16B	89866	chr1	177898242	177939050	4024	-	NM_033127	protein_coding	TSS1791	P24810	DKFZp686C2486|FLJ23871|FLJ25761|FLJ33652|FLJ36620|LZTR2|PGPR-p117|RGPR|SEC16S	SEC16 homolog B, endoplasmic reticulum export factor	SEC16B
1892	LOC730102	1.6405	0.256913	2.65566	2.7761	3.3698	0.815446	12	8	20	1	LOC730102	730102	chr1	177975275	178007142	2974	-	NR_037167	misc_RNA	TSS3651	.	.	quinone oxidoreductase-like protein 2 pseudogene	LOC730102
1893	RASAL2-AS1	1.80855	1.45542	1.86817	0.79181	2.723	1.33324	6	1	12	2	RASAL2-AS1	100302401	chr1	178060643	178063128	2338	-	NR_027982	lncRNA	TSS5914	.	.	RASAL2 antisense RNA 1	RASAL2-AS1
1894	RASAL2	1.30056	1.64722	6.95718	6.9353	7.33631	7.65534	279	166	344	264	RASAL2	9462	chr1	178062864	178448648	11219	+	NM_170692	protein_coding	TSS10188	P27269	MGC129919|NGAP	RAS protein activator like 2	RASAL2
1895	TEX35	1	1	0	0	0	0	0	0	0	0	TEX35	84066	chr1	178482212	178492635	1367	+	NM_032126	protein_coding	TSS23001	P7280	.	testis expressed 35	TEX35
1896	C1orf220	1	1	0	0	0	0	0	0	0	0	C1orf220	400798	chr1	178511931	178518024	2577	+	NR_033186	lncRNA	TSS7660	.	DKFZp564J047|FLJ35530|FLJ40199	chromosome 1 open reading frame 220	C1orf220
1897	RALGPS2	1.22446	0.507372	4.78172	4.51963	5.07386	3.54074	60	30	70	14	RALGPS2	55103	chr1	178694282	178890977	7591	+	NM_001286247	protein_coding	TSS20860	P35791	FLJ10244|FLJ25604|KIAA0351|dJ595C2.1	Ral GEF with PH domain and SH3 binding motif 2	RALGPS2
1898	ANGPTL1	1	0.577619	0	0.79181	0	0	0	1	0	0	ANGPTL1	9068	chr1	178818670	178840215	3546	-	NM_004673	protein_coding	TSS29687	P11131	ANG3|ANGPT3|ARP1|AngY|KIAA0351|UNQ162|dJ595C2.2	angiopoietin like 1	ANGPTL1
1899	FAM20B	1.10202	0.883427	4.89315	3.89663	5.0333	3.71781	65	19	68	16	FAM20B	9917	chr1	178995074	179045702	5946	+	NM_014864	protein_coding	TSS1675	P8718	gxk1	family with sequence similarity 20 member B	FAM20B
1900	TOR3A	0.464076	0.1876	2.84497	3.74751	1.73741	1.33324	14	17	5	2	TOR3A	64222	chr1	179051112	179065129	2122	+	NM_022371	protein_coding	TSS3233	P4150	ADIR|ADIR2|FLJ22345|MGC111104	torsin family 3 member A	TOR3A
1901	ABL2	0.886299	3.80481	7.31431	7.22345	7.14017	9.15127	358	203	300	747	ABL2	27	chr1	179068462	179198819	12340	-	NM_001168239	protein_coding	TSS547	P9270	ABLL|ARG|FLJ22224|FLJ31718|FLJ41441	ABL proto-oncogene 2, non-receptor tyrosine kinase	ABL2
1902	SOAT1	0.769743	1.30609	4.04109	3.49024	3.66354	3.8755	35	14	25	18	SOAT1	6646	chr1	179262849	179327814	7105	+	NM_003101	protein_coding	TSS21652	.	ACACT|ACAT|ACAT1|RP11-215I23.2|SOAT|STAT	sterol O-acyltransferase 1	SOAT1
1903	AXDND1	1	1	0	0	0	0	0	0	0	0	AXDND1	126859	chr1	179334855	179523870	3891	+	NM_144696	protein_coding	TSS5342	P22314	.	axonemal dynein light chain domain containing 1	AXDND1
1904	NPHS2	1	0.406093	0	1.30012	0	0	0	2	0	0	NPHS2	7827	chr1	179519674	179545087	1874	-	NM_014625	protein_coding	TSS31981	P22810	PDCN|SRN1	NPHS2 podocin	NPHS2
1905	TDRD5	1	1	0	0	0	0	0	0	0	0	TDRD5	163589	chr1	179560748	179660407	4797	+	NM_001199091	protein_coding	TSS25793	P21804	FLJ34823|MGC163404|RP11-427G13.1|TUDOR3	tudor domain containing 5	TDRD5
1906	FAM163A	1	1	0	0	0	0	0	0	0	0	FAM163A	148753	chr1	179712298	179785333	2909	+	NM_173509	protein_coding	TSS27143	P10708	C1orf76|MGC16664|NDSP|RP11-12M5.2	family with sequence similarity 163 member A	FAM163A
1907	TOR1AIP2	1.281	2.22023	5.69501	6.18313	6.05228	7.33384	115	98	140	211	TOR1AIP2	163590	chr1	179809102	179846941	15156	-	NM_001199260	protein_coding	TSS31330	P10943	FLJ77012|IFRG15|LULL1|MGC120074|MGC120075|MGC120076|MGC120077|MGC126581|MGC138430|NET9|RP11-12M5.5	torsin 1A interacting protein 2	TOR1AIP2
1908	TOR1AIP1	0.414119	0.711523	4.93542	4.03176	3.66354	3.54074	67	21	25	14	TOR1AIP1	26092	chr1	179851177	179889212	4111	+	NM_015602	protein_coding	TSS9888	P36027	DKFZp586G011|FLJ13142|LAP1B|MGC3413	torsin 1A interacting protein 1	TOR1AIP1
1909	CEP350	0.899238	1.36694	7.47698	7.29908	7.32375	7.75004	401	214	341	282	CEP350	9857	chr1	179923908	180084015	13456	+	NM_014810	protein_coding	TSS14163	P33234	CAP350|FLJ38282|FLJ44058|GM133|KIAA0480	centrosomal protein 350	CEP350
1910	QSOX1	1.17308	1.57832	7.64561	7.36456	7.87591	8.02296	451	224	501	341	QSOX1	5768	chr1	180123968	180167169	2583	+	NM_002826	protein_coding	TSS7745	P7460	FLJ34858|Q6|QSCN6	quiescin sulfhydryl oxidase 1	QSOX1
1911	FLJ23867	1.1574	4.56642	5.36464	5.3394	5.57552	7.53046	91	54	100	242	FLJ23867	200058	chr1	180167144	180169859	2716	+	NR_026900	lncRNA	TSS15312	.	.	uncharacterized protein FLJ23867	FLJ23867
1912	LHX4	1	1	0	0	0	0	0	0	0	0	LHX4	89884	chr1	180199433	180244188	1879	+	NM_033343	protein_coding	TSS17279	P14085	CPHD4|Gsh-4|Gsh4	LIM homeobox 4	LHX4
1913	LHX4-AS1	1.93374	1	0	0	0.951394	0	0	0	2	0	LHX4-AS1	100527964	chr1	180238798	180243816	2657	-	NR_037642	lncRNA	TSS26519	.	.	LHX4 antisense RNA 1	LHX4-AS1
1914	ACBD6	1.88769	1.15676	4.55648	5.48783	5.4731	5.69792	51	60	93	67	ACBD6	84320	chr1	180257352	180472022	1616	-	NM_032360	protein_coding	TSS19461	P31681	MGC2404	acyl-CoA binding domain containing 6	ACBD6
1915	OVAAL	1	1	0	0	0	0	0	0	0	0	OVAAL	148756	chr1	180528110	180535654	1491	+	NR_125716	lncRNA	TSS13036	.	.	ovarian adenocarcinoma amplified long non-coding RNA	OVAAL
1916	XPR1	1.26876	0.908867	4.28945	3.58119	4.63287	3.44333	42	15	51	13	XPR1	9213	chr1	180601146	180859415	8496	+	NM_001135669	protein_coding	TSS18944	P28068	FLJ90308|SYG1|X3	xenotropic and polytropic retrovirus receptor 1	XPR1
1917	KIAA1614	1.98885	1	0.527851	0	1.51978	0	1	0	4	0	KIAA1614	57710	chr1	180882313	180915239	4155	+	NM_020950	protein_coding	TSS24683	P29960	RP11-46A10.3	KIAA1614	KIAA1614
1918	STX6	0.798916	0.588007	5.03598	4.5649	4.7121	3.79881	72	31	54	17	STX6	10228	chr1	180941850	180992257	5072	-	NM_001286210	protein_coding	TSS25317	P11977	.	syntaxin 6	STX6
2133	CD46	2.14036	0.606753	3.42212	4.51963	4.51997	3.79881	22	30	47	17	CD46	4179	chr1	207925383	207968861	3393	+	NM_153826	protein_coding	TSS8212	P20801	AHUS2|MCP|MGC26544|MIC10|TLX|TRA2.10	CD46 molecule	CD46
1920	IER5	0.769015	0.214942	9.28724	9.23382	8.90832	7.01584	1412	822	1027	169	IER5	51278	chr1	181057638	181059979	2342	+	NM_016545	protein_coding	TSS9989	P35312	MGC102760|SBBI48	immediate early response 5	IER5
1921	LOC101928973	1	1	0	0	0	0	0	0	0	0	LOC101928973	101928973	chr1	181143620	181151342	540	+	NR_125966	.	TSS8530	.	.	uncharacterized LOC101928973	LOC101928973
1922	GM140	1	1	0	0	0	0	0	0	0	0	GM140	100287948	chr1	181205524	181207740	259	+	NR_046249	.	TSS19450	.	.	uncharacterized LOC100287948	GM140
1923	CACNA1E	1	1	0	0	0	0	0	0	0	0	CACNA1E	777	chr1	181452686	181775921	15088	+	NM_001205293	protein_coding	TSS30081	P23057	BII|CACH6|CACNL1A6|Cav2.3	calcium voltage-gated channel subunit alpha1 E	CACNA1E
1924	ZNF648	1	1	0	0	0	0	0	0	0	0	ZNF648	127665	chr1	182023705	182030847	3649	-	NM_001009992	protein_coding	TSS15416	P26900	.	zinc finger protein 648	ZNF648
1925	LINC01344	1	1	0	0	0	0	0	0	0	0	LINC01344	400799	chr1	182173080	182283196	571	-	NR_104175	lncRNA	TSS32936	.	.	long intergenic non-protein coding RNA 1344	LINC01344
1926	GLUL	1.00042	0.949843	6.07183	6.26771	6.07244	6.19348	150	104	142	95	GLUL	2752	chr1	182347228	182361341	8561	-	NM_001033044	protein_coding	TSS25561	P4741	GLNS|GS|PIG43|PIG59	glutamate-ammonia ligase	GLUL
1927	TEDDM1	1	1	0	0	0	0	0	0	0	0	TEDDM1	127670	chr1	182367252	182369751	2500	-	NM_172000	protein_coding	TSS30363	P25162	EDDM9|Epdd1|HE9|RP1-223H12.2|TMEM45C	transmembrane epididymal protein 1	TEDDM1
1928	LINC00272	1	1	0	0	0	0	0	0	0	0	LINC00272	388719	chr1	182376756	182383948	738	+	NR_034131	lncRNA	TSS6993	.	.	long intergenic non-protein coding RNA 272	LINC00272
1929	RGSL1	1	1	0	0	0	0	0	0	0	0	RGSL1	353299	chr1	182419256	182529732	3760	+	NM_001137669	protein_coding	TSS31848	P20580	DKFZp434E169|RGSL|RGSL2	regulator of G-protein signaling like 1	RGSL1
1930	RNASEL	0.111706	1	3.16222	0	0	0	18	0	0	0	RNASEL	6041	chr1	182542769	182558394	4241	-	NM_021133	protein_coding	TSS2822	P4927	DKFZp781D08126|MGC104972|MGC133329|PRCA1|RNS4	ribonuclease L	RNASEL
1931	RGS16	1	8.4778	0	0.79181	0	3.8755	0	1	0	18	RGS16	6004	chr1	182567758	182573548	2432	-	NM_002928	protein_coding	TSS8910	P4421	A28-RGS14|A28-RGS14P|RGS-R	regulator of G-protein signaling 16	RGS16
1932	LOC284648	1	2.51968	0	0	0	1.33324	0	0	0	2	LOC284648	284648	chr1	182584275	182585764	1490	+	NR_036490	.	TSS26606	.	.	uncharacterized LOC284648	LOC284648
1933	RGS8	1	1	0	0	0	0	0	0	0	0	RGS8	85397	chr1	182615792	182642067	912	-	NM_033345	protein_coding	TSS27291	P32333	MGC119067|MGC119068|MGC119069	regulator of G-protein signaling 8	RGS8
1934	NPL	1	0.406093	0	1.30012	0	0	0	2	0	0	NPL	80896	chr1	182758584	182799519	3649	+	NM_001200052	protein_coding	TSS13693	P28903	C1orf13|DHDPS1|MGC149582|MGC61869|NPL1|c112	N-acetylneuraminate pyruvate lyase (dihydrodipicolinate synthase)	NPL
1935	DHX9	0.92201	0.900142	7.18887	6.97777	7.07173	6.826	328	171	286	148	DHX9	1660	chr1	182808439	182857117	4673	+	NM_001357	protein_coding	TSS4133	.	DDX9|LKP|NDH2|NDHII|RHA	DEAH-box helicase 9	DHX9
1936	SHCBP1L	1	1.75984	0	0	0	0.815446	0	0	0	1	SHCBP1L	81626	chr1	182869000	182922553	2365	-	NM_030933	protein_coding	TSS7287	P23252	.	SHC binding and spindle associated 1 like	SHCBP1L
1937	LAMC1	1.11665	2.33994	8.7151	8.58835	8.87428	9.81483	949	525	1003	1184	LAMC1	3915	chr1	182992595	183114727	7889	+	NM_002293	protein_coding	TSS16203	P2188	LAMB2|MGC87297	laminin subunit gamma 1	LAMC1
1938	LAMC2	1.04837	1.76568	2.75342	3.05527	2.82157	3.8755	13	10	13	18	LAMC2	3918	chr1	183155174	183214262	5623	+	NM_018891	protein_coding	TSS8984	P15984	B2T|BM600|CSF|EBR2|EBR2A|LAMB2T|LAMNB2|MGC138491|MGC141938	laminin subunit gamma 2	LAMC2
1939	NMNAT2	1.68066	2.66259	1.86817	2.21916	2.6172	3.63199	6	5	11	15	NMNAT2	23057	chr1	183217372	183387634	5765	-	NM_015039	protein_coding	TSS1128	P12234	C1orf15|KIAA0479|MGC2756|PNAT2	nicotinamide nucleotide adenylyltransferase 2	NMNAT2
1940	SMG7-AS1	1	1	0	0	0	0	0	0	0	0	SMG7-AS1	284649	chr1	183430011	183441117	2454	-	NR_040063	lncRNA	TSS9052	.	.	SMG7 antisense RNA 1	SMG7-AS1
1941	SMG7	0.90768	5.40851	6.93651	7.20926	6.79677	9.64449	275	201	236	1052	SMG7	9887	chr1	183441506	183523328	7155	+	NM_201569	protein_coding	TSS28097	P19240	C1orf16|EST1C|FLJ23717|KIAA0250|SGA56M	SMG7 nonsense mediated mRNA decay factor	SMG7
1942	NCF2	3.80122	1	0	0	1.92646	0	0	0	6	0	NCF2	4688	chr1	183524697	183560056	2249	-	NM_001190794	protein_coding	TSS17891	P25943	FLJ93058|NCF-2|NOXA2|P67-PHOX|P67PHOX	neutrophil cytosolic factor 2	NCF2
1943	ARPC5	1.22189	0.494078	6.624	6.65032	6.91311	5.63314	221	136	256	64	ARPC5	10092	chr1	183595328	183605076	2077	-	NM_005717	protein_coding	TSS25336	P27739	ARC16|MGC88523|dJ127C7.3|p16-Arc	actin related protein 2 /3 complex subunit 5	ARPC5
1944	RGL1	0.734214	2.47996	4.3532	4.32282	3.90748	5.63314	44	26	30	64	RGL1	23179	chr1	183605182	183897685	5512	+	NM_015149	protein_coding	TSS24783	P30763	KIAA0959|RGL	ral guanine nucleotide dissociation stimulator like 1	RGL1
1945	APOBEC4	3.33435	1	0	0	1.73741	0	0	0	5	0	APOBEC4	403314	chr1	183615411	183622448	2778	-	NM_203454	protein_coding	TSS28138	P26243	C1orf169|MGC26594	apolipoprotein B mRNA editing enzyme catalytic polypeptide like 4	APOBEC4
1946	COLGALT2	2.21731	0.163433	1.46839	2.61323	2.6172	0	4	7	11	0	COLGALT2	23127	chr1	183898796	184006904	6041	-	NM_001303420	protein_coding	TSS13222	P4264	.	collagen beta(1-O)galactosyltransferase 2	COLGALT2
1947	TSEN15	1.2281	0.0499691	4.00185	4.32282	4.29828	0	34	26	40	0	TSEN15	116461	chr1	184020785	184043344	2077	+	NM_001300766	protein_coding	TSS10142	P30659	C1orf19|sen15	tRNA splicing endonuclease subunit 15	TSEN15
1948	C1orf21	0.931661	1.32609	5.71941	5.48783	5.61729	5.89501	117	60	103	77	C1orf21	81563	chr1	184356150	184598155	10308	+	NM_030806	protein_coding	TSS29755	P12767	PIG13	chromosome 1 open reading frame 21	C1orf21
1949	EDEM3	0.843653	0.33948	6.94171	5.70562	6.69643	4.14702	276	70	220	22	EDEM3	80267	chr1	184659625	184724041	6632	-	NM_025191	protein_coding	TSS16765	P23918	C1orf22	ER degradation enhancing alpha-mannosidase like protein 3	EDEM3
1950	FAM129A	2.36469	2.75046	5.92221	5.94704	7.16385	7.40671	135	83	305	222	FAM129A	116496	chr1	184760159	184943718	6969	-	NM_052966	protein_coding	TSS8251	P2910	C1orf24|FLJ38228|NIBAN	family with sequence similarity 129 member A	FAM129A
1951	RNF2	0.970135	1.44462	4.47284	3.89663	4.4291	4.42732	48	19	44	27	RNF2	6045	chr1	185014551	185071740	3551	+	NM_007212	protein_coding	TSS30839	P30321	BAP-1|BAP1|DING|HIPI3|RING1B|RING2	ring finger protein 2	RNF2
1952	TRMT1L	0.982705	0.102991	3.74091	4.09486	3.71574	0.815446	28	22	26	1	TRMT1L	81627	chr1	185087218	185126230	4522	-	NM_030934	protein_coding	TSS20913	P9882	.	tRNA methyltransferase 1 like	TRMT1L
1953	SWT1	2.21731	1.03395	1.46839	2.92243	2.6172	2.97059	4	9	11	9	SWT1	54823	chr1	185126192	185260913	3951	+	NM_001105518	protein_coding	TSS19781	P32456	.	SWT1, RNA endoribonuclease homolog	SWT1
1954	IVNS1ABP	1.01359	1.27491	8.39365	8.90679	8.41313	9.25718	759	655	728	804	IVNS1ABP	10625	chr1	185265522	185286461	4197	-	NM_006469	protein_coding	TSS31212	P16977	DKFZp686K06216|FLARA3|FLJ10069|FLJ10411|FLJ10962|FLJ35593|FLJ36593|HSPC068|KIAA0850|KLHL39|ND1|NS-1|NS1-BP|NS1BP	influenza virus NS1A binding protein	IVNS1ABP
1955	GS1-279B7.1	1	1	0	0	0	0	0	0	0	0	GS1-279B7.1	100288079	chr1	185292979	185304171	666	-	NR_038424	misc_RNA	TSS21972	.	.	microtubule associated protein 1 light chain 3 beta pseudogene	GS1-279B7.1
1956	LINC01350	1	1	0	0	0	0	0	0	0	0	LINC01350	101929093	chr1	185527512	185597620	603	-	NR_110793	lncRNA	TSS31843	.	.	long intergenic non-protein coding RNA 1350	LINC01350
1957	HMCN1	1	0.313113	0	1.67524	0	0	0	3	0	0	HMCN1	83872	chr1	185703683	186160085	18212	+	NM_031935	protein_coding	TSS29293	P14455	ARMD1|FBLN6|FIBL-6|FIBL6	hemicentin 1	HMCN1
1958	RNU6-72P	1	1	0	0	0	0	0	0	0	0	RNU6-72P	100873775	chr1	186198964	186281028	46	-	NR_046941	pseudogene	TSS3460	.	.	RNA, U6 small nuclear 72, pseudogene	RNU6-72P
1959	PRG4	1.10498	0.163433	3.0892	2.61323	3.23322	0	17	7	18	0	PRG4	10216	chr1	186265405	186283694	5050	+	NM_005807	protein_coding	TSS12989	P887	CACP|FLJ32635|HAPO|JCAP|MSF|SZP|bG174L6.2	proteoglycan 4	PRG4
1960	TPR	0.93258	0.706701	9.67257	9.99382	9.57187	9.49299	1845	1393	1628	947	TPR	7175	chr1	186280786	186344457	9706	-	NM_003292	protein_coding	TSS28987	P18023	.	translocated promoter region, nuclear basket protein	TPR
1961	C1orf27	1.37382	0.43403	4.87154	5.82208	5.32974	4.61795	64	76	84	31	C1orf27	54953	chr1	186344890	186390503	3896	+	NM_001164246	protein_coding	TSS27407	P12928	FLJ20505|ODR4|TTG1|odr-4	chromosome 1 open reading frame 27	C1orf27
1962	OCLM	1	1	0	0	0	0	0	0	0	0	OCLM	10896	chr1	186369704	186370587	884	+	NM_022375	protein_coding	TSS7158	P7921	TISR	oculomedin	OCLM
1963	LOC102724919	1	1	0	0	0	0	0	0	0	0	LOC102724919	102724919	chr1	186404293	186439423	542	+	NR_126002	lncRNA	TSS11229	.	.	uncharacterized LOC102724919	LOC102724919
1964	PDC	1	1	0	0	0	0	0	0	0	0	PDC	5132	chr1	186412698	186430240	1325	-	NM_002597	protein_coding	TSS8482	P9165	MEKA|PHD|PhLOP|PhLP	phosducin	PDC
8659	ARHGAP17	0.885462	4.75821	4.63553	2.61323	4.46003	4.86365	54	7	45	37	ARHGAP17	55114	chr16	24930705	25026699	3509	-	NM_018054	protein_coding	TSS5033	P8705	DKFZp564A1363|FLJ37567|FLJ43368|MGC87805|MST066|MST110|MSTP038|MSTP066|MSTP110|NADRIN|PP367|PP4534|RICH1|RICH1B|WBP15	Rho GTPase activating protein 17	ARHGAP17
1966	PACERR	1	1	0	0	0	0	0	0	0	0	PACERR	103752588	chr1	186649786	186650578	793	+	NR_125801	lncRNA	TSS7222	.	.	PTGS2 antisense NFKB1 complex-mediated expression regulator RNA	PACERR
1967	PLA2G4A	11.2711	4.72602	0	1.30012	3.49456	3.54074	0	2	22	14	PLA2G4A	5321	chr1	186798032	186958113	2928	+	NM_024420	protein_coding	TSS24322	P8990	MGC126350|PLA2G4|cPLA2-alpha	phospholipase A2 group IVA	PLA2G4A
1968	LINC01036	1	1	0	0	0	0	0	0	0	0	LINC01036	104169671	chr1	187061974	187329376	779	+	NR_126347	lncRNA	TSS21462	.	.	long intergenic non-protein coding RNA 1036	LINC01036
1969	BRINP3	1	1	0	0	0	0	0	0	0	0	BRINP3	339479	chr1	190066797	190446759	2884	-	NM_199051	protein_coding	TSS29023	P21023	.	BMP /retinoic acid inducible neural specific 3	BRINP3
1970	LINC01351	1	1	0	0	0	0	0	0	0	0	LINC01351	101929120	chr1	190447390	190450524	1423	+	NR_110716	lncRNA	TSS32562	.	.	long intergenic non-protein coding RNA 1351	LINC01351
1971	LOC440704	1	1	0	0	0	0	0	0	0	0	LOC440704	440704	chr1	190594020	190770788	2216	+	NR_033922	.	TSS10332	.	.	uncharacterized LOC440704	LOC440704
1972	RGS18	1	1	0	0	0	0	0	0	0	0	RGS18	64407	chr1	192127592	192154945	2145	+	NM_130782	protein_coding	TSS21606	P5628	RGS13	regulator of G-protein signaling 18	RGS18
1973	RGS21	1	1	0	0	0	0	0	0	0	0	RGS21	431704	chr1	192286122	192336414	1793	+	NM_001039152	protein_coding	TSS6532	P31009	.	regulator of G-protein signaling 21	RGS21
1974	RGS1	1	1	0	0	0	0	0	0	0	0	RGS1	5996	chr1	192544857	192549159	1403	+	NM_002922	protein_coding	TSS19340	P16844	1R20|BL34|IER1|IR20	regulator of G-protein signaling 1	RGS1
1975	RGS13	0.693587	1	0.527851	0	0	0	1	0	0	0	RGS13	6003	chr1	192605268	192629440	1562	+	NM_002927	protein_coding	TSS25044	P29805	MGC17173	regulator of G-protein signaling 13	RGS13
24973	TSPYL2	1.07643	2.08468	4.38406	6.09328	4.49031	7.1531	45	92	46	186	TSPYL2	64061	chrX	53111542	53117728	2828	+	NM_022117	protein_coding	TSS32459	P32395	CDA1|CINAP|CTCL|DENTT|HRIHFB2216|NP79|SE204|TSPX	TSPY-like 2	TSPYL2
1977	LINC01032	1	1	0	0	0	0	0	0	0	0	LINC01032	102724954	chr1	192904874	192917387	435	-	NR_126003	lncRNA	TSS3216	.	.	long intergenic non-protein coding RNA 1032	LINC01032
1978	UCHL5	0.825823	1.20785	7.12638	7.95087	6.85029	8.22332	314	337	245	392	UCHL5	51377	chr1	192981496	193029237	6641	-	NM_001199261	protein_coding	TSS29804	P18852	CGI-70|INO80R|UCH37	ubiquitin C-terminal hydrolase L5	UCHL5
1979	TROVE2	0.390172	1.53074	4.66095	4.32282	3.30313	4.93705	55	26	19	39	TROVE2	6738	chr1	193028552	193060906	2446	+	NM_001173524	protein_coding	TSS3000	P13759	RO60|RORNP|SSA2	TROVE domain family member 2	TROVE2
1980	GLRX2	1.3231	1.89478	3.78781	3.824	4.19174	4.74602	29	18	37	34	GLRX2	51022	chr1	193065595	193075244	1789	-	NM_016066	protein_coding	TSS25314	P22277	GRX2|bA101E13.1	glutaredoxin 2	GLRX2
1981	CDC73	1.05623	0.619756	6.66226	6.69173	6.74119	6.00151	227	140	227	83	CDC73	79577	chr1	193091088	193223942	5939	+	NM_024529	protein_coding	TSS497	P10059	C1orf28|FLJ23316|HPTJT|HRPT2|HYX	cell division cycle 73	CDC73
1982	B3GALT2	1.23299	4.73161	2.93106	3.17691	3.23322	5.41925	15	11	18	55	B3GALT2	8707	chr1	193147860	193155743	3548	-	NM_003783	protein_coding	TSS8960	P757	BETA3GALT2|GLCT2|beta3Gal-T2	beta-1,3-galactosyltransferase 2	B3GALT2
1983	LINC01031	1	1	0	0	0	0	0	0	0	0	LINC01031	101929184	chr1	193273875	193335083	779	+	NR_125789	lncRNA	TSS24748	.	.	long intergenic non-protein coding RNA 1031	LINC01031
1984	KCNT2	1.46687	1	0	0	0.552741	0	0	0	1	0	KCNT2	343450	chr1	196194910	196577561	5995	-	NM_001287819	protein_coding	TSS10980	P16733	KCa4.2|MGC119610|MGC119611|MGC119612|MGC119613|SLICK|SLO2.1	potassium sodium-activated channel subfamily T member 2	KCNT2
1985	CFH	1.883	0.665067	3.69243	4.03176	4.60546	3.44333	27	21	50	13	CFH	3075	chr1	196621008	196716634	4375	+	NM_000186	protein_coding	TSS30337	P29702	AHUS1|ARMD4|ARMS1|CFHL3|FH|FHL1|HF|HF1|HF2|HUS|MGC88246	complement factor H	CFH
1986	CFHR3	1	1	0	0	0	0	0	0	0	0	CFHR3	10878	chr1	196743930	196763203	1640	+	NM_001166624	protein_coding	TSS20604	P26149	CFHL3|DOWN16|FHR-3|FHR3|HLF4	complement factor H related 3	CFHR3
1987	CFHR1	0.693587	1	0.527851	0	0	0	1	0	0	0	CFHR1	3078	chr1	196788861	196801319	1297	+	NM_002113	protein_coding	TSS6475	P27748	CFHL|CFHL1|CFHL1P|CFHR1P|FHR1|H36-1|H36-2|HFL1|HFL2|MGC104329	complement factor H related 1	CFHR1
1988	CFHR4	1	1	0	0	0	0	0	0	0	0	CFHR4	10877	chr1	196857144	196887843	2376	+	NM_006684	protein_coding	TSS4930	P24433	CFHL4|FHR-4|FHR4|RP4-608O15.2	complement factor H related 4	CFHR4
1989	CFHR2	1	1	0	0	0	0	0	0	0	0	CFHR2	3080	chr1	196912934	196928356	1036	+	NM_005666	protein_coding	TSS10076	P30732	CFHL2|FHR2|HFL3	complement factor H related 2	CFHR2
1990	CFHR5	1	1	0	0	0	0	0	0	0	0	CFHR5	81494	chr1	196946667	196978803	2828	+	NM_030787	protein_coding	TSS33652	P17073	CFHL5|FHR-5|FHR5|FLJ10549|MGC133240	complement factor H related 5	CFHR5
1991	F13B	1	1	0	0	0	0	0	0	0	0	F13B	2165	chr1	197008321	197036397	2217	-	NM_001994	protein_coding	TSS370	P14074	FXIIIB	coagulation factor XIII B chain	F13B
1992	ASPM	0.914858	0.7687	6.11844	5.66462	5.99006	5.28511	155	68	134	50	ASPM	259266	chr1	197053257	197115824	10888	-	NM_018136	protein_coding	TSS14677	P13174	ASP|Calmbp1|DKFZp686N06184|FLJ10517|FLJ10549|FLJ43117|MCPH5	abnormal spindle microtubule assembly	ASPM
1993	ZBTB41	2.26489	1.1188	3.0123	3.17691	4.19174	3.33887	16	11	37	12	ZBTB41	360023	chr1	197122814	197169672	8474	-	NM_194314	protein_coding	TSS3776	P18723	DKFZp686C06120|FLJ36199|FRBZ1|RP11-469L3.1|ZNF924	zinc finger and BTB domain containing 41	ZBTB41
1994	CRB1	0.430045	1	1.21744	0	0	0	3	0	0	0	CRB1	23418	chr1	197170592	197447585	5148	+	NM_001257965	protein_coding	TSS26156	P32958	LCA8|RP12	crumbs 1, cell polarity complex component	CRB1
1995	DENND1B	1.61306	1.42698	4.38406	4.77214	5.07386	5.28511	45	36	70	50	DENND1B	163486	chr1	197473879	197744623	11234	-	NM_001195215	protein_coding	TSS11471	P531	C1ORF18|C1orf218|DKFZp547O0715|FAM31B|FLJ20054|FLJ21179|FLJ33888|MGC103810|MGC27044	DENN domain containing 1B	DENND1B
1996	C1orf53	1.26956	0.145986	3.0892	2.7761	3.43353	0	17	8	21	0	C1orf53	388722	chr1	197871682	197876497	683	+	NM_001024594	protein_coding	TSS938	P19588	.	chromosome 1 open reading frame 53	C1orf53
1997	LHX9	0.166663	0.0744537	3.53639	3.74751	0.951394	0	24	17	2	0	LHX9	56956	chr1	197881635	197899273	2689	+	NM_001014434	protein_coding	TSS1831	P30875	.	LIM homeobox 9	LHX9
1998	NEK7	2.06336	1.8124	5.34909	6.18313	6.39408	7.04103	90	98	178	172	NEK7	140609	chr1	198126108	198291548	4132	+	NM_133494	protein_coding	TSS20562	P1983	.	NIMA related kinase 7	NEK7
[truncated: 23,739 more rows]

## Sheet: Con vs Met-CM (511)
Filter: 511	(fc ≥ 2, p < 0.05)
ID	Gene symbol	Con vs Met-CM
6321	EPSTI1	10.0596
17105	SCARNA22	7.05562
13892	MAP2	6.15666
9403	NLRP1	5.92916
4140	LRRN4CL	5.54893
7417	AHNAK2	5.26585
5771	NTN4	5.15076
6463	PIBF1	5.11287
7909	MTFMT	5.11287
900	DNAJC6	4.85399
11547	MVB12A	4.80757
19252	TPMT	4.63254
9206	C16orf95	4.62204
12627	TSSC1	4.57941
23322	RBM12B	4.49415
18639	TCF7	4.42304
7136	ALDH6A1	4.23472
13866	GPR1	4.0674
7605	MTMR10	4.04775
24690	GEMIN8	4.00901
4112	FADS2	3.9762
12793	ZNF513	3.86667
10092	DCAKD	3.8601
23209	PREX2	3.78423
21692	ZNF316	3.76627
5655	CPM	3.73824
25030	AR	3.70698
5604	SLC16A7	3.65807
15262	THAP7	3.63151
7973	LRRC49	3.6184
13234	LINC00342	3.57863
15863	ZNF385D	3.51707
16173	POC1A	3.43674
15717	RABL2B	3.40908
6292	PROSER1	3.35771
17901	DDX60L	3.34458
9054	PDXDC2P	3.32316
759	ATPAF1	3.28682
2029	LMOD1	3.27049
1745	HSPA6	3.2445
2370	OPN3	3.24085
11150	CACTIN	3.1964
9497	TMEM107	3.13066
22545	BPGM	3.12546
4339	NUDT8	3.11447
12228	TRPM4	3.11447
18240	PPAP2A	3.02356
19881	FAM135A	3.00804
16775	PTX3	2.98793
9672	C17orf51	2.97413
4555	PANX1	2.95933
5581	PIP4K2C	2.93328
16005	TMEM42	2.93328
14513	NFS1	2.91775
3222	OBFC1	2.8858
13852	CYP20A1	2.879
9585	LRRC75A	2.86834
6706	PARP2	2.8683
6651	PCID2	2.85478
12824	CLIP4	2.85478
2195	TGFB2	2.84422
3676	TMEM41B	2.83724
2683	ZNF33A	2.82595
22672	PDIA4	2.81191
6160	SKA3	2.79998
14711	KCNG1	2.79998
20069	FAM229B	2.79998
16318	VGLL3	2.79637
25248	TSC22D3	2.79407
17745	FAT4	2.77928
23514	WISP1	2.77928
4487	TENM4	2.75761
6011	LINC01089	2.75186
12086	DMWD	2.75186
12207	BAX	2.75186
14789	OSBPL2	2.75186
2166	ATF3	2.75077
17241	DCAF16	2.74189
17740	SPATA5	2.71238
6659	TMCO3	2.71004
24161	TMEM246	2.71004
15671	TBC1D22A	2.70901
24100	ERCC6L2	2.69743
16425	LINC01279	2.69377
9301	TLCD2	2.68828
23402	OXR1	2.68664
1020	RBMXL1	2.6831
23315	RUNX1T1	2.68008
11991	PSG5	2.67739
20207	IFNGR1	2.67337
1135	FAM102B	2.66993
16163	PARP3	2.66993
9165	OSGIN1	2.66717
22616	EPHB6	2.66717
2369	KMO	2.64127
4141	BSCL2	2.64121
19525	NEU1	2.6408
24411	NTMT1	2.62505
7425	BTBD6	2.61946
14254	C20orf27	2.60368
487	GMEB1	2.59158
4987	ING4	2.56997
15494	GGA1	2.56287
8492	ANKS3	2.5542
12914	PREPL	2.54604
15287	BMS1P20	2.54341
1800	GPR161	2.51851
1341	RNF115	2.51602
7700	ITPKA	2.51071
22034	CRCP	2.51048
17244	SLIT2	2.50493
1002	ZNHIT6	2.49204
17716	PDE5A	2.48639
2176	RPS6KC1	2.47647
13821	CLK1	2.46166
9402	LOC728392	2.44234
17715	LOC645513	2.44234
14909	ADAMTS1	2.44002
15942	WDR48	2.4357
17226	FAM200B	2.4357
15280	SDF2L1	2.43095
23933	CBWD5	2.42469
407	LDLRAP1	2.42161
22917	SH2D4A	2.41462
4649	LAYN	2.41057
6026	ZCCHC8	2.40641
15019	CBR1	2.40465
967	DNAJB4	2.39984
381	GALE	2.39608
24179	NIPSNAP3A	2.39608
11729	GRAMD1A	2.39576
17155	PPP2R2C	2.39264
23089	AP3M2	2.39264
3325	PLEKHA1	2.38858
4513	FZD4	2.3801
19715	C6orf132	2.3801
13528	SPOPL	2.37099
1950	FAM129A	2.36469
24059	SPTLC1	2.35481
15666	GTSE1	2.35426
24324	NR6A1	2.34847
17304	N4BP2	2.34294
5898	FAM216A	2.33486
11455	RFX1	2.33241
5864	FICD	2.33123
12807	MRPL33	2.32793
10223	TOB1	2.32769
915	GADD45A	2.32389
66	SLC35E2	2.32322
10828	NOL4	2.32322
17539	THAP9-AS1	2.32275
24548	FBXW5	2.31635
7182	POMT2	2.30338
8370	HAGH	2.29959
201	VPS13D	2.29246
12287	NR1H2	2.29246
25017	ARHGEF9	2.28676
12112	DACT3	2.28517
17584	TIGD2	2.28517
12920	SRBD1	2.28349
13683	GPR155	2.28349
10997	ZNF407	2.27779
16266	PRICKLE2	2.27365
24530	FAM69B	2.27282
1018	GTF2B	2.26489
1993	ZBTB41	2.26489
10696	DLGAP1	2.26469
5767	VEZT	2.2598
10061	TMEM101	2.25904
2144	DIEXF	2.25703
4982	NOP2	2.25703
17649	ARHGEF38	2.25703
20131	NCOA7	2.25573
5395	KRT7	2.24995
4621	GUCY1A2	2.24446
25213	TCEAL3	2.24436
11974	MEGF8	2.24354
18699	SIL1	2.24354
24590	DPH7	2.2377
7723	HAUS2	2.23237
14918	RWDD2B	2.23237
25029	EDA2R	2.22747
24485	LINC00094	2.22296
2777	PARG	2.219
18852	FBXO38	2.21893
14186	TRIB3	2.21805
[truncated: 325 more rows]

## Sheet: LPS vs LPS+Met-CM (3591)
Filter: 3591	(fc ≥ 2, p < 0.05)
[truncated: 3,592 more rows]
