# Supplementary material for: Metformin-Enhanced Secretome from Periodontal Ligament Stem Cells Promotes Functional Recovery in an Inflamed Periodontal Model: In Vitro Study
Source: J Funct Biomater. 2025 May 13;16(5):177. doi: 10.3390/jfb16050177 (PMC12112599; doi:10.3390/jfb16050177)
Supplement: Supplementary file 1 [file jfb-16-00177-s001.zip › Supplementary data S5_Biological Processes.xlsx]

## Sheet: Con vs. Met-CM
Category	Term	Count	%	PValue	Genes	List Total	Pop Hits	Pop Total	Fold Enrichment	Bonferroni	Benjamini	FDR
GOTERM_BP_DIRECT	GO:0051225~spindle assembly	7	1.47059	0.000180294	TUBGCP2, NEK6, GTF2B, NEK7, TUBGCP3, HAUS2, SAC3D1	421	39	19333	8.24234	0.322218	0.260963	0.260963
GOTERM_BP_DIRECT	GO:0032543~mitochondrial translation	10	2.10084	0.000241969	MRPL4, MRPL50, MRPS14, MRPL16, MRPS30, MRPL48, MRPL12, MRPL46, MRPL33, MRPL11	421	96	19333	4.7835	0.406661	0.260963	0.260963
GOTERM_BP_DIRECT	GO:0060021~palate development	8	1.68067	0.000561024	OSR2, GDF11, SGPL1, FOXF2, PLEKHA1, TMEM107, GLI3, TGFBR1	421	66	19333	5.56626	0.701942	0.366165	0.366165
GOTERM_BP_DIRECT	GO:0048705~skeletal system morphogenesis	6	1.2605	0.000679027	SGPL1, WDR48, PLEKHA1, FMN1, HOXC8, TGFBR1	421	33	19333	8.34938	0.768959	0.366165	0.366165
GOTERM_BP_DIRECT	GO:0030071~regulation of mitotic metaphase/anaphase transition	6	1.2605	0.000896313	SMARCD3, NEK6, DPF1, ACTL6A, BCL7B, DPF3	421	35	19333	7.87228	0.855462	0.38667	0.38667
GOTERM_BP_DIRECT	GO:0070316~regulation of G0 to G1 transition	5	1.05042	0.00193435	SMARCD3, DPF1, ACTL6A, BCL7B, DPF3	421	25	19333	9.18432	0.984647	0.695399	0.695399
GOTERM_BP_DIRECT	GO:0045893~positive regulation of transcription, DNA-templated	29	6.09244	0.00240984	SMARCD3, CXXC1, TAF1L, MRPL12, GLI3, ING4, IKBKB, RAI1, RXRA, VPS72, HIVEP3, PATZ1, OSR2, EGR1, PCID2, FOXF2, FZD4, NR1H2, ACTL6A, MSL3, NR1D2, TGFBR1, MLLT11, CCNA2, AR, RBMXL1, PHF5A, JMY, KDM7A	421	724	19333	1.8394	0.994507	0.742576	0.742576
GOTERM_BP_DIRECT	GO:2000819~regulation of nucleotide-excision repair	5	1.05042	0.00297441	SMARCD3, DPF1, ACTL6A, BCL7B, DPF3	421	28	19333	8.20029	0.99838	0.801976	0.801976
GOTERM_BP_DIRECT	GO:1905007~positive regulation of epithelial to mesenchymal transition involved in endocardial cushion formation	3	0.630252	0.0045082	TGFB2, TGFBR1, ENG	421	5	19333	27.553	0.999941	0.996208	0.996208
GOTERM_BP_DIRECT	GO:0048566~embryonic digestive tract development	4	0.840336	0.00461849	TGFB2, CXCL8, FOXF2, GLI3	421	16	19333	11.4804	0.999954	0.996208	0.996208
GOTERM_BP_DIRECT	GO:0051085~chaperone mediated protein folding requiring cofactor	5	1.05042	0.00608263	SDF2L1, HSPA5, DNAJB4, HSPA6, SDF2	421	34	19333	6.75318	0.999998	1	1
GOTERM_BP_DIRECT	GO:0018105~peptidyl-serine phosphorylation	11	2.31092	0.00658964	CLK1, IKBKB, DYRK4, PRKDC, NEK6, NEK7, BAX, MAPKAPK5, CLSPN, TGFBR1, MAPK3	421	182	19333	2.77548	0.999999	1	1
GOTERM_BP_DIRECT	GO:2000781~positive regulation of double-strand break repair	5	1.05042	0.011797	SMARCD3, DPF1, ACTL6A, BCL7B, DPF3	421	41	19333	5.6002	1	1	1
GOTERM_BP_DIRECT	GO:0007020~microtubule nucleation	4	0.840336	0.014685	TUBGCP2, SSNA1, TUBGCP3, HAUS2	421	24	19333	7.6536	1	1	1
GOTERM_BP_DIRECT	GO:0043393~regulation of protein binding	4	0.840336	0.0182729	SMARCD3, CBLB, LDLRAP1, TGFBR1	421	26	19333	7.06486	1	1	1
GOTERM_BP_DIRECT	GO:0043486~histone exchange	3	0.630252	0.0188786	ZNHIT1, VPS72, RNF8	421	10	19333	13.7765	1	1	1
GOTERM_BP_DIRECT	GO:0006302~double-strand break repair	6	1.2605	0.0212569	PARP3, WRN, PARP2, PRKDC, TDP1, RNF8	421	73	19333	3.77438	1	1	1
GOTERM_BP_DIRECT	GO:0001837~epithelial to mesenchymal transition	5	1.05042	0.0215709	TGFB2, FOXF2, DACT3, TGFBR1, ENG	421	49	19333	4.68588	1	1	1
GOTERM_BP_DIRECT	GO:0032790~ribosome disassembly	3	0.630252	0.0227461	EIF2D, ASCC2, PELO	421	11	19333	12.5241	1	1	1
GOTERM_BP_DIRECT	GO:0097062~dendritic spine maintenance	3	0.630252	0.0227461	TANC1, MTMR2, ITPKA	421	11	19333	12.5241	1	1	1
GOTERM_BP_DIRECT	GO:0006351~transcription, DNA-templated	11	2.31092	0.0230575	CCNA2, GMEB1, SMARCD3, PLAG1, FBXL19, DPF1, DRG1, DPF3, KDM7A, MAPK3, RUNX1T1	421	221	19333	2.28569	1	1	1
GOTERM_BP_DIRECT	GO:0051402~neuron apoptotic process	6	1.2605	0.0235916	HSPA5, FAM162A, SIAH1, BAX, NLRP1, OXR1	421	75	19333	3.67373	1	1	1
GOTERM_BP_DIRECT	GO:0043001~Golgi to plasma membrane protein transport	4	0.840336	0.024486	GGA2, GGA1, PREPL, KIF13A	421	29	19333	6.33402	1	1	1
GOTERM_BP_DIRECT	GO:0010862~positive regulation of pathway-restricted SMAD protein phosphorylation	5	1.05042	0.0246031	GDF11, TGFB2, GDF15, TGFBR1, ENG	421	51	19333	4.50212	1	1	1
GOTERM_BP_DIRECT	GO:0016570~histone modification	6	1.2605	0.0273936	ING4, PARP2, FBXL19, GTF2B, TAF1L, KDM7A	421	78	19333	3.53243	1	1	1
GOTERM_BP_DIRECT	GO:2000045~regulation of G1/S transition of mitotic cell cycle	5	1.05042	0.0296112	SMARCD3, DPF1, ACTL6A, BCL7B, DPF3	421	54	19333	4.252	1	1	1
GOTERM_BP_DIRECT	GO:0031122~cytoplasmic microtubule organization	5	1.05042	0.0296112	KATNBL1, TUBGCP2, CLIP4, FIGNL2, TUBGCP3	421	54	19333	4.252	1	1	1
GOTERM_BP_DIRECT	GO:0090305~nucleic acid phosphodiester bond hydrolysis	6	1.2605	0.0301325	WRN, TDP1, G3BP1, AEN, N4BP2, PELO	421	80	19333	3.44412	1	1	1
GOTERM_BP_DIRECT	GO:0031571~mitotic G1 DNA damage checkpoint	3	0.630252	0.0313506	PRKDC, RFWD3, DGKZ	421	13	19333	10.5973	1	1	1
GOTERM_BP_DIRECT	GO:0033327~Leydig cell differentiation	3	0.630252	0.0313506	AR, SGPL1, PLEKHA1	421	13	19333	10.5973	1	1	1
GOTERM_BP_DIRECT	GO:0003222~ventricular trabecula myocardium morphogenesis	3	0.630252	0.0360589	TGFB2, TGFBR1, ENG	421	14	19333	9.84035	1	1	1
GOTERM_BP_DIRECT	GO:0042273~ribosomal large subunit biogenesis	4	0.840336	0.0370537	NIP7, RRS1, SURF6, SPATA5	421	34	19333	5.40254	1	1	1
GOTERM_BP_DIRECT	GO:0034976~response to endoplasmic reticulum stress	6	1.2605	0.0377129	CXCL8, FICD, DDRGK1, TRIB3, HSP90B1, PDIA4	421	85	19333	3.24153	1	1	1
GOTERM_BP_DIRECT	GO:0007420~brain development	12	2.52101	0.0377959	RGS4, SRR, WRN, SHARPIN, HMGCS1, NEGR1, PRKDC, TUBGCP2, ID1, DTNBP1, CSK, SPATA5	421	274	19333	2.01117	1	1	1
GOTERM_BP_DIRECT	GO:0046512~sphingosine biosynthetic process	3	0.630252	0.0410198	ASAH1, SPTLC1, ACER3	421	15	19333	9.18432	1	1	1
GOTERM_BP_DIRECT	GO:0030509~BMP signaling pathway	6	1.2605	0.0427733	EGR1, TGFB2, GDF15, MEGF8, ENG, MAPK3	421	88	19333	3.13102	1	1	1
GOTERM_BP_DIRECT	GO:0045597~positive regulation of cell differentiation	5	1.05042	0.0434844	AR, SMARCD3, DPF1, ACTL6A, DPF3	421	61	19333	3.76407	1	1	1
GOTERM_BP_DIRECT	GO:0003407~neural retina development	3	0.630252	0.04622	TGFB2, SMARCD3, ACTL6A	421	16	19333	8.6103	1	1	1
GOTERM_BP_DIRECT	GO:0006473~protein acetylation	3	0.630252	0.04622	ING4, GTF2B, NAT10	421	16	19333	8.6103	1	1	1
GOTERM_BP_DIRECT	GO:0001822~kidney development	7	1.47059	0.048657	TGFB2, SGPL1, ADAMTS1, PPAT, BAX, NPHP3, TGFBR1	421	121	19333	2.65662	1	1	1

## Sheet: LPS vs. LPS + LPS+Met-CM
Category	Term	Count	%	PValue	Genes	List Total	Pop Hits	Pop Total	Fold Enrichment	Bonferroni	Benjamini	FDR
GOTERM_BP_DIRECT	GO:0002181~cytoplasmic translation	43	1.26919	5.39689e-12	RPL4, RPL5, RPL30, RPL31, RPL34, RPL12, RPLP0, RPL11, RPL36A, RPL10A, RPL7, RPL7A, RPS17, RPS15A, RPL35, RPL38, RPS2, RPL15, RPL18, RPS11, RPL19, RWDD1, RPS7, RPS8, TMA7, RPL35A, RPL13A, RPS3A, RPS25, RPS28, RPS29, RPL27A, RPL37A, DRG1, RPL24, RPL27, RPS20, RPL22L1, RPL26, UBA52, RPS21, RPS24, RPS23	3057	90	19333	3.02155	3.8086e-08	3.80859e-08	3.76703e-08
GOTERM_BP_DIRECT	GO:0045893~positive regulation of transcription, DNA-templated	180	5.31287	1.76858e-10	YEATS4, ETS1, ELK1, ACTB, ETS2, UBE2L3, PSMD9, MYC, RUVBL2, ZXDC, PIM1, AKT1, PIM2, TRIM27, TRIM22, MAP2K3, OSR2, ANKRD49, MAP2K2, ZNF281, WNT5A, FOXH1, ARID5B, ILF2, RUNX3, FOXP3, RUNX2, RUNX1, PIAS1, AR, MORF4L1, TBL1XR1, KAT6B, MORF4L2, TRIM13, TRIM16, ATF4, TSG101, MEAF6, MAX, CTBP1, KMT2B, GATA3, MRPL12, RLF, PMF1, TAF5L, GLIS2, MBTD1, DEAF1, NUP85, ATXN7, BLOC1S2, DVL3, TASP1, HIVEP3, PATZ1…	3057	724	19333	1.57231	1.24809e-06	5.66671e-07	5.60488e-07
GOTERM_BP_DIRECT	GO:0006412~translation	74	2.18418	2.40898e-10	RPL4, RPL5, RPL30, RPL31, RPL34, RPLP0, MRPS12, RPL10A, RPL7, MRPL4, MRPL3, RPL7A, RPS17, MTG1, RPL36AL, AKT1, RPL35, RPL38, RPS11, RPL36A-HNRNPH2, RPS7, RPS8, MRPS18B, MRPL49, MRPS18A, RPL13A, RPS3A, EEF1A1, MRPS9, MRPL51, RPL37A, GUF1, RPL24, RPL27, RPL26, UBA52, RPS4Y2, MRPL18, RPL12, RPL11, RPL36A, MRPL14, RRBP1, MRPL12, EGFR, MRPL11, RPS15A, EIF4EBP2, RPS2, RPL15, RPL18, ABCF1, RPL19, MRPL27…	3057	223	19333	2.0986	1.70001e-06	5.66671e-07	5.60488e-07
GOTERM_BP_DIRECT	GO:0006457~protein folding	59	1.74144	4.78322e-09	ERO1A, FKBP10, ERO1B, NUDCD3, HSP90B2P, RUVBL2, SIL1, CCT2, VBP1, P3H1, AHSA1, MOGS, PDIA6, PDIA5, PDIA4, CDC37, TCP1, CANX, ERP29, FKBP8, PPIF, PFDN1, PFDN4, PPIB, CRYAB, PFDN5, PPIA, PFDN6, PPIC, FKBP5, ARL2, DNAJC25, HSPBP1, HSPD1, HSPE1-MOB4, STIP1, BAG4, GRPEL2, CCT8, TXNDC5, MPDU1, CCT4, DNAJC19, HSPA8, NFYC, TBCD, TBCC, HSPE1, DNAJA1, ERP44, PDCL3, DNAJA4, TTC4, LYRM7, DNAJA2, TBCE, PDCL, …	3057	172	19333	2.16934	3.37546e-05	8.4388e-06	8.34672e-06
GOTERM_BP_DIRECT	GO:0006511~ubiquitin-dependent protein catabolic process	83	2.44982	9.33854e-09	USP36, RNF11, USP38, UBE3C, RNF14, UBE2D2, UBE2D1, UBE3B, FBXO21, UBE2Z, UBE2L3, PSMD9, CDC23, PSMD3, USP30, ARIH1, SKP2, FBXO7, USP48, USP5, USP3, UBE2E1, UBE4A, UBE4B, UCHL3, TRPC4AP, RC3H2, RNF40, RNF167, PSMA6, RNF126, CDC34, KCTD10, BIRC6, RNF166, CUL9, USP15, PSMD11, USP27X, CUL2, USP12, CUL1, UBR4, FBXO45, CBL, USP18, PSMA7, PSMA8, ATXN3, C18ORF25, ZNRF3, RNF213, OS9, RNF217, UBQLN1, PSMF1…	3057	281	19333	1.86799	6.58999e-05	1.31804e-05	1.30366e-05
GOTERM_BP_DIRECT	GO:0000398~mRNA splicing, via spliceosome	64	1.88902	2.61205e-08	DBR1, EIF4A3, HNRNPU, WDR83, CASC3, EFTUD2, SYNCRIP, METTL14, SNRPD2, RBMX2, SNRPD1, RSRC1, MAGOH, DHX16, SRRM2, RBM15, SNRPN, NCBP1, METTL3, TFIP11, CRNKL1, PRPF6, DDX39B, HNRNPH1, FRG1, SRSF2, SNRPG, GEMIN6, PABPC1, CACTIN, SLU7, SRSF9, SF3B4, SF3B5, RBM8A, SRSF1, WBP4, CWF19L2, U2AF1, C9ORF78, PRPF8, RNF113A, RBM15B, U2AF2, TRA2B, TRA2A, RALY, SNRPB2, SF3B1, ZRSR2, HSPA8, SF3A1, HNRNPA3, CWC15…	3057	201	19333	2.01367	0.000184315	3.0722e-05	3.03868e-05
GOTERM_BP_DIRECT	GO:0043066~negative regulation of apoptotic process	131	3.86659	9.28734e-08	TFRC, ARAF, UBE2Z, PHB2, IFIT3, IGF1R, RPS6KA3, CCND2, MYC, AKT2, PIM1, AKT1, PIM3, PIM2, KIFAP3, TGM2, IER3, WNT5A, ATAD3A, PIAS1, PPIF, FKBP8, RAF1, IL6ST, PTGFR, BIRC8, GLO1, TWIST1, SOCS2, SOCS3, PRDX2, BAG4, PRDX5, CHST11, DDRGK1, PDCD10, ASIC2, MCL1, TXNDC5, STAT5B, PLK3, PRNP, OPN3, SMAD3, UBE2B, HSPA5, SIAH2, PLK1, BFAR, BRAF, PTK2, NFKB1, TNFRSF10D, BMP4, HNRNPK, COPS5, GDNF, ID1, UBE2O,…	3057	530	19333	1.56314	0.000655193	9.36297e-05	9.26081e-05
GOTERM_BP_DIRECT	GO:0016236~macroautophagy	30	0.885478	1.77227e-07	MTMR3, TSG101, SRC, MTMR14, VPS4B, VPS4A, MAP1LC3B, MAP1LC3A, VTI1A, UBQLN1, MVB12A, HMOX1, VPS36, UBXN6, GABARAPL2, GABARAPL1, VPS37A, SNF8, MTOR, ATG12, NPC1, ATG16L1, HGS, VPS41, CHMP3, PLAA, STAM2, VPS25, VPS28, TECPR1	3057	69	19333	2.74964	0.00124991	0.000140721	0.000139186
GOTERM_BP_DIRECT	GO:0016192~vesicle-mediated transport	69	2.0366	1.98453e-07	ARF3, ARF4, ARF1, GDI1, CLTC, STON1, AP2A1, FMN2, ACTR1A, STX16-NPEPL1, CPNE1, AP1S2, KIF1C, AP3S2, AP5S1, AP2M1, VPS39, TRIM23, VPS18, VPS9D1, ARFGAP3, ARFGAP1, MAPK8IP1, ARL4C, RAB32, RAB34, RAB35, KXD1, PLIN3, ERGIC2, OPTN, VAMP2, ARF5, COPB2, RAB1A, INTU, SAR1A, COPB1, VPS4A, SCFD1, SCFD2, AP2S1, STX5, STX4, CHML, STX2, RAB11FIP3, AP1M1, HSPA8, TRAPPC1, CACFD1, HSPA7, HSPA6, CCZ1, FUZ, TVP23B…	3057	234	19333	1.86482	0.0013995	0.000140721	0.000139186
GOTERM_BP_DIRECT	GO:0016241~regulation of macroautophagy	26	0.767414	2.00053e-07	ATP6V1A, VPS26A, VPS26B, HDAC6, MAPK8, CAPNS1, UBQLN1, ATP6V1H, CAPN1, ATP6V1E1, PRKACA, ATP6V1C2, ATP6V0A1, UBQLN2, SH3GLB1, ATP6V1G1, ATP6V0E1, EXOC7, MTOR, CDK5, RHEB, ATP6V1B2, EXOC4, ATP6V0D1, ATP6V0C, GAPDH	3057	55	19333	2.98961	0.00141078	0.000140721	0.000139186
GOTERM_BP_DIRECT	GO:0051726~regulation of cell cycle	88	2.5974	2.19347e-07	ITGB1, CDKN1A, CDKN1B, ILK, YEATS4, PKD1, ACTB, CDC14B, ING5, STK11, ING3, CCND1, VPS72, MYC, GPER1, AKT2, RUVBL2, WDR5, KAT7, NBN, CCNL1, PRKACA, SKP2, JUNB, PHACTR4, NUP214, DUSP1, CSNK2A3, ACTL6A, MORF4L1, ERN2, PPM1A, CCNE2, MORF4L2, BIRC5, PRR11, BIRC2, PPP1R15A, TSG101, MEAF6, BIRC8, UHRF2, CTBP1, TXLNG, FOXO4, LIN9, CCNDBP1, MBTD1, TFPT, MNT, ABL1, BRD8, GAS2L1, SKIL, CDK17, TCF7L2, HSPA8,…	3057	324	19333	1.71768	0.00154674	0.000140721	0.000139186
GOTERM_BP_DIRECT	GO:0009060~aerobic respiration	30	0.885478	2.57086e-07	NDUFB8, NDUFB7, UQCRB, NDUFB6, NDUFA11, NDUFB11, NDUFA12, NDUFA10, NDUFB2, NDUFB1, MTFR1L, BLOC1S1, NDUFV3, NDUFV1, NDUFA8, NDUFA7, ADSL, SURF1, NDUFA5, NDUFA1, NDUFC1, SDHC, SDHB, UQCRHL, NDUFS8, NDUFS7, NDUFS6, NDUFAB1, NDUFS4, UQCRC2	3057	70	19333	2.71036	0.00181261	0.000151188	0.000149538
GOTERM_BP_DIRECT	GO:0006914~autophagy	50	1.4758	3.46871e-07	SRPX, LRSAM1, CLTC, PIK3CB, WDR45, FNBP1L, STK11, MAP1LC3B, RB1CC1, GPR137, ANXA7, ARFIP2, VPS39, SH3GLB1, VPS18, ARSA, BCAS3, GABARAPL2, GABARAPL1, MAP1S, TFEB, RNF41, NPC1, CHMP3, CHMP7, OPTN, RNF166, CHMP5, RAB1A, PRKAA1, VPS4B, VPS4A, C9ORF72, HDAC6, DRAM1, VPS51, ABL1, UBQLN1, VTI1A, NRBF2, TBC1D17, SEC16A, TRAPPC4, VMP1, TMEM59, TOLLIP, ATG2A, TMEM39A, TECPR2, TECPR1	3057	152	19333	2.08032	0.00244488	0.000188298	0.000186243
GOTERM_BP_DIRECT	GO:0043967~histone H4 acetylation	22	0.649351	4.22788e-07	ATF2, NAA60, MEAF6, ACTL6A, MSL3, YEATS4, ACTB, MBTD1, ING5, PER1, MORF4L1, ZZZ3, MRGBP, ING3, VPS72, RUVBL2, MORF4L2, TADA3, KAT7, APBB1, TRIM16, BRD8	3057	43	19333	3.23562	0.00297917	0.000202877	0.000200663
GOTERM_BP_DIRECT	GO:0006886~intracellular protein transport	88	2.5974	4.49645e-07	IPO13, ARF3, VPS29, ARF4, ARF1, CLTC, SNX13, AP2A1, IPO7, RAB22A, TUBA1A, STX16-NPEPL1, AP1S2, TMED3, TIMM17B, BCAP29, ARFIP2, AP3S2, SEC61B, EVI5L, TBC1D22A, SIL1, AP2M1, TBC1D10A, VPS39, TMED5, TBC1D10B, TRIM23, TMED4, VPS18, STX8, TBC1D2B, ARFGAP3, RHOB, ARL4C, RAB32, CTTN, ERP29, ARHGEF2, SLU7, ARF5, COPB2, RAB1A, RAB5C, STX17, SAR1A, COPB1, VPS26A, VPS26B, DNAJC27, HDAC6, GGA2, RAB21, SCFD1,…	3057	329	19333	1.69157	0.00316812	0.000202877	0.000200663
GOTERM_BP_DIRECT	GO:0051301~cell division	99	2.92208	4.59973e-07	CCNK, CCNT2, CCNT1, ZWILCH, HNRNPU, SMC4, SMC2, CCND3, CCND2, CDC23, CCND1, POGZ, NEK1, LZTS2, ANAPC7, PRKCE, LIG3, CD2AP, EML3, KLHL42, CDC25B, MAU2, CDC34, KATNAL1, CCNE2, CDC37, TIMELESS, ARL8A, TSG101, CDCA2, INTU, ANAPC16, NCAPG, PMF1, ANAPC10, DSN1, MARK4, RAB11FIP3, NEK9, CDK19, NEK4, UBE2C, NEK6, RCC2, KLHL21, CDK5, REEP4, REEP3, PHF13, CDK14, CETN3, CCDC124, CLTC, CKS1B, BABAM1, TUBA1C, …	3057	383	19333	1.63471	0.00324077	0.000202877	0.000200663
GOTERM_BP_DIRECT	GO:0015031~protein transport	110	3.24675	5.30888e-07	VPS29, DGKD, ITSN1, GOLGA2, SCAMP4, AP5S1, CCDC93, GABARAPL2, COG5, COG1, AP1AR, SCAMP1, HGS, RAB35, STAM2, VPS25, ARL8A, VPS28, TSG101, PIK3R2, LIN7C, AAAS, SNX3, SCFD1, RAB11FIP1, NUP85, ZMAT3, VPS8, STXBP5, NUP88, ECT2, TBC1D17, SNX8, AP1M1, BTF3, ANKRD27, SEC16A, FUZ, DNAJC14, SNAP91, SLC7A6OS, ATG16L1, PLEKHM1, SPIRE1, CCDC22, COPE, CNIH4, TTC26, GDI1, DENND1A, CETN3, SNX13, FMN2, IER3IP1, S…	3057	439	19333	1.58464	0.00373947	0.000220381	0.000217976
GOTERM_BP_DIRECT	GO:0000122~negative regulation of transcription from RNA polymerase II promoter	211	6.22786	6.77452e-07	ATF2, EHMT2, HNRNPU, EHMT1, NOC2L, BACH1, ELK3, MYC, SOX15, SAP130, DPF2, TRIM27, MEF2A, ZNF281, FOXH1, RUNX3, RUNX1, AR, THAP5, FLYWCH1, EZR, ATF4, ZBTB8A, CTBP1, SHOX2, CTR9, MEPCE, TWIST1, GATA3, ZBTB2, MIER1, PATZ1, RREB1, LYAR, PLK3, JUND, PLK1, IGF2, NR2F6, NFATC4, THAP11, ID1, SNAI1, ID3, PAF1, SNAI2, GTF2IRD1, PKIG, HOXD9, EZH1, ZNF131, BTG2, RARG, CITED2, NKAP, CTCF, BMI1, ING1, PHF6, GL…	3057	973	19333	1.37143	0.00476937	0.000253192	0.000250429
GOTERM_BP_DIRECT	GO:0016573~histone acetylation	26	0.767414	6.95621e-07	MEAF6, TAF9, YEATS4, BMI1, MLLT3, TAF5L, ACTB, MBTD1, MECP2, ING5, ING3, VPS72, RUVBL2, BRD8, MBD3, TAF12, PCGF2, TAF10, ACTL6A, MSL3, FOXP3, MORF4L1, MRGBP, KAT6B, MORF4L2, TADA3	3057	58	19333	2.83497	0.00489697	0.000253192	0.000250429
GOTERM_BP_DIRECT	GO:0008380~RNA splicing	60	1.77096	7.17563e-07	AKAP8L, CASC3, YBX1, EFTUD2, PTBP1, SYNCRIP, SNRPD2, SNRPD1, RSRC1, C1QBP, MAGOH, HABP4, DHX16, ARL6IP4, CIR1, MBNL1, SNRPN, RBFOX2, NCBP1, PRMT1, TFIP11, SCNM1, PRPF6, DDX39B, SRSF2, SNRPG, RP9, RBM23, NSRP1, SLU7, SF3B4, RBM8A, WBP4, U2AF1, NOL3, PRPF8, RBM15B, FAM172A, PUF60, U2AF2, SF3B1, SRPK2, ZRSR2, RBM39, HSPA8, TIA1, SF3A1, FUS, SREK1IP1, USB1, SCAF1, LSM4, QKI, NOVA1, ACIN1, MPHOSPH10, …	3057	200	19333	1.89725	0.00505104	0.000253192	0.000250429
GOTERM_BP_DIRECT	GO:0006351~transcription, DNA-templated	64	1.88902	1.13746e-06	CCNT2, CCNT1, TGFB1I1, NAB2, FHL2, WDR43, MED12, HOXA9, DPF1, ZXDC, DPF2, DPF3, KAT7, MEF2A, PIAS3, KDM2A, MAMSTR, NRG1, CBFA2T2, SND1, PIAS1, SPOCD1, CCNA2, ZEB1, COL4A2, AEBP2, POLR1A, KAT6B, POLR1D, POLR1E, PTMA, KDM3A, SMARCD2, KDM3B, LIN9, NRIP1, POLR2E, POLR2F, CAMTA1, ZBED1, RALY, CAMTA2, VHL, POLR2H, MTA2, HOXC9, PHF10, FUS, FBXL19, HMGA1, KLF4, YY1AP1, TBX3, HINFP, NR4A2, RYBP, GON4L, PO…	3057	221	19333	1.83144	0.00799493	0.000382241	0.00037807
GOTERM_BP_DIRECT	GO:0045892~negative regulation of transcription, DNA-templated	138	4.0732	1.31289e-06	ZMYND8, EHMT1, PHB2, ELK3, RUVBL2, DPF1, DPF2, DPF3, CIR1, KAT7, TRIM22, SAMD11, ZGPAT, RBFOX2, SFMBT2, ZNF281, WNT5A, ARID5B, CDYL, FOXP3, RUNX2, DKK3, ERN2, KAT6B, SRSF2, TIMELESS, KHDRBS1, L3MBTL3, TSHZ3, CTBP1, TWIST1, GATA3, DEDD2, GLIS2, MBTD1, ZNF706, DEAF1, PATZ1, PPARGC1B, ZBTB18, HSPA8, PHC2, XRCC6, PHC1, TGFB1, CBX5, PHF10, CBX3, SIAH2, HMGA1, PARP14, HNRNPL, BMP4, GON4L, HNRNPK, BCL6,…	3057	591	19333	1.47671	0.00922229	0.000408231	0.000403777
GOTERM_BP_DIRECT	GO:0016567~protein ubiquitination	120	3.54191	1.3305e-06	UBE2D2, FBXO25, FBXO21, UBE2Z, DCAF7, UBE2L3, CDC23, FBXO3, AKT1, TRIM26, FBXO6, TRIM27, FBXO7, TRIM22, TRIM23, VPS18, FBXW5, WSB2, USP5, FBXW8, ANAPC7, UBE2E1, NSMCE1, MUL1, TRPC4AP, RNF41, CDC34, KCTD10, UBE2V2, TRIM13, UBA52, RNF121, CUL9, BIRC8, ANAPC16, CUL2, CUL1, UBR4, FBXO45, DTX3, FBXO44, SOCS2, SOCS3, RNF213, BTBD1, UBR7, TMEM129, SOCS6, SOCS7, SOCS5, UBE2B, UBE2C, SIAH2, SIAH1, PLK1, K…	3057	498	19333	1.5239	0.00934538	0.000408231	0.000403777
GOTERM_BP_DIRECT	GO:0001701~in utero embryonic development	62	1.82999	1.67484e-06	ITGB1, FKBP10, ATF2, C2CD3, YBX1, BMI1, PKD1, YBX3, GLI3, AMOT, FLCN, MYC, CIR1, KDM6A, MBNL1, ENDOG, PRMT1, HEG1, C1ORF43, OCRL, EPN1, AR, ALS2, SCO2, ANKS6, LMX1B, NSRP1, DBN1, LY6E, FOXC1, HDAC3, SRF, HM13, TWIST1, GATA3, BCL2L11, UNK, CHST11, VPS54, MGAT1, PLCG1, BTF3, MBD3, SMAD3, UBE2B, PCGF2, PTCH1, IGF2, EIF2S2, TBX3, HINFP, VEGFA, FOSL1, COPS3, MAFG, MAFF, NMT1, CTNNB1, CCM2, SEC24C, APB…	3057	214	19333	1.83224	0.0117498	0.000492473	0.0004871
GOTERM_BP_DIRECT	GO:0043161~proteasome-mediated ubiquitin-dependent protein catabolic process	61	1.80047	2.61548e-06	GSK3A, UBXN1, TNFAIP1, PSMD6, PSMD3, PBK, UBXN7, AKT1, SKP2, FBXW5, UBE4B, ARMC8, KCTD5, SIRT1, PJA2, CD2AP, KLHL42, PSMA5, PSMA6, RNF126, CDC34, KCTD10, TBL1XR1, TRIM13, PLAA, BIRC2, PSMD11, DERL1, FBXO45, AGAP3, PSMA7, AURKA, PSMA8, PSMB6, DNAJB2, ATXN3, PSMB4, MTA1, RMND5A, PSMB3, PSMB1, ZSWIM8, SPOP, PSMF1, TBL1X, UBE2B, CRBN, SIAH2, FBXL19, SIAH1, WWP2, BFAR, UBE2A, PSMB8, SPSB3, PSMC6, PSMC…	3057	212	19333	1.81969	0.0182882	0.000738298	0.000730242
GOTERM_BP_DIRECT	GO:0090148~membrane fission	20	0.590319	4.05711e-06	SH3GLB1, TSG101, EXOC7, VPS4B, VPS4A, VPS37A, SNF8, HGS, EXOC4, MVB12A, CHMP3, UBAP1, EXOC3, TMCC1, CHMP7, STAM2, VPS36, VPS25, VPS28, CHMP5	3057	41	19333	3.08496	0.0282251	0.00110119	0.00108918
GOTERM_BP_DIRECT	GO:0006626~protein targeting to mitochondrion	16	0.472255	4.42654e-06	DNAJC19, TIMM8B, FIS1, TOMM40, TIMM9, TOMM34, TIMM13, TIMM44, MFF, TOMM20, PITRM1, TOMM7, TIMM17B, MFN2, FBXO7, TOMM5	3057	28	19333	3.61381	0.0307553	0.00115697	0.00114434
GOTERM_BP_DIRECT	GO:0030433~ubiquitin-dependent ERAD pathway	30	0.885478	8.62397e-06	DERL1, DERL2, FBXO44, UBE2J1, DNAJB2, OS9, TMEM129, UBQLN1, DNAJB9, FBXO6, SEC61B, ANKZF1, UBQLN2, HSPA5, EDEM1, SGTA, SYVN1, UBE4A, UBE4B, DNAJB14, TMUB2, PSMC6, RNF103, CANX, TRIM13, STUB1, MAN1B1, RNF103-CHMP3, FAM8A1, RNF121	3057	81	19333	2.34229	0.0590447	0.00217355	0.00214983
GOTERM_BP_DIRECT	GO:0034599~cellular response to oxidative stress	32	0.94451	1.37055e-05	ATF2, PRKAA1, TMEM161A, SRXN1, HDAC1, STAU2, SLC7A11, PRDX2, MAPK8, PRDX5, ALDH3B1, SESN2, ZC3H12A, PENK, LONP1, ABL1, STX4, STX2, RWDD1, BRF2, GPX1, MGMT, GPX8, PYCR2, EIF2S1, NR4A2, PRKRA, GAS5, PPIA, HSPA1B, ATF4, HSPA1A	3057	91	19333	2.22389	0.0921904	0.00333517	0.00329878
GOTERM_BP_DIRECT	GO:0043525~positive regulation of neuron apoptotic process	25	0.737898	1.525e-05	ATF2, GRN, GSK3A, CTSZ, BBC3, CDC42, BCL2L11, ABL1, PAK3, MAP2K7, SRPK2, FIS1, PRNP, NQO2, ITGA1, RHOA, NFATC4, CDC34, CDK5, NF1, BAX, CTNNB1, ATM, UBE2M, ATF4	3057	63	19333	2.50959	0.102031	0.0035873	0.00354816
GOTERM_BP_DIRECT	GO:0042273~ribosomal large subunit biogenesis	17	0.501771	1.83837e-05	RPL5, NOP16, PAK1IP1, NIP7, RPL11, RPL35A, MALSU1, NOC2L, WDR12, GTPBP4, TMA16, RPL7, EBNA1BP2, MRTO4, SURF6, RPL26, RSL24D1	3057	34	19333	3.16209	0.121672	0.00418496	0.0041393
GOTERM_BP_DIRECT	GO:0050821~protein stabilization	60	1.77096	1.91914e-05	USP36, RPL5, PHB2, SUMO1, RUVBL2, LAMP2, PIM1, FLOT1, FLOT2, MFSD1, CHP1, PIM2, GOLGA7, CCT2, RPS7, VBP1, P3H1, MUL1, ATP1B1, GTPBP4, CDC37, TCP1, PFDN1, PFDN4, PFN1, PPIB, CRYAB, GAPDH, PFDN5, PFDN6, PFN2, GRN, USP27X, TAF9, RPL11, MTMR9, HSPD1, STK3, RAB21, BAG4, NCLN, PDCD10, POLR2E, FLNA, DVL3, VHL, CCT8, TBL1X, TRIM44, CCT4, SMAD3, UBE2B, SEC16A, SYVN1, PDCL3, PER3, PRKRA, NAA16, HSPA1B, HSP…	3057	220	19333	1.72477	0.126664	0.0042323	0.00418612
GOTERM_BP_DIRECT	GO:0036258~multivesicular body assembly	16	0.472255	2.21225e-05	TSG101, PDCD6IP, VPS4B, VPS4A, VPS37A, SNF8, HGS, MVB12A, CHMP3, UBAP1, CHMP7, STAM2, VPS36, VPS25, VPS28, CHMP5	3057	31	19333	3.26409	0.144544	0.00473087	0.00467925
GOTERM_BP_DIRECT	GO:0034976~response to endoplasmic reticulum stress	30	0.885478	2.48463e-05	PPP1R15A, ERO1A, SRPX, PPP1R15B, CEBPB, UBA5, ATP2A1, PIK3R2, BBC3, BCL2L11, OS9, DDRGK1, ABL1, UBQLN1, FLOT1, DNAJB9, NRBF2, EIF2B5, SEC16A, EIF2AK3, TNFRSF10B, PDIA6, EIF2S1, PDIA4, ERP44, ERN2, TMEM258, TMEM33, HYOU1, ATF4	3057	85	19333	2.23206	0.160831	0.00502889	0.00497402
GOTERM_BP_DIRECT	GO:0006325~chromatin organization	66	1.94805	2.49414e-05	SETD5, EHMT2, SETD7, EHMT1, HNRNPU, CHD3, ING1, BABAM1, ING3, SOX15, UIMC1, SPIN1, DPF2, DPF3, UTY, HMGN3, PRMT5, KDM2A, C17ORF49, EED, USP3, MSL3, SIRT7, SAFB, SIRT1, RSBN1, RNF40, MORF4L1, NCOR1, AEBP2, TBL1XR1, MORF4L2, MTF2, WAC, RCCD1, KDM3A, PRKAA1, L3MBTL3, HDAC3, KDM3B, MEAF6, HDAC1, KMT2B, ZNF518A, PHF21A, HDAC7, MBTD1, BRD9, BRD8, RBBP7, APBB1, MTA2, RNF20, TCF7L1, CBX5, CBX3, UTP3, SET…	3057	251	19333	1.66293	0.161393	0.00502889	0.00497402
GOTERM_BP_DIRECT	GO:0030071~regulation of mitotic metaphase/anaphase transition	17	0.501771	2.89079e-05	SMARCD2, PHF10, UBE2C, NEK6, PLK1, ACTL6A, ARID1A, ACTB, CENPE, CDC23, BCL7A, BCL7C, DPF1, BCL7B, DPF2, DPF3, RIOK2	3057	35	19333	3.07174	0.184543	0.00565613	0.00559442
GOTERM_BP_DIRECT	GO:0042026~protein refolding	14	0.413223	2.96552e-05	HSPA8, HSPA5, HSPB6, HSPA7, HSPA6, HSPA13, HSPD1, DNAJB2, DNAJA1, DNAJA4, DNAJA2, CRYAB, HSPA1B, HSPA1A	3057	25	19333	3.54154	0.188832	0.00565613	0.00559442
GOTERM_BP_DIRECT	GO:0043968~histone H2A acetylation	13	0.383707	3.23512e-05	MEAF6, ACTL6A, MSL3, YEATS4, ACTB, MBTD1, MORF4L1, MRGBP, ING3, VPS72, RUVBL2, MORF4L2, BRD8	3057	22	19333	3.73701	0.204119	0.00600795	0.0059424
GOTERM_BP_DIRECT	GO:0030036~actin cytoskeleton organization	51	1.50531	3.47794e-05	ARPC1A, AMOT, CSRP2, CAPZB, ARFIP2, PHACTR4, PDPK1, TMOD3, ARHGEF17, RHOG, RHOA, MTSS1, DAAM1, PALLD, EHBP1L1, ITPKA, FSCN1, PFN1, UTRN, ARHGEF5, PFN2, KANK1, ROCK2, SRF, CORO1B, ADD1, CDC42, ATXN3, SDCBP, FGD6, ABL1, FLNA, PIP5K1C, WASF1, PDLIM5, PDLIM4, PDLIM7, SPECC1, VASP, IQSEC2, LIMK2, LIMK1, CDC42BPB, ARPC5, ARHGAP26, SSH2, PDCL3, SMTN, BCL6, NF1, SPIRE1	3057	181	19333	1.78195	0.217641	0.00618496	0.00611747
GOTERM_BP_DIRECT	GO:1905168~positive regulation of double-strand break repair via homologous recombination	18	0.531287	3.50571e-05	WDR48, MEAF6, FUS, ACTL6A, YEATS4, ACTB, MBTD1, MORF4L1, MRGBP, ING3, VPS72, RUVBL2, MORF4L2, POGZ, TIMELESS, MMS19, BRD8, ERCC6	3057	39	19333	2.91885	0.219174	0.00618496	0.00611747
GOTERM_BP_DIRECT	GO:0006915~apoptotic process	134	3.95514	3.61881e-05	IFI27L2, AHCYL1, PDCD5, CAAP1, NOC2L, UBE2Z, TIAL1, PYCARD, RPS6KA3, GJA1, LGALS1, DPF1, ZC3H12A, DPF2, PIM1, BCAP29, PIM3, PIM2, TNS4, PHLDA1, IER3, MEF2A, SH3GLB1, UNC5B, MAP1S, PRKCE, MUL1, RRAGA, DDIT4, FKBP8, RAF1, PPIA, DAP3, BIRC8, CUL1, TNFRSF11B, STK3, ZFP36L1, DEDD2, BCL2L12, BCL2L13, PRDX5, BCL2L11, CHST11, DPP8, ZMAT3, PMAIP1, MAP2K7, MCL1, PLK3, TIA1, GADD45B, UBE2B, NEK6, SIAH2, SIA…	3057	607	19333	1.39611	0.225381	0.00622877	0.00616081
GOTERM_BP_DIRECT	GO:0000209~protein polyubiquitination	49	1.44628	4.37344e-05	LRSAM1, UBE3C, RNF14, UBE2D2, UBE2D1, UBE3B, UBE2L3, DDA1, UBE2Q1, RUSC1, ARIH1, TRIM27, SKP2, TRIM22, SHPRH, WSB2, UBE2E1, UBE4A, MUL1, UBE4B, RC3H2, KLHL42, RNF41, DDB2, RNF167, CDC34, UBE2V2, THOP1, RNF166, BIRC2, PELI2, CBL, HDAC6, UBE2J1, RMND5A, TMEM129, RNF217, SPOP, RNF20, UBE2B, UBE2C, WWP2, BFAR, UBE2A, MKRN1, UBE2N, CTNNB1, STUB1, TRIM32	3057	173	19333	1.79124	0.265555	0.00711351	0.00703589
GOTERM_BP_DIRECT	GO:0043123~positive regulation of I-kappaB kinase/NF-kappaB signaling	53	1.56434	4.37899e-05	TFRC, SLC44A2, LITAF, EDA2R, TRIM8, TMEM101, GJA1, LGALS1, PIM2, TRIM27, MAP3K7, TRIM22, TGM2, TMED4, RIPK2, PRKCE, MUL1, JMJD8, ZDHHC17, RHOA, TNFRSF1A, PPM1A, IRF3, EEF1D, TRIM13, GAPDH, BIRC2, CANT1, SLC20A1, PELI2, LPAR1, ATP2C1, IRAK1, MIER1, ABL1, FLNA, HMOX1, ECT2, MAP3K3, NDFIP2, NDFIP1, NEK6, CARD9, MIB2, TNFRSF10B, MAVS, VAPA, UBE2N, CTNNB1, TAB3, TAB2, CCDC22, TRIM32	3057	192	19333	1.74574	0.265843	0.00711351	0.00703589
GOTERM_BP_DIRECT	GO:0006120~mitochondrial electron transport, NADH to ubiquinone	20	0.590319	4.43523e-05	NDUFA8, NDUFB8, NDUFA7, NDUFB7, NDUFB6, NDUFA5, NDUFA4, NDUFA10, NDUFB2, NDUFA1, NDUFB1, NDUFC1, NDUFS8, NDUFS7, NDUFS6, NDUFAB1, NDUFS4, NDUFV3, DLD, NDUFV1	3057	47	19333	2.69114	0.268751	0.00711351	0.00703589
GOTERM_BP_DIRECT	GO:0071364~cellular response to epidermal growth factor stimulus	20	0.590319	6.25982e-05	STAT5B, ERRFI1, FOXC1, DUSP3, PDPK1, PTPN11, PTPN12, CBL, BAIAP2, EGFR, ZFP36L2, ZFP36L1, EEF1A1, BAG4, MYC, ID1, AKT1, SNAI2, PLCG1, PDE8A	3057	48	19333	2.63507	0.357102	0.00966483	0.00955938
GOTERM_BP_DIRECT	GO:2000736~regulation of stem cell differentiation	12	0.354191	6.29988e-05	MBD3, KDM3A, MTA1, GDNF, SMYD5, HDAC1, OCIAD1, CHD3, RBBP7, MTA2, MTA3, GATAD2A	3057	20	19333	3.7945	0.358917	0.00966483	0.00955938
GOTERM_BP_DIRECT	GO:0006468~protein phosphorylation	113	3.3353	7.43017e-05	CCNT1, ARAF, STKLD1, STK10, STK11, CCND1, PIM1, NEK1, AKT1, PIM3, PIM2, PRKACA, PDK1, PRKAB2, PRKCE, CSNK2A3, WNT5A, LMTK3, PRKCA, CSNK1E, RUNX3, CDC25B, ERN2, PRKD3, CSNK2B, RAF1, TSSK2, PXK, CTBP1, STK39, PKMYT1, IQGAP3, STK3, DGUOK, NUAK1, IRAK1, GRK6, STK38, ABL1, MARK4, MARK2, MARK1, CDK17, SRPK2, NEK9, PLK3, CDK19, TGFB1, NEK4, NEK6, TNK1, PLK1, EIF2AK3, BRAF, EIF2AK4, PTK2, CDK8, CDK5, PTK…	3057	503	19333	1.42074	0.40807	0.0111563	0.0110346
GOTERM_BP_DIRECT	GO:1900182~positive regulation of protein localization to nucleus	16	0.472255	8.51733e-05	YAP1, TCF7L2, TGFB1, TFRC, SRC, LIMK2, PLK1, EIF2AK3, GLIS2, CD2AP, TRIM8, STK11, SESN2, AKT1, KAT7, FERMT2	3057	34	19333	2.97608	0.451788	0.0125222	0.0123856
GOTERM_BP_DIRECT	GO:0042776~mitochondrial ATP synthesis coupled proton transport	24	0.708383	8.81572e-05	NDUFA8, NDUFB8, STOML2, NDUFA7, NDUFB7, NDUFB6, NDUFA11, NDUFA5, NDUFB11, NDUFA12, NDUFA10, NDUFB2, NDUFA1, NDUFB1, NDUFC1, SDHC, SDHB, NDUFS8, NDUFS7, NDUFS6, NDUFAB1, NDUFS4, NDUFV3, NDUFV1	3057	65	19333	2.33508	0.463212	0.0126964	0.0125579
GOTERM_BP_DIRECT	GO:0000278~mitotic cell cycle	44	1.2987	9.0865e-05	DCTN1, MIS12, CLTC, YEATS4, PKMYT1, AURKA, CDC14B, TUBA1C, TUBA1B, TUBA1A, TUBA3C, CDC23, TUBB3, ENSA, PBK, ABL1, CEP250, NUP88, E2F4, DIS3L2, NUP214, PLK3, DYNC1H1, STAT5B, RRM1, NEK4, USP3, PLK1, DNMT3A, TBCD, CDK11B, TUBA4A, CDC25B, LATS1, NEDD1, CENPE, WEE1, TUBB2A, TADA3, SRSF2, BIRC5, PHF13, TUBGCP4, RAN	3057	154	19333	1.80691	0.473373	0.0128247	0.0126848
GOTERM_BP_DIRECT	GO:0001843~neural tube closure	28	0.826446	9.38068e-05	RALA, RARG, SDC4, CITED2, IFT172, TWIST1, ARHGAP35, MED12, DEAF1, ABL1, PRKACA, CC2D2A, KDM6A, PHACTR4, VASP, SEC24B, TGFB1, RPS7, PTCH1, SEMA4C, FUZ, RGMA, BMP4, MTHFD1, RARA, PLXNB2, PFN1, CLUAP1	3057	82	19333	2.15947	0.484195	0.0128694	0.0127289
GOTERM_BP_DIRECT	GO:0006888~ER to Golgi vesicle-mediated transport	39	1.15112	9.48288e-05	RAB1A, ARF4, COPB2, STX17, SAR1A, PEF1, COPB1, GOSR1, KLHL12, IER3IP1, GOLGA2, SCFD1, VTI1A, TMED3, TRAPPC11, STX5, BCAP29, TRAPPC13, TMED5, TMED4, SEC24B, TRAPPC2L, TRAPPC1, TRAPPC4, SEC16A, TRAPPC5, TRAPPC8, YIF1A, YIF1B, CTAGE1, TRAPPC6A, VAPA, RANGRF, HYOU1, SEC22B, ERGIC2, SEC24C, CNIH4, COPE	3057	131	19333	1.88277	0.487902	0.0128694	0.0127289
GOTERM_BP_DIRECT	GO:0000082~G1/S transition of mitotic cell cycle	26	0.767414	0.000105478	ITGB1, KHDRBS1, CDKN1A, CDKN1B, CUL2, CUL1, IQGAP3, PPP6C, CCND3, CCND2, CCND1, MYC, PIM2, SKP2, PLK3, TAF10, INHBA, HINFP, PIAS1, LATS1, LATS2, CDC34, CCNE2, RPS6KB1, BCAT1, CUL4B	3057	74	19333	2.22201	0.524979	0.0137091	0.0135595
GOTERM_BP_DIRECT	GO:0043162~ubiquitin-dependent protein catabolic process via the multivesicular body sorting pathway	15	0.442739	0.000107442	TSG101, VPS4B, VPS4A, VPS37A, HDAC6, RNF126, RNF115, MVB12B, MVB12A, CHMP3, UBAP1, PLAA, CHMP7, VPS28, CHMP5	3057	31	19333	3.06008	0.531519	0.0137091	0.0135595
GOTERM_BP_DIRECT	GO:0006897~endocytosis	55	1.62338	0.000108097	DGKD, ZFYVE9, DENND1A, ITSN1, STON1, AP2A1, PIK3CB, FNBP1L, RAB22A, ANKFY1, SCARF2, AP2M1, RALBP1, SCARA3, FNBP1, TBC1D2B, EPS15L1, CSNK1E, SCAMP1, DNM1, EPN1, ARC, NPC1, RABEP2, HEATR5A, RAB34, CSNK1G1, RAB7A, RAB1A, RAB5C, LRP4, MTMR9, C9ORF72, MTMR6, PGBD1, CDC42, MICALL1, ABL1, ATP6V1H, PACSIN3, SH3BP4, ATP9A, REPS1, SORT1, TNK2, SURF4, SSC5D, EHD2, EHD4, OCIAD1, RAB5A, LRP12, BCL2L1, CD320, …	3057	208	19333	1.67226	0.533678	0.0137091	0.0135595
GOTERM_BP_DIRECT	GO:0097421~liver regeneration	18	0.531287	0.000108787	PRMT5, CEBPB, TGFB1, PCNA, PTCH1, SRSF1, TYMS, GFER, EGFR, GLI3, AURKA, RAP1A, CCND1, MYC, CSNK2B, UCP2, HMOX1, RPL19	3057	42	19333	2.71036	0.535945	0.0137091	0.0135595
GOTERM_BP_DIRECT	GO:0034198~cellular response to amino acid starvation	19	0.560803	0.000115822	SH3GLB1, CDKN1A, WDR59, NPRL3, TFEB, EIF2AK3, EIF2AK4, EIF2S1, MTOR, HNRNPL, FLCN, IMPACT, RRAGA, MAPK8, MAP1LC3A, SESN2, UCP2, MAPK1, ATF4	3057	46	19333	2.61216	0.558422	0.0143395	0.0141831
GOTERM_BP_DIRECT	GO:1903543~positive regulation of exosomal secretion	10	0.295159	0.000122399	SDCBP, TSG101, PDCD6IP, SDC4, HGS, VPS4B, VPS4A, SDC1, SNF8, RAB7A	3057	15	19333	4.21612	0.578454	0.0146402	0.0144805
GOTERM_BP_DIRECT	GO:0043328~protein targeting to vacuole involved in ubiquitin-dependent protein catabolic process via the multivesicular body sorting pathway	10	0.295159	0.000122399	TSG101, HGS, MVB12A, UBAP1, VPS37A, SNF8, VPS36, VPS25, STAM2, VPS28	3057	15	19333	4.21612	0.578454	0.0146402	0.0144805
GOTERM_BP_DIRECT	GO:0071456~cellular response to hypoxia	41	1.21015	0.00015047	ERO1A, PRKAA1, CDKN1B, SRC, HP1BP3, TWIST1, STC1, PTN, FMN2, PTGS2, PHB2, NDRG1, SLC8A1, ZFP36L1, BBC3, IRAK1, CBS, MYC, STC2, UBQLN1, MLST8, AKT1, HMOX1, PMAIP1, VHL, EGLN1, JUND, ENDOG, PRKCE, BNIP3, DNMT3A, SIRT1, MTOR, VEGFA, CCNA2, GNB1, PPARG, HYOU1, STUB1, KCNK2, PPARD	3057	143	19333	1.81322	0.654218	0.0176978	0.0175047
GOTERM_BP_DIRECT	GO:0032456~endocytic recycling	23	0.678867	0.00015556	VPS29, ANKRD27, DENND1A, CMTM6, VPS26A, SNF8, ARL4C, SNX3, EHD2, EHD4, RAB14, VPS51, SNX17, HGS, VPS50, MICALL1, RAB35, RAB13, VTI1A, CCDC22, CCDC93, RAB11FIP3, VPS39	3057	63	19333	2.30883	0.66642	0.0179423	0.0177465
GOTERM_BP_DIRECT	GO:0016477~cell migration	67	1.97757	0.000159681	ITGB1, ARF4, GSK3A, ITGB5, PIK3CD, PIK3CB, FMN2, LAMC1, TNFAIP1, PHB2, PTPRF, ARHGAP35, MYO18A, NCK2, SIRPA, ITGAV, SPDL1, NDEL1, NCK1, RHBDF1, PDPK1, EMP2, RHOA, RHOB, CD2AP, TGFBR3, ARC, PALLD, FSCN1, ADAM9, CD47, DOCK1, CD44, ENG, CD63, RAB1A, FOXC1, CD151, SDC4, PBXIP1, CORO1B, CDC42, GPC1, PIP5K1A, HES1, IGFBP6, PLCG1, GPC6, CTHRC1, JAM3, TGFB1, LAMB2, NDE1, CDC42BPB, ARPC5, PTK2, CCDC88A, G…	3057	271	19333	1.56354	0.675982	0.0179423	0.0177465
GOTERM_BP_DIRECT	GO:0034644~cellular response to UV	22	0.649351	0.000160176	TMEM161A, PCNA, METTL3, PTN, TRIAP1, EIF2AK4, NOC2L, USP28, PTGS2, EIF2S1, NFATC4, DDB2, MYC, RUVBL2, SMPD1, PBK, BAX, POLK, RPL26, CUL4B, RHNO1, ATF4	3057	59	19333	2.35817	0.677113	0.0179423	0.0177465
GOTERM_BP_DIRECT	GO:0034063~stress granule assembly	13	0.383707	0.000163353	DAZAP2, DYNC1H1, DDX6, TIA1, CIRBP, EIF2S1, C9ORF72, PUM2, ATXN2L, OGFOD1, G3BP1, LSM14A, RPS23	3057	25	19333	3.28857	0.684272	0.0180122	0.0178157
GOTERM_BP_DIRECT	GO:0018105~peptidyl-serine phosphorylation	49	1.44628	0.000169411	GSK3A, DYRK2, MAST4, MAST2, ILK, PKD1, RPS6KA3, AKT2, PBK, AKT1, PRKACA, PDPK1, PRKCE, CSNK2A3, PRKCA, CSNK1E, VRK3, LATS1, LATS2, GAS6, TSSK2, CSNK1G1, CAB39, ROCK2, SRC, STK39, TTK, AURKA, TTBK2, MAPK8, STK38, MAPK1, RICTOR, MARK2, MARK1, SRPK2, NEK6, PLK1, EIF2AK3, HIPK1, HIPK3, MAPK12, MTOR, SBK1, RPS6KB1, CDK5, BAX, ATM, MAP3K12	3057	182	19333	1.70266	0.697487	0.0183928	0.0181921
GOTERM_BP_DIRECT	GO:0007346~regulation of mitotic cell cycle	23	0.678867	0.000202011	YWHAE, CDKN1A, HDAC3, ANAPC7, ANAPC16, NEK6, PTCH1, PLK1, HNRNPU, SRA1, AATF, SIRT1, CDK11B, ANAPC10, CKS1B, SDCBP, CDC23, MYC, CKS2, BIRC5, PIM3, PIM2, TMEM8B	3057	64	19333	2.27275	0.759669	0.0215999	0.0213642
GOTERM_BP_DIRECT	GO:0006364~rRNA processing	38	1.12161	0.000211282	RPL5, EIF4A3, RPL11, RRP1, NOL8, WDR43, RPF1, RPL7, RRP7A, FBL, EMG1, RPS17, EXOSC10, NOB1, RRP12, LYAR, EXOSC2, UTP14A, RPS7, WDR18, RPL35A, DDX54, WBP11, NPM3, REXO4, RPS25, EBNA1BP2, RPS28, LAS1L, C1D, MRTO4, FRG1, MPHOSPH10, RPL27, PIN4, NAF1, RPL26, RPS24	3057	131	19333	1.83449	0.774892	0.022254	0.0220112
GOTERM_BP_DIRECT	GO:0016575~histone deacetylation	20	0.590319	0.00021921	MBD3, HDAC1, MSL3, CHD3, SIRT1, HDAC6, HDAC7, GATAD2A, MORF4L1, MTA1, BCL6, TBL1XR1, MORF4L2, MIER1, RBBP7, TBL1X, MTA2, RCOR3, MTA3, RCOR1	3057	52	19333	2.43237	0.787143	0.0227495	0.0225013
GOTERM_BP_DIRECT	GO:2000781~positive regulation of double-strand break repair	17	0.501771	0.000284814	SMARCD2, PHF10, MGMT, ACTL6A, FMN2, ARID1A, ACTB, BCL7A, BCL7C, DPF1, BCL7B, UBE2N, UBE2V2, TIMELESS, DPF2, SPIRE1, DPF3	3057	41	19333	2.62222	0.866041	0.0291294	0.0288116
GOTERM_BP_DIRECT	GO:0006413~translational initiation	20	0.590319	0.00029155	EIF2B5, EIF1AY, RPS3A, MTIF2, EIF2S1, RPS17, EIF3M, COPS5, EIF2S3, EIF3K, EIF6, DHX33, AGO2, EIF3J, EIF3G, EIF3H, EIF3E, EIF2B1, EIF4G2, ABCF1	3057	53	19333	2.38648	0.872262	0.0293924	0.0290717
GOTERM_BP_DIRECT	GO:0006397~mRNA processing	56	1.65289	0.000303546	RBM27, TSEN15, AKAP8L, CASC3, YBX1, PHRF1, EFTUD2, PTBP1, ALKBH5, SNRPD2, SNRPD1, C1QBP, PAPOLG, HABP4, ARL6IP4, CIR1, PRKACA, MBNL1, RBFOX2, METTL3, TFIP11, KIN, ERN2, SRSF2, AURKAIP1, RBM23, NSRP1, SRSF9, SF3B4, KHDRBS1, RBM8A, SRSF1, U2AF1, TRMT2A, HNRNPLL, PRPF8, ZFP36L1, RBM15B, FAM172A, PUF60, U2AF2, HNRNPA0, RBM39, HSPA8, TIA1, SF3A1, SREK1IP1, SCAF1, QKI, HNRNPL, HNRNPA2B1, ACIN1, HNRNPA1…	3057	221	19333	1.60251	0.882633	0.0301708	0.0298416
GOTERM_BP_DIRECT	GO:0010498~proteasomal protein catabolic process	15	0.442739	0.000352892	ATE1, FBXO44, PSMB8, PSMA7, PSMA8, RNF41, PSMA5, PSMB6, PSMA6, PSMB4, PSMB3, PSMB1, PMAIP1, SOCS6, CUL4B	3057	34	19333	2.79008	0.917156	0.0345883	0.0342109
GOTERM_BP_DIRECT	GO:0045727~positive regulation of translation	27	0.79693	0.000381586	RPL5, POLDIP3, EIF4A3, ELAVL1, METTL14, FXR2, MYC, METTL5, MAPK1, ABCF1, ITGA2, METTL3, PCIF1, CIRBP, LARP4B, RHOA, LARP6, MTOR, HNRNPL, EIF6, DDX39B, RPS6KB1, GUF1, PLXNB2, EIF3E, RPL26, EIF4G2	3057	84	19333	2.03277	0.932347	0.0368884	0.0364859
GOTERM_BP_DIRECT	GO:0018107~peptidyl-threonine phosphorylation	24	0.708383	0.000393533	ATF2, GSK3A, DYRK2, ROCK2, PDPK1, CSNK2A3, STK39, TTK, PRKCA, CDC42BPB, OXSR1, HIPK1, HIPK3, MTOR, STK11, MAPK8, SBK1, CDK5, CSNK2B, AKT1, MAPK1, PRKACA, MARK2, MAP3K12	3057	71	19333	2.13775	0.937819	0.0375292	0.0371197
GOTERM_BP_DIRECT	GO:0006366~transcription from RNA polymerase II promoter	60	1.77096	0.000420254	CCNK, CCNT2, CCNT1, GTF2B, CCDC124, PHRF1, ETS1, SNAPC5, MYC, PKNOX1, SOX5, KLF13, TSC22D1, ETV1, GTF2F2, FOXP3, TNFRSF1A, AR, TBPL1, ATF4, CEBPB, HDAC3, SRF, TAF9, GATA3, PMF1, GTF2E2, TAF5L, MNT, NFIL3, DEAF1, TAF1C, ATXN1L, POLR2E, POLR2F, POLR2H, RREB1, POLR2L, BTF3, STAT5B, JUND, TAF12, TAF13, TAF10, WWP2, INHBA, KLF4, SCAF1, GTF2H4, NFKB1, NFATC4, BMP4, NR4A2, DRAP1, BCL6, CTNNB1, TAF7, GTF…	3057	244	19333	1.55512	0.948509	0.0395431	0.0391117
GOTERM_BP_DIRECT	GO:0007507~heart development	55	1.62338	0.000436301	CDKN1A, CDKN1B, SPARC, CITED2, PKD1, GLI3, MED12, GJA1, POFUT1, RB1CC1, PLCE1, UTY, CC2D2A, KDM6A, KDM6B, MAP2K3, MEF2A, MAP2K2, ITGA3, HEG1, MTHFD1, LOX, APLNR, ANKS6, PPARG, RAF1, PPARD, FOXC1, PCNA, SRF, PTN, SRI, MOSPD3, ADIPOR2, CRIP1, ZFP36L1, PPP3R1, GNA11, PDLIM5, PDLIM4, PDLIM7, MBD3, TGFB1, FN1, PTPN11, ACVR2B, NFATC4, NF1, ID3, CCM2, TAB2, ATM, BCOR, PAM, EIF4G2	3057	219	19333	1.58826	0.954025	0.0402697	0.0398303
GOTERM_BP_DIRECT	GO:0042059~negative regulation of epidermal growth factor receptor signaling pathway	10	0.295159	0.000439388	ERRFI1, RNF126, RNF115, TSG101, DUSP3, MVP, ITGA1, CBL, EGFR, PTPN2	3057	17	19333	3.7201	0.955016	0.0402697	0.0398303
GOTERM_BP_DIRECT	GO:1902237~positive regulation of endoplasmic reticulum stress-induced intrinsic apoptotic signaling pathway	8	0.236128	0.000447688	BCL2L11, NCK2, PMAIP1, SERINC3, SIRT1, PTPN2, NCK1, BBC3	3057	11	19333	4.5994	0.957576	0.0405043	0.0400623
GOTERM_BP_DIRECT	GO:0006282~regulation of DNA repair	21	0.619835	0.000476954	SF3B5, PARG, TAF12, TAF10, MCRS1, TAF9, ACTL6A, WRNIP1, SIRT7, TAF5L, BABAM1, TFPT, ATXN7, RUVBL2, UIMC1, TADA3, UBE2N, UBE2V2, TAF7, POLH, IER3	3057	59	19333	2.25098	0.965495	0.0426058	0.042141
GOTERM_BP_DIRECT	GO:0051496~positive regulation of stress fiber assembly	20	0.590319	0.000500464	SMAD3, SDC4, ROCK2, TPM1, LIMK1, LPAR1, BRAF, RHOA, MTOR, PPM1F, AMOT, CDC42, CCDC88A, BAG4, ABL1, EVL, CD47, FERMT2, ARHGEF5, PFN2	3057	55	19333	2.2997	0.970773	0.0441471	0.0436654
GOTERM_BP_DIRECT	GO:0045944~positive regulation of transcription from RNA polymerase II promoter	234	6.90673	0.000513022	ATF2, MAML2, HNRNPU, GABPB1, BACH1, ELK1, ELK3, RPS6KA3, ZNF609, HOXA9, MYC, SOX15, ZMIZ2, DPF1, ZC3H12A, DPF2, AKT1, DPF3, KAT7, PKNOX1, IER5, JUNB, MEF2A, MEF2B, FOXH1, MED6, RUNX2, RUNX1, THAP3, AR, ATF4, ZNF395, PRDM15, TWIST1, PIK3R2, GATA3, PPP3R1, HOXC4, ZBED1, RREB1, PPARGC1B, ZNF143, STAT5B, XRCC6, JUND, JAG1, IGF2, NFATC4, THAP11, FOSL1, HNRNPK, AGO2, ATM, HOXD9, EZH1, ARF4, ZNF131, RAR…	3057	1210	19333	1.22302	0.973253	0.0446962	0.0442086
GOTERM_BP_DIRECT	GO:0006338~chromatin remodeling	47	1.38725	0.000633514	SMARCD2, HDAC1, YEATS4, GATA3, CHD3, MLLT3, NUDT5, MYSM1, ACTB, TFPT, MTA1, BCL7A, MYC, RUVBL2, BCL7C, DPF1, MIER1, BCL7B, DPF2, SMARCAD1, DPF3, BRD9, RBBP7, MTA2, SF3B1, MTA3, MORC2, KDM6A, KDM6B, MBD3, SS18, KDM4B, PHF10, RING1, CBX3, MCRS1, ACTL6A, ARID1A, NPM3, FOXP3, GATAD2A, RYBP, MYBBP1A, ERCC6, BCOR, INO80B-WBP1, EZH1	3057	182	19333	1.63317	0.988577	0.0545208	0.0539259
GOTERM_BP_DIRECT	GO:0032418~lysosome localization	14	0.413223	0.000666394	TFEB, HDAC6, FLCN, RNF167, KLC2, BLOC1S1, BLOC1S2, RAB34, PLEKHM1, PLEKHM2, TMEM106B, KXD1, FAM98A, NDEL1	3057	32	19333	2.76683	0.990944	0.0566595	0.0560413
GOTERM_BP_DIRECT	GO:0007052~mitotic spindle organization	20	0.590319	0.000827838	SUN2, DYNC1H1, CEP126, DCTN2, MAP1S, NEK6, PLK1, BCCIP, TTK, AURKA, MECP2, CENPE, KIF4B, TBCE, TACC3, BIRC5, TACC1, PCNT, CLASP1, RAN	3057	57	19333	2.21901	0.997104	0.0695483	0.0687894
GOTERM_BP_DIRECT	GO:0051028~mRNA transport	27	0.79693	0.000839451	SLBP, RBM8A, ZC3H3, MVP, SRSF1, CETN3, EIF4A3, CASC3, AAAS, ZFP36L1, NUP85, MAGOH, NUP88, IGF2BP2, EIF5A, EIF5AL1, NDC1, HNRNPA3, NCBP1, NUTF2, NUP153, QKI, ARC, MYO1C, NUP50, HNRNPA2B1, HNRNPA1L2	3057	88	19333	1.94037	0.997332	0.0696942	0.0689337
GOTERM_BP_DIRECT	GO:0006979~response to oxidative stress	34	1.00354	0.000885793	ERO1A, SLC23A2, SRXN1, NDUFA12, PNKP, PTGS2, TXN2, PRDX2, MAPK8, PRDX5, PRDX4, ALDH3B1, STC2, ABL1, AKT1, HMOX1, HMOX2, PRNP, SCARA3, GPX1, RBPMS, GPX8, OXSR1, SIRT1, ATOX1, NDUFS8, ALS2, STK25, ERCC1, PXDN, MSRB3, NCOA7, ERCC6, GCLM	3057	121	19333	1.77704	0.998077	0.0726865	0.0718934
GOTERM_BP_DIRECT	GO:0007173~epidermal growth factor receptor signaling pathway	18	0.531287	0.000920314	ARF4, TGFB1, DGKD, PDPK1, SRC, BRAF, PTPN11, CBL, EGFR, PTK2, EPGN, EFEMP1, NCK2, ABL1, AKT1, PLCE1, PLCG1, SOCS5	3057	49	19333	2.32317	0.998493	0.0743929	0.0735812
GOTERM_BP_DIRECT	GO:0071394~cellular response to testosterone stimulus	8	0.236128	0.000927671	RWDD1, AR, ROCK2, MYC, MSN, ELK1, AACS, IGF1R	3057	12	19333	4.21612	0.998569	0.0743929	0.0735812
GOTERM_BP_DIRECT	GO:0043065~positive regulation of apoptotic process	75	2.2137	0.00110426	ITGB1, RARG, MTCH2, PRR7, B4GALT1, PDCD5, UBE2Z, PYCARD, ING5, FLCN, ING3, LGALS1, GPER1, C1QBP, SMPD1, AKT1, PHLDA1, CTSD, TGM2, PHLDA3, DFFA, ENDOG, TNFRSF12A, PRMT2, SPHK2, DUSP1, RIPK2, SIRT1, DUSP6, RHOB, CLIP3, LATS1, DDX19A, LATS2, PPARG, ATF4, USP27X, SRC, LPAR1, HTT, PTN, PTGS2, HSPD1, STK3, TFPT, MAPK8, BCL2L11, ZMAT3, ABL1, HMOX1, PMAIP1, SLIT2, APBB1, ECT2, MCL1, EIF2B5, CDK19, TGFB1,…	3057	332	19333	1.42865	0.999589	0.0871606	0.0862096
GOTERM_BP_DIRECT	GO:0008286~insulin receptor signaling pathway	22	0.649351	0.00112027	BCAR3, GSK3A, PDPK1, IGF2, PIK3R2, IRS2, FOXO4, SORBS1, BAIAP2, SLC39A14, SLC2A8, IGF1R, GRB14, AKT2, GRB10, AKT1, MAPK1, EIF4EBP2, RAF1, SOS2, PTPN2, NDEL1	3057	67	19333	2.07659	0.999633	0.0871606	0.0862096
GOTERM_BP_DIRECT	GO:0034605~cellular response to heat	19	0.560803	0.00112394	YWHAE, CDKN1A, HSPA6, PTGS2, EIF2S1, HSPD1, PDCL3, ATXN3, IRAK1, SUMO1, TRPV4, NF1, HMOX1, STUB1, PRKACA, SLU7, IER5, HSPA1B, HSPA1A	3057	54	19333	2.22517	0.999642	0.0871606	0.0862096
GOTERM_BP_DIRECT	GO:0001666~response to hypoxia	46	1.35773	0.00132522	PRKAA1, CDKN1B, TFRC, CITED2, SRF, SLC2A1, WDR83, NOL3, ETS1, HK2, HSPD1, TXN2, SLC2A8, MECP2, SCFD1, ALKBH5, UCP2, PENK, LONP1, DNMT3B, SCAP, HMOX1, HMOX2, EGLN1, POSTN, ADSL, TGFB1, SMAD3, BNIP3, ITGA2, ARNT, CYBA, ATP1B1, RHOA, VEGFA, NR4A2, TGFBR3, CXCL12, DDIT4, NF1, ATM, RAF1, CRYAB, PAM, BIRC2, ENG	3057	183	19333	1.58968	0.999914	0.101653	0.100544
GOTERM_BP_DIRECT	GO:0019827~stem cell population maintenance	19	0.560803	0.00142725	DDX6, SETD6, CTR9, METTL3, STAT3, KLF4, TBX3, MED6, GNL3, TRIM8, MED12, METTL14, MED21, MTF2, CTNNB1, PAF1, ZNF358, TPT1, DIS3L2	3057	55	19333	2.18471	0.999958	0.108302	0.10712
GOTERM_BP_DIRECT	GO:0097401~synaptic vesicle lumen acidification	9	0.265643	0.00150108	ATP6V1A, ATP6V1G1, ATP6AP1, ATP6V1B2, ATP6V1H, ATP6V1E1, ATP6V0D1, ATP6V1F, ATP6V0A1	3057	16	19333	3.55735	0.999975	0.111577	0.110359
GOTERM_BP_DIRECT	GO:0007035~vacuolar acidification	11	0.324675	0.00150202	ATP6V1A, CLIC4, ATP6V0E1, RNASEK, ATP6AP1, ATP6V1B2, ATP6V1H, ATP6V0D1, ATP6V0C, ATP6V1F, ATP6V0A1	3057	23	19333	3.0246	0.999975	0.111577	0.110359
GOTERM_BP_DIRECT	GO:0001649~osteoblast differentiation	34	1.00354	0.00161055	SHOX2, CLTC, FHL2, HSD17B4, HNRNPU, TWIST1, RRBP1, GLI3, FBL, SYNCRIP, PENK, AKT1, BCAP29, JUNB, CTHRC1, GABBR1, TPM4, IGF2, SIRT7, HSPE1, GTPBP4, BMP6, RUNX2, SND1, BMP4, MYBBP1A, LOX, FASN, PSMC2, ITGA11, SNAI1, NF1, SNAI2, ASF1A	3057	125	19333	1.72018	0.999989	0.117567	0.116284
GOTERM_BP_DIRECT	GO:0071260~cellular response to mechanical stimulus	26	0.767414	0.00161599	PTGER4, SLC2A1, ATP1A1, PTGS2, EGFR, IGF1R, CNN2, GJA1, MAPK8, DAG1, HABP4, PIEZO2, AKT1, MAP3K2, CASP8AP2, TGFB1, BNIP3, ITGA2, TNFRSF10B, PTPN11, CYBA, BMP6, NFKB1, TNFRSF1A, PLEC, ENG	3057	87	19333	1.88998	0.999989	0.117567	0.116284
GOTERM_BP_DIRECT	GO:0000086~G2/M transition of mitotic cell cycle	20	0.590319	0.00165442	KHDRBS1, PLK3, CDKN1A, ABCB1, PLK1, PKMYT1, CDC25B, AURKA, LATS1, CCNA2, WEE1, ENSA, BIRC5, CALM3, SKP2, MTA3, CDK14, NES, LCMT1, FBXL6	3057	60	19333	2.10806	0.999992	0.119135	0.117836
GOTERM_BP_DIRECT	GO:0042659~regulation of cell fate specification	8	0.236128	0.00173615	MBD3, MTA1, HDAC1, CHD3, RBBP7, MTA2, MTA3, GATAD2A	3057	13	19333	3.8918	0.999995	0.121307	0.119983
GOTERM_BP_DIRECT	GO:0033235~positive regulation of protein sumoylation	8	0.236128	0.00173615	PIAS3, RWDD3, TOLLIP, ARNT, UBA2, MUL1, GNL3, PIAS1	3057	13	19333	3.8918	0.999995	0.121307	0.119983
GOTERM_BP_DIRECT	GO:0046902~regulation of mitochondrial membrane permeability	8	0.236128	0.00173615	CNP, BNIP3, STAT3, PPIF, PMAIP1, SPG7, SLC25A5, BCL2L1	3057	13	19333	3.8918	0.999995	0.121307	0.119983
GOTERM_BP_DIRECT	GO:0006974~cellular response to DNA damage stimulus	64	1.88902	0.00177838	ATF2, CDKN1A, BTG2, CCNK, DYRK2, WDR48, WDR4, SETD7, FMN2, ALKBH7, AATF, BBC3, STK11, CCND1, MYC, ZC3H12A, MLST8, AKT1, POLK, SHPRH, METTL3, SIRT7, SIRT1, INIP, DDB2, KIN, IRF3, TIMELESS, WAC, FLYWCH1, OTUB1, YAP1, PPP1R15A, FH, TAF9, FBXO45, CBL, NUAK1, ZMAT3, ABL1, MAPK1, PMAIP1, SUSD6, APBB1, MORC2, PLK3, CBX5, NEK4, UBE2B, CBX3, INTS3, USP28, MTOR, RAD50, BCL6, RFWD3, NABP2, RAD17, UBA1, RAD1…	3057	279	19333	1.45071	0.999996	0.123039	0.121697
GOTERM_BP_DIRECT	GO:0017148~negative regulation of translation	25	0.737898	0.00180684	DDX6, BTG2, EIF4A3, MALSU1, YBX1, TYMS, TOB1, GIGYF2, SYNCRIP, RGS2, FXR2, RNF139, ENC1, IGF2BP2, TIA1, PCIF1, CIRBP, EIF2AK3, RPL13A, SAMD4B, CNOT10, CAPRIN1, RARA, LSM14A, GAPDH	3057	83	19333	1.90487	0.999997	0.123795	0.122444
GOTERM_BP_DIRECT	GO:0007021~tubulin complex assembly	7	0.206612	0.00182984	VBP1, TCP1, TBCE, TBCD, ARL2, TBCC, CRYAB	3057	10	19333	4.42692	0.999998	0.124165	0.12281
GOTERM_BP_DIRECT	GO:0007160~cell-matrix adhesion	30	0.885478	0.00195121	ITGB1, CD63, ITGB5, SRF, ILK, PKD1, BCL2L11, ITGAV, TMEM8B, JAM3, ITGA3, ITGA2, ITGA1, FN1, EMP2, SORBS1, RHOA, MKLN1, BCL6, ADAM15, CDK5, ITGA10, ITGA11, ZYX, ITGBL1, CTNNB1, ADAM9, ITGA5, CD44, FERMT2	3057	107	19333	1.77313	0.999999	0.13114	0.129709
GOTERM_BP_DIRECT	GO:0042060~wound healing	29	0.855962	0.00220251	YAP1, FKBP10, CDKN1A, SPARC, SDC4, CORO1B, EGFR, GLI3, ELK3, CNN2, SMPD1, FGFR1OP2, POSTN, TGFB1, GSN, SMAD3, WNT5B, TPM1, WNT5A, NRG1, MTOR, LOX, PTK7, NF1, SDC1, RAF1, PLEC, PPARD, ENG	3057	103	19333	1.78059	1	0.142906	0.141347
GOTERM_BP_DIRECT	GO:0000422~mitophagy	16	0.472255	0.00220752	FIS1, GABARAPL2, GABARAPL1, WDR45B, BNIP3, WDR45, ATG12, FUNDC2, MAP1LC3B, MAP1LC3A, CTSK, RB1CC1, ATG2A, USP30, FBXO7, MARK2	3057	44	19333	2.2997	1	0.142906	0.141347
GOTERM_BP_DIRECT	GO:1901673~regulation of mitotic spindle assembly	11	0.324675	0.00221338	VPS4B, PLK1, DRG1, CHMP3, HNRNPU, CEP97, CHMP7, HSPA1B, CHMP5, HSPA1A, EML3	3057	24	19333	2.89858	1	0.142906	0.141347
GOTERM_BP_DIRECT	GO:0048208~COPII vesicle coating	11	0.324675	0.00221338	PPP6C, TRAPPC6A, TRAPPC1, TRAPPC2L, PEF1, TRAPPC4, SEC16A, TRAPPC5, TRAPPC11, KLHL12, TRAPPC8	3057	24	19333	2.89858	1	0.142906	0.141347
GOTERM_BP_DIRECT	GO:0007049~cell cycle	79	2.33176	0.00222753	LIN54, CCNK, CCNT2, CCNT1, CCDC124, HNRNPU, ING1, SMC4, CKS1B, SMC2, STK10, RPS6KA3, STK11, RGS2, SENP5, RASSF4, GPER1, RB1CC1, ENSA, PIM1, SPIN1, NEK1, PIM3, RIOK2, LZTS2, TSPYL2, DUSP1, PRKCE, LIG3, CD2AP, KLHL42, CDC25B, THAP5, KATNAL1, BIRC5, MCM5, BIRC6, ARHGEF2, ARL8A, RHNO1, RALA, CDCA2, TSG101, ANAPC16, UHRF2, SRC, VPS4B, VPS4A, TXLNG, LIN9, CCNDBP1, PMF1, ANAPC10, AURKA, MARVELD1, KATNA1…	3057	362	19333	1.38014	1	0.142906	0.141347
GOTERM_BP_DIRECT	GO:2000779~regulation of double-strand break repair	12	0.354191	0.00236325	MBTD1, MORF4L1, MRGBP, ING3, MEAF6, VPS72, RUVBL2, MORF4L2, ACTL6A, YEATS4, BRD8, ACTB	3057	28	19333	2.71036	1	0.145228	0.143644
GOTERM_BP_DIRECT	GO:2000819~regulation of nucleotide-excision repair	12	0.354191	0.00236325	SMARCD2, PHF10, BCL7A, BCL7C, DPF1, ACTL6A, BCL7B, DPF2, DPF3, KAT7, ARID1A, ACTB	3057	28	19333	2.71036	1	0.145228	0.143644
GOTERM_BP_DIRECT	GO:0000077~DNA damage checkpoint	14	0.413223	0.00238933	PTPN11, EIF2AK4, USP28, HINFP, TIPRL, RAD17, RAD1, ATM, FBXO6, NBN, ERCC6, CEP63, RHNO1, RAD9A	3057	36	19333	2.4594	1	0.145228	0.143644
GOTERM_BP_DIRECT	GO:0042493~response to drug	66	1.94805	0.00240186	BCAR3, CDKN1A, CDKN1B, PTPRM, SLC8A1, AACS, TXN2, LGALS1, PNP, CCND1, MYC, SMPD1, TIMP2, DNMT3B, TIMP4, SS18, ACSL1, ITGA3, ITGA2, DNMT3A, SORD, CYBA, RHOA, DUSP6, HADHA, GNPAT, NPC1, LOX, PPARG, UQCRC2, ENG, NNMT, ABCB1, SEMA3C, SRC, HDAC1, MGST1, SLC1A3, TNFRSF11B, PTN, GATA3, ATP1A1, TYMS, PTGS2, AGPAT2, ADIPOR2, HSPD1, DVL3, HMOX1, APOD, TGFB1, SLC12A5, UBE2B, MGMT, STAT1, PTCH1, CARD9, STAT3…	3057	293	19333	1.42456	1	0.145228	0.143644
GOTERM_BP_DIRECT	GO:0007017~microtubule-based process	13	0.383707	0.00241281	DCTN2, VBP1, DYNLL1, TUBA4A, TUBA1C, TUBA1B, TUBA1A, TUBA3C, TUBB2A, TUBB3, SRRD, KIFAP3, DNAL4	3057	32	19333	2.5692	1	0.145228	0.143644
GOTERM_BP_DIRECT	GO:0000079~regulation of cyclin-dependent protein serine/threonine kinase activity	18	0.531287	0.00244234	CDKN1A, CCNK, CDKN1B, CCNT2, CCNT1, BCCIP, PKMYT1, GTPBP4, ACTB, CCNA2, CCND3, CCND2, CCNE2, CCND1, SERTAD1, CDC37, CCNL1, CNPPD1	3057	53	19333	2.14783	1	0.145228	0.143644
GOTERM_BP_DIRECT	GO:0030838~positive regulation of actin filament polymerization	18	0.531287	0.00244234	VASP, PRKCE, BAIAP2, RHOA, MTOR, PYCARD, BAG4, MYO1C, CTTN, CDC42EP5, CDC42EP3, NCK2, MLST8, EVL, RICTOR, PFN1, PFN2, NCK1	3057	53	19333	2.14783	1	0.145228	0.143644
GOTERM_BP_DIRECT	GO:1990869~cellular response to chemokine	9	0.265643	0.00244481	FOXC1, CXCL12, LOX, DUSP1, ZC3H12A, STK39, OXSR1, SH2B3, RHOA	3057	17	19333	3.34809	1	0.145228	0.143644
GOTERM_BP_DIRECT	GO:0030308~negative regulation of cell growth	34	1.00354	0.00244894	MEG3, CDKN1A, CDKN1B, NDRG3, ING1, ADIPOR2, DNAJB2, TCHP, FLCN, GJA1, STK11, SERTAD1, SERTAD2, SESN2, SH3BP4, SLIT2, RBBP7, GAS2L1, TSPYL2, TGFB1, SMAD3, SPHK2, MUL1, INHBA, SIRT1, GREM1, NME6, BCL6, ADAM15, PPARG, CRYAB, HSPA1B, PPARD, HSPA1A	3057	128	19333	1.67986	1	0.145228	0.143644
GOTERM_BP_DIRECT	GO:1902600~hydrogen ion transmembrane transport	36	1.06257	0.00248605	ATP6V1A, SLC25A3, COX7B, RNASEK, COX4I1, NDUFA4L2, ATP1A1, COX5B, COX5A, MFSD3, UCP2, ATP6V1H, UQCRFS1, CYC1, ATP6V1E1, SLC25A22, ATP6V1F, ATP6V1C2, ATP6V0A1, COX8A, CYB5A, ATP6V1G1, SURF1, ATP6V0E1, ATP6AP1, NDUFA4, ATP1B1, TMEM175, COX7A2L, SLC9A5, CLCN4, ATP6V1B2, ATP6V1G2-DDX39B, ATP6V0D1, SLC25A5, ATP6V0C	3057	138	19333	1.64978	1	0.146201	0.144605
GOTERM_BP_DIRECT	GO:0006606~protein import into nucleus	29	0.855962	0.00256783	IPO13, RPAIN, ATF2, CDKN1A, PHB2, ELAVL1, IPO7, ING1, GLI3, STK3, PPP3R1, NUP85, FAM53C, AKT1, FAM53A, NUP88, KPNA2, TNPO2, KPNA3, NUP214, STAT3, NUTF2, NUP153, RANBP6, NFKBIA, NUP50, NF1, RANGRF, RAN	3057	104	19333	1.76347	1	0.149762	0.148128
GOTERM_BP_DIRECT	GO:0010508~positive regulation of autophagy	23	0.678867	0.0027035	SH3GLB1, GSK3A, PRKAA1, ENDOG, BNIP3, NPRL3, TFEB, PIK3CB, TRIM8, FLCN, TMEM59, STK11, DHRSX, ATG16L1, RB1CC1, ZC3H12A, SH3BP4, PIM2, TRIM27, TRIM32, TRIM22, OPTN, CDK16	3057	76	19333	1.91389	1	0.156382	0.154676
GOTERM_BP_DIRECT	GO:0010212~response to ionizing radiation	16	0.472255	0.00283455	RRM1, PAXIP1, INTS3, EYA3, DNMT3A, USP28, INIP, BABAM1, STK11, MTA1, SMPD1, RFWD3, UIMC1, NABP2, DNMT3B, ATM	3057	45	19333	2.2486	1	0.16263	0.160855
GOTERM_BP_DIRECT	GO:0090141~positive regulation of mitochondrial fission	10	0.295159	0.00291322	FIS1, RALBP1, RALA, BNIP3, MUL1, SPIRE1, DDHD1, MFF, MCU, AURKA	3057	21	19333	3.01151	1	0.165795	0.163986
GOTERM_BP_DIRECT	GO:0061077~chaperone-mediated protein folding	15	0.442739	0.00301157	FKBP11, UNC45A, CCT2, DFFA, HSPB6, SGTA, P3H1, PDIA4, DNAJB2, PDCL3, TCP1, CCT8, PPIB, CCT4, FKBP5	3057	41	19333	2.31372	1	0.170021	0.168166
GOTERM_BP_DIRECT	GO:0032981~mitochondrial respiratory chain complex I assembly	20	0.590319	0.00309219	NDUFA8, NDUFB8, NDUFB7, NDUFB6, NDUFA11, NDUFA5, NDUFB11, NDUFA12, NDUFA10, NDUFB2, NDUFA1, NDUFB1, NDUFC1, BCS1L, NDUFS8, NDUFAF6, NDUFS7, NDUFAB1, NDUFS4, NDUFAF2	3057	63	19333	2.00767	1	0.173187	0.171298
GOTERM_BP_DIRECT	GO:0048709~oligodendrocyte differentiation	14	0.413223	0.00315793	CNP, TRPC4, HDAC1, BNIP3, SRSF1, NRG1, MTOR, GLI3, DUSP10, PTPRZ1, CDK5, RHEB, NF1, CTNNB1	3057	37	19333	2.39293	1	0.173526	0.171633
GOTERM_BP_DIRECT	GO:2001237~negative regulation of extrinsic apoptotic signaling pathway	14	0.413223	0.00315793	YAP1, TCF7L2, SRC, SIAH2, HTT, NOL3, BMP4, AR, CTTN, RPS6KB1, RB1CC1, ITGAV, BIRC6, GCLM	3057	37	19333	2.39293	1	0.173526	0.171633
GOTERM_BP_DIRECT	GO:0070316~regulation of G0 to G1 transition	11	0.324675	0.00317201	SMARCD2, PHF10, BCL7A, BCL7C, DPF1, ACTL6A, BCL7B, DPF2, DPF3, ARID1A, ACTB	3057	25	19333	2.78264	1	0.173526	0.171633
GOTERM_BP_DIRECT	GO:0048009~insulin-like growth factor receptor signaling pathway	12	0.354191	0.00327024	GIGYF1, AR, MAP2K2, PDPK1, GRB10, IGF2, EIF2AK3, MAPK1, AKT1, RAF1, GIGYF2, IGF1R	3057	29	19333	2.6169	1	0.177524	0.175587
GOTERM_BP_DIRECT	GO:0007179~transforming growth factor beta receptor signaling pathway	28	0.826446	0.00337613	USP15, CITED1, ITGB5, CITED2, ZFYVE9, SRC, LTBP2, FURIN, LTBP3, MTMR4, FLCN, CHST11, SKIL, MAP3K7, TGFB1, SMAD3, FOXH1, STAT3, SMAD9, SIRT1, PTK2, TGFBR3, TWSG1, ID1, ZYX, ADAM9, FERMT2, ENG	3057	101	19333	1.75324	1	0.181873	0.179889
GOTERM_BP_DIRECT	GO:0045785~positive regulation of cell adhesion	19	0.560803	0.0034213	LAMA2, LAMB2, ITGA2, TPM1, TFE3, PRKCA, NRG1, PIK3R2, LAMC1, VEGFA, CYTH3, FLCN, BAG4, CXCL12, C1QBP, ITGAV, ATM, STX4, TGM2	3057	59	19333	2.0366	1	0.182354	0.180364
GOTERM_BP_DIRECT	GO:0051561~positive regulation of mitochondrial calcium ion concentration	7	0.206612	0.00348842	FIS1, MCUR1, BNIP3, ATP2A1, MICU2, MCU, TGM2	3057	11	19333	4.02447	1	0.182354	0.180364
GOTERM_BP_DIRECT	GO:0006301~postreplication repair	7	0.206612	0.00348842	UBE2B, UBE2N, UBE2V2, NSMCE1, UBE2A, POLH, WDR33	3057	11	19333	4.02447	1	0.182354	0.180364
GOTERM_BP_DIRECT	GO:0033539~fatty acid beta-oxidation using acyl-CoA dehydrogenase	7	0.206612	0.00348842	ACADVL, ACADL, IVD, ETFA, ETFB, ACAD11, ACADS	3057	11	19333	4.02447	1	0.182354	0.180364
GOTERM_BP_DIRECT	GO:1900364~negative regulation of mRNA polyadenylation	6	0.177096	0.00361707	RNF20, CCNT1, CTR9, SUPT5H, RNF40, NELFE	3057	8	19333	4.74313	1	0.187689	0.185641
GOTERM_BP_DIRECT	GO:0006986~response to unfolded protein	18	0.531287	0.00377322	EDEM3, HSPA8, EDEM1, HSPA6, EDEM2, DERL1, HSPE1, HSPD1, MANF, DNAJB2, DNAJA1, ERP44, TMEM129, SERPINH1, MFN2, DNAJB9, FBXO6, HSPA1A	3057	55	19333	2.06973	1	0.191345	0.189257
GOTERM_BP_DIRECT	GO:0043149~stress fiber assembly	9	0.265643	0.003796	ITGB5, SRC, SRF, LIMK1, ZYX, BRAF, SORBS1, TNFAIP1, RHOA	3057	18	19333	3.16209	1	0.191345	0.189257
GOTERM_BP_DIRECT	GO:0007076~mitotic chromosome condensation	9	0.265643	0.003796	NCAPH2, AKAP8L, PLK1, NCAPG, PHF13, NCAPD2, SMC4, PAM, SMC2	3057	18	19333	3.16209	1	0.191345	0.189257
GOTERM_BP_DIRECT	GO:0008053~mitochondrial fusion	9	0.265643	0.003796	FIS1, CHCHD3, MFN1, BAX, MFN2, USP30, PLD6, SPG7, MFF	3057	18	19333	3.16209	1	0.191345	0.189257
GOTERM_BP_DIRECT	GO:0042981~regulation of apoptotic process	55	1.62338	0.00390323	USP36, CITED1, SRA1, CAAP1, YEATS4, ETS1, ACTB, GJA1, ING3, LGALS1, VPS72, RUVBL2, PEA15, AKT1, CCNL1, SKP2, TGM2, DFFA, ACTL6A, TRAF1, SIRT1, MORF4L1, LOX, IRF3, MORF4L2, RARA, PPIF, RAF1, BIRC2, MEAF6, ANP32A, NOL3, DEDD2, BCL2L12, MBTD1, PRDX2, BCL2L13, BCL2L11, ABL1, BRD8, NAE1, LCMT1, DEDD, MCL1, SDF2L1, STAT1, CARD9, TNFRSF10B, MRGBP, CDK5, DLG5, BAX, ATM, TPT1, BCL2L1	3057	240	19333	1.44929	1	0.195355	0.193224
GOTERM_BP_DIRECT	GO:0042147~retrograde transport, endosome to Golgi	24	0.708383	0.00402919	VPS29, DCTN1, GOSR1, CLTC, VPS26A, VPS26B, BAIAP3, RNF126, PREPL, SNX1, VPS51, HEATR5A, VPS50, VTI1A, UBE2O, VPS54, ANKFY1, STX5, TRIM27, TBC1D17, SNX8, TBC1D10A, RAB7A, TBC1D10B	3057	83	19333	1.82868	1	0.20024	0.198055
GOTERM_BP_DIRECT	GO:0034097~response to cytokine	17	0.501771	0.00414464	SP100, SPARC, CITED1, STAT1, SRF, TYMS, DDOST, GNAO1, FOSL1, TIMP2, RARA, TIMP3, IL6ST, SKIL, TIMP4, MCL1, BCL2L1	3057	51	19333	2.10806	1	0.204536	0.202305
GOTERM_BP_DIRECT	GO:0039702~viral budding via host ESCRT complex	10	0.295159	0.00424611	TSG101, PDCD6IP, VPS4B, VPS4A, MVB12A, CHMP3, VPS37A, CHMP7, VPS28, CHMP5	3057	22	19333	2.87462	1	0.205238	0.202999
GOTERM_BP_DIRECT	GO:0031929~TOR signaling	10	0.295159	0.00424611	FLCN, CCDC88A, RPS6KB1, TIPRL, MLST8, EIF4EBP2, AKT1, RICTOR, GATA3, MTOR	3057	22	19333	2.87462	1	0.205238	0.202999
GOTERM_BP_DIRECT	GO:0022904~respiratory electron transport chain	10	0.295159	0.00424611	MYBBP1A, NDUFA5, SCO2, VPS54, UQCRFS1, ETFA, ETFB, SDHB, PUM2, PLEC	3057	22	19333	2.87462	1	0.205238	0.202999
GOTERM_BP_DIRECT	GO:0072583~clathrin-dependent endocytosis	11	0.324675	0.00443356	CANX, FCHO2, CLTC, AP2S1, AP2A1, GPR107, PIP5K1C, FNBP1L, SNAP91, AP2M1, PICALM	3057	26	19333	2.67561	1	0.21011	0.207817
GOTERM_BP_DIRECT	GO:0000245~spliceosomal complex assembly	11	0.324675	0.00443356	SRPK2, ZRSR2, PRPF6, SNRPD2, NCBP1, DDX39B, SNRPD1, SNRPG, GEMIN6, SF3B1, CRNKL1	3057	26	19333	2.67561	1	0.21011	0.207817
GOTERM_BP_DIRECT	GO:0061024~membrane organization	12	0.354191	0.00443622	SH3GLB1, HSPA8, CCDC88A, SH3GLB2, GNPAT, SAR1A, TMEM33, TOR1AIP2, CHP1, OCRL, PIP5K1C, SYNJ2	3057	30	19333	2.52967	1	0.21011	0.207817
GOTERM_BP_DIRECT	GO:0043434~response to peptide hormone	18	0.531287	0.00463461	EIF2B5, STAT5B, BTG2, CDKN1B, JUND, SPARC, STAT1, STAT2, STAT3, BRAF, RNF40, GJA1, CXCL12, STC2, DAG1, LTA4H, EIF2B1, TIMP4	3057	56	19333	2.03277	1	0.218043	0.215664
GOTERM_BP_DIRECT	GO:1904380~endoplasmic reticulum mannose trimming	8	0.236128	0.00486428	EDEM3, RNF103, RNF139, EDEM1, EDEM2, TRIM13, SYVN1, MAN1B1	3057	15	19333	3.37289	1	0.224361	0.221913
GOTERM_BP_DIRECT	GO:1902230~negative regulation of intrinsic apoptotic signaling pathway in response to DNA damage	8	0.236128	0.00486428	TMEM161A, CXCL12, SNAI1, SNAI2, ACKR3, TRIM32, TPT1, BCL2L1	3057	15	19333	3.37289	1	0.224361	0.221913
GOTERM_BP_DIRECT	GO:0099022~vesicle tethering	8	0.236128	0.00486428	TRAPPC6A, TRAPPC1, TRAPPC2L, TRAPPC4, TRAPPC5, TRAPPC11, TRAPPC8, TRAPPC13	3057	15	19333	3.37289	1	0.224361	0.221913
GOTERM_BP_DIRECT	GO:0031532~actin cytoskeleton reorganization	19	0.560803	0.00506859	RALA, DTNBP1, FMN2, CDC42BPB, ATP2C1, RHOA, EPS8, MKLN1, RAP2A, CTTN, PTK7, TRPV4, PIP5K1A, FLNA, RICTOR, S1PR2, EZR, PDLIM4, PLEC	3057	61	19333	1.96982	1	0.228876	0.226379
GOTERM_BP_DIRECT	GO:0040008~regulation of growth	19	0.560803	0.00506859	ACTL6A, YEATS4, ENOX2, MORF4L1, SOCS3, MRGBP, ING3, ZMAT3, RUVBL2, MORF4L2, VPS54, BRD8, SOCS6, GAS6, SOCS7, LRP12, TMEM8B, BCL2L1, SOCS5	3057	61	19333	1.96982	1	0.228876	0.226379
GOTERM_BP_DIRECT	GO:0008283~cell proliferation	44	1.2987	0.00509974	DDR1, YAP1, KANK1, NAA60, FOXC1, CITED2, SRC, PAK1IP1, ODC1, CUL1, GATA3, UBE2L3, ZFP36L1, PURB, NDST1, MYC, OGFOD1, AKT1, NBN, PDK1, RHBDF1, IL11, GDF11, FBXW8, SPHK2, ITGA2, LMNTD1, STAT3, NRG1, USP28, HIPK1, YY1AP1, GNL3, THAP11, ERCC1, IRF2, GNB1, CKS2, TACC3, TACC1, BIRC6, TGFBI, BCL2L1, PPARD	3057	185	19333	1.50413	1	0.228876	0.226379
GOTERM_BP_DIRECT	GO:0051402~neuron apoptotic process	22	0.649351	0.005122	PIGT, GPX1, HSPA5, MAX, BNIP3, SIAH1, NGF, NFATC4, NR4A2, NCSTN, TUBA1A, CDK5, AXL, NF1, BAX, ATM, ADNP, NAE1, GAPDH, NES, TNFRSF21, BCL2L1	3057	75	19333	1.85509	1	0.228876	0.226379
GOTERM_BP_DIRECT	GO:0045737~positive regulation of cyclin-dependent protein serine/threonine kinase activity	17	0.501771	0.00512433	CCNK, CDKN1B, CCNT2, CCNT1, SRC, SPDYE3, PKD1, EGFR, CKS1B, CCND3, CCND2, CCND1, CDK5RAP1, CKS2, PIM1, AKT1, CCNYL1	3057	52	19333	2.06752	1	0.228876	0.226379
GOTERM_BP_DIRECT	GO:0008625~extrinsic apoptotic signaling pathway via death domain receptors	14	0.413223	0.00529558	CASP8AP2, ITPRIP, SORT1, TNFRSF10B, NGF, STK3, DEDD2, TNFRSF1A, BLOC1S2, NF1, BAX, RAF1, SKIL, DEDD	3057	39	19333	2.27022	1	0.235037	0.232473
GOTERM_BP_DIRECT	GO:0045786~negative regulation of cell cycle	18	0.531287	0.00565045	TSPYL2, TGFB1, CDKN1B, PPP1R13B, GATA3, INHBA, PTGS2, RUNX3, ETS1, SIRT1, MAPK12, RHOB, BMP4, RNF167, THAP5, CDK5, TP53BP2, HOXC9	3057	57	19333	1.99711	1	0.248008	0.245302
GOTERM_BP_DIRECT	GO:0045945~positive regulation of transcription from RNA polymerase III promoter	9	0.265643	0.00565811	ZNF143, AR, MYBBP1A, ICE2, ZC3H8, INHBA, ERCC6, SF3B1, MTOR	3057	19	19333	2.99566	1	0.248008	0.245302
GOTERM_BP_DIRECT	GO:0016197~endosomal transport	21	0.619835	0.00577142	TINAGL1, ZFYVE9, VPS4B, VPS4A, ITSN1, EPS15L1, RAB10, EHD2, EHD4, ALS2, BLOC1S1, SNX17, HGS, BLOC1S2, RAB35, RAB13, ANKFY1, TMCC1, AP5S1, PICALM, REPS1	3057	71	19333	1.87053	1	0.251413	0.24867
GOTERM_BP_DIRECT	GO:0035024~negative regulation of Rho protein signal transduction	10	0.295159	0.00601017	ITGB1, KANK1, FLCN, BCL6, KCTD10, ITGA3, HEG1, ABL2, TNFAIP1, ARHGAP35	3057	23	19333	2.74964	1	0.257163	0.254357
GOTERM_BP_DIRECT	GO:0010499~proteasomal ubiquitin-independent protein catabolic process	10	0.295159	0.00601017	PSMA5, PSMB6, PSMA6, PSMB4, PSMB3, PSMB1, ENC1, PSMB8, PSMA7, PSMA8	3057	23	19333	2.74964	1	0.257163	0.254357
GOTERM_BP_DIRECT	GO:0032091~negative regulation of protein binding	22	0.649351	0.00604543	CDKN1A, CTNNBIP1, CTSZ, DTNBP1, TFIP11, CSNK1E, ACTB, AURKA, NFATC4, PPP1CA, DNAJB2, GOLGA2, MAPK8, GNL3L, ID1, XIRP1, BAX, AKT1, STUB1, MITD1, ADNP, NES	3057	76	19333	1.83068	1	0.257163	0.254357
GOTERM_BP_DIRECT	GO:0061635~regulation of protein complex stability	7	0.206612	0.00604917	HSPA8, SCOC, NCLN, TRAPPC11, SNF8, TBX3, TAPBP	3057	12	19333	3.6891	1	0.257163	0.254357
GOTERM_BP_DIRECT	GO:0032436~positive regulation of proteasomal ubiquitin-dependent protein catabolic process	23	0.678867	0.00627252	GSK3A, ZER1, USP5, RNF14, PLK1, CSNK1E, HSPBP1, AURKA, DDA1, PIAS1, DNAJB2, SH3RF3, SUMO1, DDRGK1, RNF217, SUMO2, UBE2V2, AKT1, STUB1, ARIH1, HSPA1B, HSPA1A, SOCS5	3057	81	19333	1.79575	1	0.265061	0.262169
GOTERM_BP_DIRECT	GO:0009612~response to mechanical stimulus	20	0.590319	0.00649954	PTGER4, POSTN, BTG2, SUN1, ENDOG, JUND, CITED2, STAT1, SRC, PTCH1, ETS1, RHOA, FOSL1, MAPK8, TUBA1A, RPS6KB1, TRPV4, PIEZO2, PPARG, KCNK2	3057	67	19333	1.88781	1	0.271404	0.268443
GOTERM_BP_DIRECT	GO:0006006~glucose metabolic process	20	0.590319	0.00649954	PRKAA1, H6PD, CREM, AKR1A1, IGF2, SORD, IRS2, PDHB, PGM2L1, HK2, MYC, AKT2, KBTBD2, AKT1, APOD, GALM, DLAT, GAPDH, PDK1, PPARD	3057	67	19333	1.88781	1	0.271404	0.268443
GOTERM_BP_DIRECT	GO:0043087~regulation of GTPase activity	25	0.737898	0.00660149	EFNA5, IQGAP3, PYCARD, FGD6, CHN1, MLST8, PLXNA2, RICTOR, EVI5L, SBF1, TBC1D15, TBC1D10B, RALBP1, DYNLT1, OCRL, MTOR, PTK2, TRAPPC6A, ALS2, BCL6, RASA3, NF1, PLXNB2, RAB3GAP2, ARHGEF5	3057	91	19333	1.73741	1	0.27404	0.271049
GOTERM_BP_DIRECT	GO:0000226~microtubule cytoskeleton organization	34	1.00354	0.00669692	CUL9, CNP, BCCIP, FIGNL2, TTBK2, CDC14B, TUBA1C, ATXN3, TUBA1B, TUBA1A, TUBA3C, TUBB3, ATXN7, MARK4, PCNT, MARK2, CLASP1, MARK1, SS18, MAP1S, TBCD, MID1, TUBA4A, EML3, WEE1, TUBB2A, TTLL4, CDK5, PRC1, TBCE, TACC3, BIRC5, TACC1, GAPDH	3057	136	19333	1.58104	1	0.276375	0.27336
GOTERM_BP_DIRECT	GO:0007517~muscle organ development	27	0.79693	0.00678888	ITGB1, LAMA2, TWIST1, FOXO4, SRI, ZNF609, SGCD, BTBD1, DPF3, EMD, FKTN, UNC45A, MEF2A, CD164, MEF2B, TCF12, ETV1, SIRT1, MAPK12, COPRS, SMTN, ITGA11, FRG1, ID3, PAXBP1, UTRN, CRYAB	3057	101	19333	1.69062	1	0.278542	0.275502
GOTERM_BP_DIRECT	GO:0045739~positive regulation of DNA repair	16	0.472255	0.00696776	TMEM161A, PCNA, MCRS1, EYA3, ACTL6A, SIRT1, EGFR, BABAM1, TFPT, SMCHD1, RUVBL2, UIMC1, UBE2N, UBE2V2, APBB1, ERCC6	3057	49	19333	2.06504	1	0.283965	0.280866
GOTERM_BP_DIRECT	GO:0015825~L-serine transport	6	0.177096	0.00708201	SLC38A7, SLC1A4, SLC1A5, SERINC3, SLC38A5, SERINC5	3057	9	19333	4.21612	1	0.283965	0.280866
GOTERM_BP_DIRECT	GO:0046755~viral budding	6	0.177096	0.00708201	LRSAM1, TSG101, PDCD6IP, MVB12B, MVB12A, CHMP5	3057	9	19333	4.21612	1	0.283965	0.280866
GOTERM_BP_DIRECT	GO:0006177~GMP biosynthetic process	6	0.177096	0.00708201	ADSL, ATIC, IMPDH1, IMPDH2, GMPS, PAICS	3057	9	19333	4.21612	1	0.283965	0.280866
GOTERM_BP_DIRECT	GO:0051224~negative regulation of protein transport	5	0.14758	0.00714285	SNX3, NDFIP2, NDFIP1, WWP2, PPM1F	3057	6	19333	5.27015	1	0.284786	0.281679
GOTERM_BP_DIRECT	GO:0001570~vasculogenesis	19	0.560803	0.00731434	YAP1, PAXIP1, TGFB1, CITED1, CITED2, TIPARP, HEG1, QKI, ZFP36L1, HDAC7, AMOT, VEGFA, TGFBR3, APLNR, ACKR3, ITGAV, CCM2, JUNB, ENG	3057	63	19333	1.90729	1	0.288623	0.285473
GOTERM_BP_DIRECT	GO:0032956~regulation of actin cytoskeleton organization	23	0.678867	0.00732088	ROCK2, STAU2, RHOG, TWF2, DIXDC1, ILK, ARHGAP17, EFNA5, BAIAP2, IQGAP3, RHOA, MTOR, ARHGAP35, RHOB, RHOBTB2, CCDC88A, FSCN1, ABL1, MLST8, RICTOR, PAK3, PAM, ARHGEF5	3057	82	19333	1.77385	1	0.288623	0.285473
GOTERM_BP_DIRECT	GO:0071383~cellular response to steroid hormone stimulus	8	0.236128	0.0074801	HSPA8, AR, NPC1, ATP1A1, TFPI, HSPA1B, UBE2L3, HSPA1A	3057	16	19333	3.16209	1	0.290213	0.287046
GOTERM_BP_DIRECT	GO:0043966~histone H3 acetylation	17	0.501771	0.00764663	SF3B5, NAA60, TAF12, TAF10, TAF9, TAF5L, ING5, PER1, ZZZ3, KAT6B, ATXN7, TADA3, WDR5, TAF7, KAT7, TRIM16, MAP3K7	3057	54	19333	1.99094	1	0.290213	0.287046
GOTERM_BP_DIRECT	GO:0042149~cellular response to glucose starvation	17	0.501771	0.00764663	SH3GLB1, PRKAA1, MTMR3, HSPA5, PRKAG1, EIF2AK3, SLC2A1, SIRT1, NUAK1, IMPACT, MYBBP1A, SESN2, ZC3H12A, PLIN3, PMAIP1, ATF4, CPEB4	3057	54	19333	1.99094	1	0.290213	0.287046
GOTERM_BP_DIRECT	GO:2000045~regulation of G1/S transition of mitotic cell cycle	17	0.501771	0.00764663	CDKN1A, SMARCD2, CDKN1B, PHF10, ACTL6A, ARID1A, PKD1, ACTB, CCND1, BCL7A, BCL7C, DPF1, BCL7B, DPF2, DPF3, PSME2, TMEM14B	3057	54	19333	1.99094	1	0.290213	0.287046
GOTERM_BP_DIRECT	GO:1902459~positive regulation of stem cell population maintenance	15	0.442739	0.00769592	YAP1, SS18, PHF10, HDAC1, ACTL6A, ARID1A, ING1, ACTB, BCL7A, BCL7C, SAP130, BCL7B, DPF2, BRD9, RBBP7	3057	45	19333	2.10806	1	0.290213	0.287046
GOTERM_BP_DIRECT	GO:0010595~positive regulation of endothelial cell migration	20	0.590319	0.00771205	BCAS3, CCBE1, GRN, SPARC, ROCK2, WNT5A, PIK3CD, PRKCA, EMC10, GATA3, PIK3CB, ETS1, RHOB, VEGFA, BMP4, ADGRA2, ZC3H12A, ABL1, AKT1, AAMP	3057	68	19333	1.86005	1	0.290213	0.287046
GOTERM_BP_DIRECT	GO:1900745~positive regulation of p38MAPK cascade	12	0.354191	0.00774078	BMP4, MAP3K3, MFHAS1, GADD45B, PRMT1, ZC3H12A, STK39, RELL1, EMC10, PJA2, GADD45G, VEGFA	3057	32	19333	2.37157	1	0.290213	0.287046
GOTERM_BP_DIRECT	GO:0050772~positive regulation of axonogenesis	12	0.354191	0.00774078	ROBO2, STK11, MAP2K2, STK25, METRN, SHOX2, PLXNA2, DIXDC1, PLXNB2, BRAF, SLIT2, SKIL	3057	32	19333	2.37157	1	0.290213	0.287046
GOTERM_BP_DIRECT	GO:0019082~viral protein processing	12	0.354191	0.00774078	GSK3A, SPCS1, PRMT1, MGAT5, CANX, EDEM2, MOGS, MGAT1, FURIN, MAN1B1, MGAT2, ST6GALNAC4	3057	32	19333	2.37157	1	0.290213	0.287046
GOTERM_BP_DIRECT	GO:0046718~viral entry into host cell	27	0.79693	0.00777246	ITGB1, SCARB2, ITGB5, TFRC, CD81, SLC3A2, SLC1A5, PVR, EGFR, SMPD1, ANPEP, DAG1, NCAM1, ITGAV, KPNA3, VPS18, DYNLT1, ITGA2, NUP153, WWP2, NPC1, AXL, ZNF639, ITGA5, GAS6, HSPA1B, HSPA1A	3057	102	19333	1.67405	1	0.290213	0.287046
GOTERM_BP_DIRECT	GO:0090200~positive regulation of release of cytochrome c from mitochondria	11	0.324675	0.00811156	PYCARD, BCL2L11, GPER1, BNIP3, PDCD5, PLAUR, PPIF, BAX, PMAIP1, MFF, BBC3	3057	28	19333	2.4845	1	0.29923	0.295965
GOTERM_BP_DIRECT	GO:0001892~embryonic placenta development	9	0.265643	0.00814117	CEBPB, CITED2, TAF10, SP3, TFEB, IGF2, ARNT, PKD1, EGFR	3057	20	19333	2.84588	1	0.29923	0.295965
GOTERM_BP_DIRECT	GO:0030150~protein import into mitochondrial matrix	9	0.265643	0.00814117	DNAJC19, TOMM40, GRPEL2, TOMM7, TIMM17B, ROMO1, TIMM44, TOMM20, TOMM40L	3057	20	19333	2.84588	1	0.29923	0.295965
GOTERM_BP_DIRECT	GO:0043484~regulation of RNA splicing	22	0.649351	0.00830249	SF3B5, MBNL1, RBFOX2, TAF12, FUS, TAF10, TAF9, SRSF1, HNRNPLL, TAF5L, HNRNPL, PTBP1, ATXN7, HNRNPH1, TRA2B, HNRNPF, TADA3, HNRNPH2, GRSF1, RBM12, CCNL1, FAM50A	3057	78	19333	1.78374	1	0.303579	0.300266
GOTERM_BP_DIRECT	GO:0042254~ribosome biogenesis	14	0.413223	0.0084573	RIOK3, RPLP0, ISG20L2, AATF, RRP7A, RCL1, RPL7A, EBNA1BP2, RPS28, GNL3L, MYBBP1A, DHX37, NAF1, CUL4B	3057	41	19333	2.15947	1	0.307645	0.304289
GOTERM_BP_DIRECT	GO:0000381~regulation of alternative mRNA splicing, via spliceosome	19	0.560803	0.00870602	KHDRBS1, ZC3H10, TIA1, MBNL1, RBM15, RBFOX2, RBM8A, HNRNPU, HNRNPL, PTBP1, RBM15B, FXR2, PUF60, FAM172A, NOVA1, TRA2B, MAGOH, SRSF2, NSRP1	3057	64	19333	1.87749	1	0.315069	0.311631
GOTERM_BP_DIRECT	GO:0031647~regulation of protein stability	25	0.737898	0.0087703	USP36, HDAC3, CD81, HDAC6, AURKA, PYCARD, DDRGK1, LAMP2, MAPK1, FBXO7, SH3GLB1, CTSA, HSPA8, USP3, CMTM6, MUL1, USP28, TBX3, DDOST, GNL3L, RNF149, GIPC1, TADA3, TOMM7, STUB1	3057	93	19333	1.70005	1	0.315776	0.31233
GOTERM_BP_DIRECT	GO:0009048~dosage compensation by inactivation of X chromosome	7	0.206612	0.00974604	RBM15B, SMCHD1, EXOSC10, RBM15, METTL3, HNRNPU, LRIF1	3057	13	19333	3.40532	1	0.343889	0.340137
GOTERM_BP_DIRECT	GO:1990253~cellular response to leucine starvation	7	0.206612	0.00974604	RNF167, ATF2, IMPACT, SESN2, EIF2AK4, MTOR, ATF4	3057	13	19333	3.40532	1	0.343889	0.340137
GOTERM_BP_DIRECT	GO:0090161~Golgi ribbon formation	7	0.206612	0.00974604	GOLGA2, PRMT5, GOLPH3, VTI1A, MYO18A, OPTN, TMED5	3057	13	19333	3.40532	1	0.343889	0.340137
GOTERM_BP_DIRECT	GO:2001046~positive regulation of integrin-mediated signaling pathway	7	0.206612	0.00974604	CD63, LAMA2, LAMB2, FLNA, EMP2, LAMC1, LIMS2	3057	13	19333	3.40532	1	0.343889	0.340137
GOTERM_BP_DIRECT	GO:0007254~JNK cascade	18	0.531287	0.00982316	PTGER4, ATF2, SMAD3, RIPK2, GPS1, CARD9, WNT5A, NFKB1, STK3, MAPK10, MAPK8, IRAK1, CDC42EP5, ERCC6, MAP2K7, MAP3K7, MAP3K12, ARHGEF6	3057	60	19333	1.89725	1	0.344886	0.341123
GOTERM_BP_DIRECT	GO:0001764~neuron migration	30	0.885478	0.00991394	YWHAE, SRF, TWIST1, FBXO45, GATA3, UNK, TUBA1A, SPOCK1, NEO1, MARK2, NDEL1, MARK1, KIRREL3, ITGA3, NDE1, NAV1, POMGNT2, PEX13, RHOA, NR4A2, TUBB2A, CXCL12, CDK5, AXL, DDIT4, BAX, CTNNB1, FGF13, GAS6, LRP12	3057	119	19333	1.59433	1	0.34635	0.342571
GOTERM_BP_DIRECT	GO:0035264~multicellular organism growth	24	0.708383	0.00997492	CLIC4, RARG, SLC12A5, WDR48, TAF10, HEG1, ARID5B, PTPN11, GIGYF2, MTOR, RC3H2, ZFP36L1, AR, SP2, TBL1XR1, ERCC1, RARA, FKBP8, CCM2, ATM, ERCC6, APBA2, KDM6A, PLEC	3057	89	19333	1.7054	1	0.346764	0.34298
GOTERM_BP_DIRECT	GO:0008630~intrinsic apoptotic signaling pathway in response to DNA damage	16	0.472255	0.0103565	MLH1, SIRT1, CRIP1, NFATC4, TNFRSF1A, BCL2L11, ABL1, BAX, HMOX1, ATM, ERCC6, SKIL, IER3, MCL1, BCL2L1, RAD9A	3057	51	19333	1.98405	1	0.356518	0.352628
GOTERM_BP_DIRECT	GO:0006890~retrograde vesicle-mediated transport, Golgi to ER	16	0.472255	0.0103565	ARF3, ARF4, COPB2, PITPNB, GOLPH3L, HTT, TAPBP, GOLPH3, SCFD1, RER1, KIF1C, SEC22B, ERGIC2, COPE, ARF5, ATP9A	3057	51	19333	1.98405	1	0.356518	0.352628
GOTERM_BP_DIRECT	GO:0008637~apoptotic mitochondrial changes	8	0.236128	0.0110048	PPIF, BAX, AKT1, ATP2A1, GCLM, HK2, HSPD1, BCL2L1	3057	17	19333	2.97608	1	0.371583	0.367529
GOTERM_BP_DIRECT	GO:0050872~white fat cell differentiation	8	0.236128	0.0110048	ATF2, TBL1XR1, CTBP1, PNPLA3, SNAI2, PPARG, SIRT1, AACS	3057	17	19333	2.97608	1	0.371583	0.367529
GOTERM_BP_DIRECT	GO:0071380~cellular response to prostaglandin E stimulus	8	0.236128	0.0110048	PTGER4, PRKAA1, PRKCE, GNB1, GNAS, AKT1, PPARG, ACACA	3057	17	19333	2.97608	1	0.371583	0.367529
GOTERM_BP_DIRECT	GO:0010763~positive regulation of fibroblast migration	8	0.236128	0.0110048	ITGB1, BAG4, TGFB1, PRKCE, AKT1, PAK3, SLC8A1, PTK2	3057	17	19333	2.97608	1	0.371583	0.367529
GOTERM_BP_DIRECT	GO:0008285~negative regulation of cell proliferation	93	2.74498	0.0111401	DDR1, PTPRU, CDKN1A, BTG2, RARG, IFITM1, CDKN1B, B4GALT1, TGFB1I1, PDCD5, CTCF, ING1, ETS1, GLI3, FGFRL1, IFIT3, TIAL1, ING5, STK11, GPER1, FTH1, RB1CC1, TIMP2, NCK2, PIM2, KIFAP3, LZTS2, DIS3L2, KLF13, DUSP1, ITGA1, P3H1, P3H3, NGF, FOXP3, GTPBP4, RNF41, AR, ZEB1, DDAH1, HGS, CSNK2B, RARA, RAF1, TSG101, CTBP1, HDAC1, SRF, GATA3, FOXO4, PTGS2, TOB1, NDRG1, STK3, DNAJB2, MNT, RNF139, TMEM127, ZNF5…	3057	464	19333	1.26756	1	0.373456	0.369382
GOTERM_BP_DIRECT	GO:0017015~regulation of transforming growth factor beta receptor signaling pathway	10	0.295159	0.0111661	LATS1, TGFBR3, TGFB1, ZEB1, SMAD3, LATS2, LOX, ITGA3, DKK3, ENG	3057	25	19333	2.52967	1	0.373456	0.369382
GOTERM_BP_DIRECT	GO:0043401~steroid hormone mediated signaling pathway	9	0.265643	0.0113584	RXRB, ESRRA, BMP4, PGRMC2, PAQR7, ABHD2, GPER1, NR2C1, PPARD	3057	21	19333	2.71036	1	0.375039	0.370947
GOTERM_BP_DIRECT	GO:0007042~lysosomal lumen acidification	9	0.265643	0.0113584	ATP6V1A, GRN, RNASEK, ATP6AP1, ATP6V1H, TMEM106B, ATP6V0C, ATP6V1F, ATP6V0A1	3057	21	19333	2.71036	1	0.375039	0.370947
GOTERM_BP_DIRECT	GO:0007229~integrin-mediated signaling pathway	28	0.826446	0.0113729	ITGB1, ITGB5, SRC, ILK, PTN, CDC42, ABL1, ITGAV, ILKAP, ITGA3, ITGA2, RCC2, ITGA1, FN1, PTPN11, PTK2, ADAM15, ITGA10, ITGA11, ZYX, ITGBL1, ADAM9, CCM2, CD47, ITGA5, DOCK1, FERMT2, LIMS2	3057	110	19333	1.60979	1	0.375039	0.370947
GOTERM_BP_DIRECT	GO:0060021~palate development	19	0.560803	0.0121231	OSR2, GDF11, INTU, TIPARP, IFT172, PAK1IP1, NPRL3, TWIST1, ARID5B, INHBA, ACVR2B, TBX3, GLI3, TBX2, SUMO1, TMEM107, SNAI1, SNAI2, BCOR	3057	66	19333	1.8206	1	0.397919	0.393577
GOTERM_BP_DIRECT	GO:0061795~Golgi lumen acidification	6	0.177096	0.0123342	ATP6V1A, RNASEK, ATP6AP1, ATP6V1H, ATP6V0C, ATP6V1F	3057	10	19333	3.7945	1	0.402974	0.398577
GOTERM_BP_DIRECT	GO:0051085~chaperone mediated protein folding requiring cofactor	12	0.354191	0.0126958	ERO1A, HSPA8, SDF2L1, HSPA5, HSPA7, HSPA6, DNAJB14, HSPE1, HSPA13, HSPA1B, ST13P4, HSPA1A	3057	34	19333	2.23206	1	0.412877	0.408372
GOTERM_BP_DIRECT	GO:0046907~intracellular transport	14	0.413223	0.0129379	RANBP1, TMEM167A, RGPD6, RGPD8, FMN2, RGPD2, AFTPH, RAB14, NUP50, GNAS, SPIRE1, VIPAS39, AP3S2, RAB7A	3057	43	19333	2.05903	1	0.418822	0.414252
GOTERM_BP_DIRECT	GO:0032543~mitochondrial translation	25	0.737898	0.0130784	MRPL18, MRPS12, MRPL14, MRPL12, MRPL11, MRPL4, MRPL3, MTG1, CHCHD1, RARS2, PTCD3, NDUFA7, MRPS22, MRPL27, GATC, MRPL49, MRPS18B, MRPS18A, MRPL28, MRPL48, MRPL22, MRPS9, MRPL51, AURKAIP1, DAP3	3057	96	19333	1.64692	1	0.421435	0.416837
GOTERM_BP_DIRECT	GO:0010628~positive regulation of gene expression	103	3.04014	0.0138761	ATF2, RPL5, TFRC, PDCD5, ETS1, GJA1, MYC, ZC3H12A, AKT1, MEF2A, OSR2, PIAS3, MAP2K2, RPS7, WNT5A, RUNX2, ADAM19, AR, HGS, ERP29, EZR, ATF4, PTGFR, TWIST1, FBLN1, IQGAP3, CNN2, DDRGK1, PDCD10, MARK1, SRPK2, TGFB1, SMAD3, FN1, EIF2AK3, MSN, BRAF, SNF8, INHBA, BMP6, QKI, BMP4, AGO3, MAFG, AGO2, ID1, TADA3, ID3, ATM, RARG, GSK3A, CITED1, CITED2, PRKAG1, PIK3CD, CTCF, PIK3CB, GPER1, DNMT3B, GABPA, KDM…	3057	525	19333	1.24074	1	0.434547	0.429805
GOTERM_BP_DIRECT	GO:0038127~ERBB signaling pathway	4	0.118064	0.0139158	MVP, MAPK1, PTPN11, NRG1	3057	4	19333	6.32417	1	0.434547	0.429805
GOTERM_BP_DIRECT	GO:1903553~positive regulation of extracellular exosome assembly	4	0.118064	0.0139158	SDCBP, PDCD6IP, SDC4, SDC1	3057	4	19333	6.32417	1	0.434547	0.429805
GOTERM_BP_DIRECT	GO:0032057~negative regulation of translational initiation in response to stress	4	0.118064	0.0139158	EIF2AK3, EIF2AK4, EIF2S1, ATF4	3057	4	19333	6.32417	1	0.434547	0.429805
GOTERM_BP_DIRECT	GO:0014044~Schwann cell development	4	0.118064	0.0139158	MED12, CDK5, LAMB2, NF1	3057	4	19333	6.32417	1	0.434547	0.429805
GOTERM_BP_DIRECT	GO:0016480~negative regulation of transcription from RNA polymerase III promoter	4	0.118064	0.0139158	SETD5, PRDX5, NAB2, MAF1	3057	4	19333	6.32417	1	0.434547	0.429805
GOTERM_BP_DIRECT	GO:0048538~thymus development	15	0.442739	0.0140395	MAP2K2, CITED2, SRF, BRAF, GATA3, PRDX2, BCL2L11, MAFB, SIX4, ABL1, MAPK1, CTNNB1, HES1, ATM, RAF1	3057	48	19333	1.9763	1	0.434547	0.429805
GOTERM_BP_DIRECT	GO:0031333~negative regulation of protein complex assembly	13	0.383707	0.0143913	HSPA5, CRBN, RIOK3, SRC, CTNNBIP1, TFIP11, HDAC6, CDC42, IMPACT, LAMP2, RAF1, CRYAB, LCMT1	3057	39	19333	2.10806	1	0.434547	0.429805
GOTERM_BP_DIRECT	GO:0032355~response to estradiol	28	0.826446	0.0144175	PTGFR, CDKN1B, PCNA, PTN, PTGS2, TFPI, ETS1, SOCS2, GJA1, CCND1, MYC, PENK, DNMT3B, MBD3, ESRRA, STAT5B, POSTN, TGFB1, ENDOG, GPX1, DUSP1, PTCH1, STAT3, DNMT3A, RARA, CTNNB1, CRYAB, PAM	3057	112	19333	1.58104	1	0.434547	0.429805
GOTERM_BP_DIRECT	GO:0060136~embryonic process involved in female pregnancy	5	0.14758	0.0145869	CITED2, SP3, ACSL4, EMP2, JUNB	3057	7	19333	4.51727	1	0.434547	0.429805
GOTERM_BP_DIRECT	GO:0021861~forebrain radial glial cell differentiation	5	0.14758	0.0145869	METTL14, METTL3, HES1, GLI3, RHOA	3057	7	19333	4.51727	1	0.434547	0.429805
GOTERM_BP_DIRECT	GO:0032483~regulation of Rab protein signal transduction	5	0.14758	0.0145869	DENND4B, DENND4A, SGSM3, DENND1A, DENND3	3057	7	19333	4.51727	1	0.434547	0.429805
GOTERM_BP_DIRECT	GO:0043524~negative regulation of neuron apoptotic process	37	1.09209	0.0146584	GRN, BTG2, CEBPB, CITED1, HDAC1, GBE1, ILK, HSPD1, FOXQ1, MECP2, CCND1, SIX4, PTPRZ1, HMOX1, UNC5B, PDPK1, PCDHGC3, BRAF, NGF, RHOA, NFATC4, THAP11, NR4A2, GDNF, TMBIM4, AXL, CLCF1, UBE2V2, BAX, BIRC5, HDGF, ADNP, GCLM, IL6ST, NES, BCL2L1, CPEB4	3057	159	19333	1.47166	1	0.434547	0.429805
GOTERM_BP_DIRECT	GO:0045669~positive regulation of osteoblast differentiation	21	0.619835	0.0147208	YAP1, IFITM1, CEBPB, ZHX3, JUND, JAG1, ATP6AP1, CTNNBIP1, ILK, LRP3, ACVR2B, BMP6, GLI3, RUNX2, BMP4, FAM20C, CTNNB1, IL6ST, FERMT2, PDLIM7, CTHRC1	3057	77	19333	1.72477	1	0.434547	0.429805
GOTERM_BP_DIRECT	GO:0045444~fat cell differentiation	21	0.619835	0.0147208	IL11, ATF2, TCF7L2, GPX1, WNT5B, TGFB1I1, ERAP1, ARID5B, NOC3L, KLF4, METRNL, PSMB8, PIAS1, NR4A2, CLIP3, BSCL2, MAFB, CCND1, AKT2, TRIM32, JDP2	3057	77	19333	1.72477	1	0.434547	0.429805
GOTERM_BP_DIRECT	GO:0007034~vacuolar transport	7	0.206612	0.0148051	NDFIP2, NDFIP1, VPS41, VIPAS39, ATP6V0D1, RNF103-CHMP3, CHMP7	3057	14	19333	3.16209	1	0.434547	0.429805
GOTERM_BP_DIRECT	GO:0032233~positive regulation of actin filament bundle assembly	7	0.206612	0.0148051	LIMK1, ID1, FLNA, PFN1, SYNPO, MTSS1, PFN2	3057	14	19333	3.16209	1	0.434547	0.429805
GOTERM_BP_DIRECT	GO:1900025~negative regulation of substrate adhesion-dependent cell spreading	7	0.206612	0.0148051	KANK1, POSTN, RCC2, SPRY4, FBLN1, AP1AR, EFNA5	3057	14	19333	3.16209	1	0.434547	0.429805
GOTERM_BP_DIRECT	GO:0048388~endosomal lumen acidification	7	0.206612	0.0148051	ATP6V1A, RNASEK, ATP6AP1, ATP6V1H, ATP6V0C, ATP6V1F, ATP6V0A1	3057	14	19333	3.16209	1	0.434547	0.429805
GOTERM_BP_DIRECT	GO:0055119~relaxation of cardiac muscle	7	0.206612	0.0148051	GSTM2, RGS2, GSN, PDE5A, ATP1A1, ATP1B1, SLC8A1	3057	14	19333	3.16209	1	0.434547	0.429805
GOTERM_BP_DIRECT	GO:1905907~negative regulation of amyloid fibril formation	7	0.206612	0.0148051	VBP1, PFDN1, PFDN4, CRYAB, PFDN5, HSPG2, PFDN6	3057	14	19333	3.16209	1	0.434547	0.429805
GOTERM_BP_DIRECT	GO:0036211~protein modification process	22	0.649351	0.0148511	ERO1A, USP25, SLC35A1, ICMT, MCRS1, UBE2D2, RPN1, ARAF, WWP2, RABGGTA, UBE2L3, DUSP12, CDC34, LOX, GGCX, AKT2, STK38, ABL1, ABL2, UBA52, LCMT1, UBE2M	3057	82	19333	1.69673	1	0.434547	0.429805
GOTERM_BP_DIRECT	GO:0030307~positive regulation of cell growth	24	0.708383	0.0149016	YAP1, NCBP1, CSNK2A3, DERL2, ACSL4, NRG1, CYBA, DNPH1, RHOA, EGFR, MTOR, CDC42, SUPV3L1, SDCBP, RPS6KA3, ZNF639, MLST8, AKT1, RICTOR, TRIM32, EXOSC2, SLC25A33, EXTL3, EIF4G2	3057	92	19333	1.64978	1	0.434547	0.429805
GOTERM_BP_DIRECT	GO:0006470~protein dephosphorylation	36	1.06257	0.0150559	PTPRU, MTMR2, MTMR3, PPM1H, PTPRM, PPP2R2A, MTMR4, STYXL1, MTMR6, PTPRF, PPM1F, CDC14B, DUSP12, PPP6C, STK11, PPP3R1, DUSP10, PTPRZ1, PPP2R5E, SBF1, ACP1, LHPP, ILKAP, DUSP4, DUSP1, PTPN11, PTPN12, SSH2, DUSP6, CDC25B, PPP1CA, PPM1A, UBLCP1, CTDSP1, CTDSP2, PHPT1	3057	154	19333	1.47838	1	0.43724	0.43247
GOTERM_BP_DIRECT	GO:0010976~positive regulation of neuron projection development	31	0.914994	0.0153116	SCARB2, TENM3, TWF2, AP2A1, PTN, STYXL1, ARHGAP35, SNX3, RGS2, RAP1A, ENC1, NPTN, ABL2, APBB1, MARK2, NCK1, RANBP1, ANKRD27, DYNLT1, HSPA5, ITGA3, FBXO38, WNT5A, P3H1, CBFA2T2, MTOR, RGMA, PTK7, UBE2V2, PLXNB2, ADNP	3057	128	19333	1.53164	1	0.442426	0.437598
GOTERM_BP_DIRECT	GO:0030879~mammary gland development	9	0.265643	0.0154225	HOXA9, BCL2L11, FASN, ITGA2, IRS2, NRG1, HOXD9, ARHGAP35, TBX3	3057	22	19333	2.58716	1	0.442426	0.437598
GOTERM_BP_DIRECT	GO:0030520~intracellular estrogen receptor signaling pathway	9	0.265643	0.0154225	AR, RBFOX2, TADA3, DDX54, TAF7, ARID1A, SAFB, PHB2, PPARGC1B	3057	22	19333	2.58716	1	0.442426	0.437598
GOTERM_BP_DIRECT	GO:0048593~camera-type eye morphogenesis	8	0.236128	0.0155922	C12ORF57, GDF11, TENM3, RING1, NF1, MFN2, GLI3, VEGFA	3057	18	19333	2.81074	1	0.445483	0.440623
GOTERM_BP_DIRECT	GO:1901998~toxin transport	14	0.413223	0.0157705	CCT2, COPB2, HSPA5, BNIP3, ANTXR2, DNM1, BBC3, DNAJA1, SCFD1, TCP1, SLC29A4, CCT8, CCT4, ATP6V0A1	3057	44	19333	2.01224	1	0.448759	0.443862
GOTERM_BP_DIRECT	GO:0008654~phospholipid biosynthetic process	12	0.354191	0.0159308	GNPAT, ISYNA1, HEXB, PIP5K1A, CHPT1, CRLS1, AGPAT2, SERINC5, FADS1, AGPAT3, PPARD, AGPAT4	3057	35	19333	2.16829	1	0.449695	0.444788
GOTERM_BP_DIRECT	GO:0030100~regulation of endocytosis	12	0.354191	0.0159308	RAB5C, EHD4, SNX17, RUFY2, AP2S1, ABL1, STON1, PACSIN3, ABL2, RAB5A, ARFGAP1, PICALM	3057	35	19333	2.16829	1	0.449695	0.444788
GOTERM_BP_DIRECT	GO:0051592~response to calcium ion	18	0.531287	0.0161388	RANBP1, AHCYL1, SPARC, GDI1, DUSP1, PEF1, ENTPD6, ALG2, EGFR, CCND1, S100A16, ITPKA, PENK, SDC1, ADAM9, ANXA7, VPS54, CALM3	3057	63	19333	1.80691	1	0.453752	0.448801
GOTERM_BP_DIRECT	GO:0006611~protein export from nucleus	11	0.324675	0.0175151	NUP214, PPM1A, AHCYL1, TGFB1, XPO4, CHP1, XPO7, NUTF2, PRKACA, PKD1, RAN	3057	31	19333	2.24406	1	0.49042	0.485069
GOTERM_BP_DIRECT	GO:0010634~positive regulation of epithelial cell migration	13	0.383707	0.0176745	SRC, ITGA3, PRKCE, ITGA2, IRS2, PPM1F, PTK2, HDAC6, PLCG1, PFN1, DOCK1, RREB1, CLASP1	3057	40	19333	2.05536	1	0.49042	0.485069
GOTERM_BP_DIRECT	GO:0043124~negative regulation of I-kappaB kinase/NF-kappaB signaling	16	0.472255	0.017721	MAPKBP1, RIOK3, STAT1, HDAC1, SIRT1, RHOA, PYCARD, PER1, PPM1A, TNIP1, ZC3H12A, ABL1, NAF1, CCDC22, CACTIN, OPTN	3057	54	19333	1.87383	1	0.49042	0.485069
GOTERM_BP_DIRECT	GO:0031122~cytoplasmic microtubule organization	16	0.472255	0.017721	PLK3, DYNC1H1, CEP126, DCTN1, IFT172, VPS4B, FIGNL2, RHOA, CLIP3, CLIP2, CCDC88A, KATNAL1, KATNA1, CLIP4, CHP1, TUBGCP4	3057	54	19333	1.87383	1	0.49042	0.485069
GOTERM_BP_DIRECT	GO:0005975~carbohydrate metabolic process	39	1.15112	0.0182123	B4GALT2, B4GALT3, PARG, B4GALT1, HEXB, GBE1, RPE, GLO1, HEXA, SLC3A2, PYGL, SPATA20, SLC2A8, GK5, GANAB, AKR7A2, PHKG1, PGLS, GUSB, IDH3A, EDEM3, CHID1, GALNT7, SLC35A1, MDH1, B3GAT3, EDEM1, LANCL1, FUCA2, EDEM2, TALDO1, BPGM, GANC, CS, GLB1L, GALM, MAN1B1, GLA, CHST3	3057	172	19333	1.43397	1	0.502048	0.49657
GOTERM_BP_DIRECT	GO:0016310~phosphorylation	31	0.914994	0.0188688	PRPS1, DTYMK, PDXK, CERK, ADK, PIK3CD, SGMS2, PIK3CB, PAPSS1, GK5, MLST8, PIP5K1A, AKT1, RICTOR, PIP4K2C, PIP5K1C, SEPHS2, SPHK2, TNK2, LIMK2, STAT3, MTOR, BCKDK, UCK2, ADCK2, CDK5, TOLLIP, ETNK1, ITPKA, PMS2P1, ALDH18A1	3057	130	19333	1.50807	1	0.518121	0.512468
GOTERM_BP_DIRECT	GO:0048488~synaptic vesicle endocytosis	14	0.413223	0.0190507	NLGN2, CTBP1, DENND1A, STON1, SYNJ2, ACTB, DNM1, CDK5, CANX, FCHO2, AP2S1, PIP5K1C, AP2M1, VAMP2	3057	45	19333	1.96752	1	0.52109	0.515404
GOTERM_BP_DIRECT	GO:0043433~negative regulation of sequence-specific DNA binding transcription factor activity	24	0.708383	0.0191389	EGLN1, PRNP, TCF7L2, SP100, PAXIP1, HDAC3, PTCH1, FOXH1, CTNNBIP1, TWIST1, WWP2, PHB2, SIRT1, FOXP3, GLIS2, SUMO1, ID1, PIM1, ID3, FLNA, HMOX1, HES1, HIF1AN, GAS6	3057	94	19333	1.61468	1	0.52148	0.51579
GOTERM_BP_DIRECT	GO:0070301~cellular response to hydrogen peroxide	20	0.590319	0.0193228	KDM6B, PRKAA1, PCNA, SRC, PCGF2, BNIP3, PTPN11, KLF4, ETS1, SIRT1, HDAC6, RHOB, IMPACT, MAP1LC3A, AXL, ABL1, PPIF, SIRPA, ECT2, ANKZF1	3057	74	19333	1.70924	1	0.524466	0.518744
GOTERM_BP_DIRECT	GO:0070242~thymocyte apoptotic process	6	0.177096	0.0197057	DFFA, BCL2L11, WNT5A, BAX, KIFAP3, GLI3	3057	11	19333	3.44955	1	0.524765	0.519039
GOTERM_BP_DIRECT	GO:0051036~regulation of endosome size	6	0.177096	0.0197057	ALS2, BLOC1S1, BLOC1S2, CHMP3, KXD1, RAB5A	3057	11	19333	3.44955	1	0.524765	0.519039
GOTERM_BP_DIRECT	GO:0060055~angiogenesis involved in wound healing	6	0.177096	0.0197057	B4GALT1, GPX1, SRF, DAG1, PIK3CB, ETS1	3057	11	19333	3.44955	1	0.524765	0.519039
GOTERM_BP_DIRECT	GO:0034058~endosomal vesicle fusion	6	0.177096	0.0197057	VPS18, VPS41, VPS8, VPS4A, ANKFY1, VPS39	3057	11	19333	3.44955	1	0.524765	0.519039
GOTERM_BP_DIRECT	GO:0097062~dendritic spine maintenance	6	0.177096	0.0197057	PRNP, MTMR2, CTTN, ITGA3, ITPKA, IGF1R	3057	11	19333	3.44955	1	0.524765	0.519039
GOTERM_BP_DIRECT	GO:0006913~nucleocytoplasmic transport	15	0.442739	0.0201109	NUP214, NDC1, RANBP1, CITED1, ANP32A, NUP153, NUTF2, RANGAP1, AAAS, CDK5, RSRC1, NUP85, NUP50, NUP88, RAN	3057	50	19333	1.89725	1	0.533545	0.527723
GOTERM_BP_DIRECT	GO:0046597~negative regulation of viral entry into host cell	9	0.265643	0.0204424	TRIM8, SNX3, IFITM3, IFITM1, IFITM2, GSN, PTX3, TRIM26, LY6E	3057	23	19333	2.47468	1	0.540308	0.534413
GOTERM_BP_DIRECT	GO:0042733~embryonic digit morphogenesis	16	0.472255	0.020903	OSR2, INTU, C2CD3, HDAC1, WNT5A, LRP4, TWIST1, TBX3, GLI3, TBX2, BMP4, IFT52, LMBR1, CHST11, TMEM107, CTNNB1	3057	55	19333	1.83976	1	0.547452	0.541479
GOTERM_BP_DIRECT	GO:0060261~positive regulation of transcription initiation from RNA polymerase II promoter	16	0.472255	0.020903	PAXIP1, TAF12, TAF13, TAF10, SRF, TAF9, MED26, MED6, MED12, MED22, MED24, MED21, ERCC1, TAF8, TAF7, ERCC6	3057	55	19333	1.83976	1	0.547452	0.541479
GOTERM_BP_DIRECT	GO:0035556~intracellular signal transduction	89	2.62692	0.0210688	YWHAE, DGKD, MAST4, TFRC, PRKCSH, DGKA, MAST2, ITSN1, ARAF, FMN2, RPS6KA3, AKT2, AKT1, SS18, WSB2, PDPK1, DUSP1, PRKCE, NSMCE1, NRG1, PRKCA, OXSR1, TGFBR3, LATS1, LATS2, PLCB4, RASA3, PRKD3, PRKAR1A, DEPDC1, FKBP8, ARHGEF2, RAF1, TSSK2, ARHGEF5, PRKAA1, CAB39, ANP32A, SRC, TUFT1, ARHGEF28, STK39, STYXL1, STK3, DEDD2, SOCS2, ABR, SOCS3, SDCBP, NUAK1, MAPK8, IRAK1, RAB40C, STK38, CHN1, DVL3, HMOX1,…	3057	453	19333	1.2425	1	0.547452	0.541479
GOTERM_BP_DIRECT	GO:2000811~negative regulation of anoikis	8	0.236128	0.0213871	ITGB1, SRC, PTRH2, SNAI2, ITGA5, PTK2, BCL2L1, MCL1	3057	19	19333	2.66281	1	0.547452	0.541479
GOTERM_BP_DIRECT	GO:0016571~histone methylation	8	0.236128	0.0213871	MECP2, PRMT7, PRMT2, EED, PRMT1, EHMT2, NTMT1, EHMT1	3057	19	19333	2.66281	1	0.547452	0.541479
GOTERM_BP_DIRECT	GO:1902018~negative regulation of cilium assembly	7	0.206612	0.0214323	TCHP, YAP1, MPHOSPH9, LIMK2, KIF24, EVI5L, CEP97	3057	15	19333	2.95128	1	0.547452	0.541479
GOTERM_BP_DIRECT	GO:0051452~intracellular pH reduction	7	0.206612	0.0214323	ATP6V1A, RNASEK, SLC12A5, ATP6AP1, ATP6V1H, ATP6V0C, ATP6V1F	3057	15	19333	2.95128	1	0.547452	0.541479
GOTERM_BP_DIRECT	GO:0044319~wound healing, spreading of cells	7	0.206612	0.0214323	DDR1, CD151, PDCD10, FLNA, CD44, RHOA, ARHGAP35	3057	15	19333	2.95128	1	0.547452	0.541479
GOTERM_BP_DIRECT	GO:1904874~positive regulation of telomerase RNA localization to Cajal body	7	0.206612	0.0214323	CCT2, RUVBL2, TCP1, NAF1, CCT8, NOP10, CCT4	3057	15	19333	2.95128	1	0.547452	0.541479
GOTERM_BP_DIRECT	GO:0071479~cellular response to ionizing radiation	13	0.383707	0.0214885	CDKN1A, TGFB1, MGMT, SIRT1, RHOB, BBC3, EEF1D, SWI5, SNAI2, RAD1, ECT2, RHNO1, RAD9A	3057	41	19333	2.00523	1	0.547452	0.541479
GOTERM_BP_DIRECT	GO:0001934~positive regulation of protein phosphorylation	46	1.35773	0.0216868	ATF2, CDKN1A, HDAC3, TFRC, ROCK2, PELI2, ILK, EFNA5, IQGAP3, ADIPOR2, EGFR, MYDGF, FLCN, CCND3, FXR2, CCND2, CCND1, AKT2, RB1CC1, GPER1, NPTN, ABL1, FLOT1, DVL3, AKT1, PDE8A, RALBP1, TGFB1, LIMK2, PLAUR, IGF2, DTNBP1, EIF2AK4, SIRT1, PTK2, VEGFA, BMP4, CLIP3, RAP2A, MAVS, ERP29, BIRC5, CDK2AP1, GAS6, PPIA, ENG	3057	212	19333	1.37223	1	0.549496	0.5435
GOTERM_BP_DIRECT	GO:0030030~cell projection organization	18	0.531287	0.0218466	ITGB1, GSN, CEP152, TWF2, ILK, TCHP, RABEP2, TMEM237, RAB34, TMEM107, PDCL, POC1A, AKT1, CEP162, CEP97, CLUAP1, CEP290, TAPT1	3057	65	19333	1.75131	1	0.549496	0.5435
GOTERM_BP_DIRECT	GO:0006402~mRNA catabolic process	11	0.324675	0.021958	METTL14, AGO3, METTL3, CNOT10, NUDT16, SND1, ZFP36L2, HSPA1B, HSPA1A, DIS3L2, LSM2	3057	32	19333	2.17393	1	0.549496	0.5435
GOTERM_BP_DIRECT	GO:0021915~neural tube development	11	0.324675	0.021958	TGFB1, SEMA3C, INTU, C2CD3, PLXNA2, NF1, DCHS1, FUZ, ZNF358, PKD1, ZFP36L1	3057	32	19333	2.17393	1	0.549496	0.5435
GOTERM_BP_DIRECT	GO:0016239~positive regulation of macroautophagy	11	0.324675	0.021958	SCOC, BNIP3, SESN2, WAC, TRIM13, HMOX1, SUPT5H, SIRT1, MAP3K7, C9ORF72, PAFAH1B2	3057	32	19333	2.17393	1	0.549496	0.5435
GOTERM_BP_DIRECT	GO:0048661~positive regulation of smooth muscle cell proliferation	19	0.560803	0.0220659	NOTCH3, ZNF143, TGFB1, STAT1, HDAC1, ITGA2, CYBA, PTGS2, EGFR, MTOR, IGF1R, BMP4, IRAK1, RPS6KB1, MYC, AKT1, HMOX1, SKP2, TGM2	3057	70	19333	1.71656	1	0.550244	0.54424
GOTERM_BP_DIRECT	GO:0042127~regulation of cell proliferation	37	1.09209	0.023132	CDKN1B, HP1BP3, C1ORF56, SLC7A11, NDRG1, CNN2, CCND3, NUAK1, CHST11, E2F4, IER5, JUNB, BRICD5, ESRRA, STAT5B, TGFB1, JUND, IL4R, JAG1, RBFOX2, STAT1, STAT2, STAT3, BRAF, SIRT1, PTK2, PIAS1, GNL3, NFKBIA, CCDC88A, RNF126, BCL6, MAFG, BIRC6, ARHGEF2, BIRC2, ENG	3057	164	19333	1.4268	1	0.574798	0.568526
GOTERM_BP_DIRECT	GO:0006882~cellular zinc ion homeostasis	12	0.354191	0.0241933	SLC30A7, MT2A, SLC30A9, SLC39A9, MT1L, MT1M, SLC39A5, SLC39A10, SLC39A13, MT1X, SLC39A14, MT1E	3057	37	19333	2.05108	1	0.594342	0.587857
GOTERM_BP_DIRECT	GO:2001243~negative regulation of intrinsic apoptotic signaling pathway	10	0.295159	0.0242554	HDAC1, SRC, PLAUR, PPIF, AKT1, NOL3, NOC2L, BCL2L1, MAPK8IP1, MCL1	3057	28	19333	2.25863	1	0.594342	0.587857
GOTERM_BP_DIRECT	GO:0000387~spliceosomal snRNP assembly	10	0.295159	0.0242554	PRMT5, PRMT7, SNRPD2, SNRPD1, TGS1, SNRPG, STRAP, GEMIN6, GEMIN8, LSM4	3057	28	19333	2.25863	1	0.594342	0.587857
GOTERM_BP_DIRECT	GO:0034620~cellular response to unfolded protein	10	0.295159	0.0242554	HSPA8, HSPA5, HSPA7, HSPA6, DERL1, BAX, HSPA13, OPTN, HSPA1B, HSPA1A	3057	28	19333	2.25863	1	0.594342	0.587857
GOTERM_BP_DIRECT	GO:0031397~negative regulation of protein ubiquitination	16	0.472255	0.0244981	PRR7, UBXN1, PRKCE, SIRT7, GTPBP4, MTOR, DNAJA1, GNL3L, CDK5, U2AF2, SPRY2, AKT1, CHP1, HSPA1B, VPS28, HSPA1A	3057	56	19333	1.80691	1	0.598213	0.591685
GOTERM_BP_DIRECT	GO:0033138~positive regulation of peptidyl-serine phosphorylation	23	0.678867	0.0246223	BCAR3, IL11, GSK3A, TGFB1, TFRC, RIPK2, WNT5A, ARAF, BRAF, NGF, PTGS2, EGFR, HDAC6, VEGFA, LATS1, BAG4, PDCD10, SPRY2, AKT1, RAF1, GAS6, CD44, PFN2	3057	91	19333	1.59842	1	0.599172	0.592634
GOTERM_BP_DIRECT	GO:0051865~protein autoubiquitination	20	0.590319	0.0252909	RNF11, LRSAM1, UHRF2, UBE2B, UBE2D2, BFAR, WWP2, UBE2A, CBL, DDB2, RNF41, SH3RF3, CNOT4, RNF115, RNF213, TRIM13, RNF181, STUB1, RNF141, RNF187	3057	76	19333	1.66426	1	0.609305	0.602656
GOTERM_BP_DIRECT	GO:0007059~chromosome segregation	20	0.590319	0.0252909	NAA60, CDCA2, RIOK3, NDE1, NEK6, MIS12, TTK, CTCF, PMF1, CIAO1, CENPE, DSN1, NTMT1, BIRC5, PHF13, MMS19, CENPN, SLC25A5, ARL8A, NDEL1	3057	76	19333	1.66426	1	0.609305	0.602656
GOTERM_BP_DIRECT	GO:0045652~regulation of megakaryocyte differentiation	5	0.14758	0.0255568	CNOT4, RBM15, EIF6, LOX, PRMT1	3057	8	19333	3.95261	1	0.609305	0.602656
GOTERM_BP_DIRECT	GO:0060972~left/right pattern formation	5	0.14758	0.0255568	CITED2, SNAI1, MEGF8, CLUAP1, DPCD	3057	8	19333	3.95261	1	0.609305	0.602656
GOTERM_BP_DIRECT	GO:0048667~cell morphogenesis involved in neuron differentiation	5	0.14758	0.0255568	UNK, HEXA, TBCD, SLC1A3, HES1	3057	8	19333	3.95261	1	0.609305	0.602656
GOTERM_BP_DIRECT	GO:1905821~positive regulation of chromosome condensation	5	0.14758	0.0255568	NCAPH2, NCAPG, NCAPD2, SMC4, SMC2	3057	8	19333	3.95261	1	0.609305	0.602656
GOTERM_BP_DIRECT	GO:0009410~response to xenobiotic stimulus	51	1.50531	0.0259844	BCAR3, CDKN1B, CCNT1, PTPRM, SLC8A1, TXN2, PNP, CCND1, MYC, SMPD1, TIMP4, SS18, GPX1, ITGA3, ITGA2, DNMT3A, SORD, CYBA, OXSR1, RHOA, DUSP6, HADHA, GNPAT, NPC1, LOX, ENG, NNMT, ABCB1, SEMA3C, SRC, SLC1A3, TNFRSF11B, GATA3, ATP1A1, TYMS, PTGS2, AGPAT2, ABL1, HMOX1, SLC12A5, UBE2B, MGMT, STAT1, PTCH1, CARD9, INHBA, FOSL1, RPS6KB1, CTNNB1, GCLM, PAM	3057	242	19333	1.33278	1	0.617413	0.610676
GOTERM_BP_DIRECT	GO:1903241~U2-type prespliceosome assembly	9	0.265643	0.0265195	SF3B4, SF3B5, SF3A1, SNRPD2, RBMX2, SNRPD1, SNRPG, SNRPB2, SF3B1	3057	24	19333	2.37157	1	0.617651	0.610912
GOTERM_BP_DIRECT	GO:0007020~microtubule nucleation	9	0.265643	0.0265195	GOLGA2, NEDD1, NDE1, BLOC1S2, CENPJ, TUBGCP4, CLASP1, HAUS2, NDEL1	3057	24	19333	2.37157	1	0.617651	0.610912
GOTERM_BP_DIRECT	GO:0042274~ribosomal small subunit biogenesis	9	0.265643	0.0265195	NOM1, RPS25, EMG1, RPS17, RPS28, RPS7, SURF6, RIOK2, RPS24	3057	24	19333	2.37157	1	0.617651	0.610912
GOTERM_BP_DIRECT	GO:0018279~protein N-linked glycosylation via asparagine	9	0.265643	0.0265195	DPM1, OST4, MGAT5, RPN1, STT3A, MGAT1, MGAT2, DDOST, UBE2J1	3057	24	19333	2.37157	1	0.617651	0.610912
GOTERM_BP_DIRECT	GO:1902894~negative regulation of pri-miRNA transcription from RNA polymerase II promoter	9	0.265643	0.0265195	BMP4, TGFB1, NCOR1, SRF, RARA, PPARG, POU5F1, NFATC4, PPARD	3057	24	19333	2.37157	1	0.617651	0.610912
GOTERM_BP_DIRECT	GO:0032331~negative regulation of chondrocyte differentiation	9	0.265643	0.0265195	GREM1, BMP4, RARG, EFEMP1, CTNNB1, SNAI2, PTPN11, LTBP3, GLI3	3057	24	19333	2.37157	1	0.617651	0.610912
GOTERM_BP_DIRECT	GO:0042789~mRNA transcription from RNA polymerase II promoter	14	0.413223	0.027111	ATF2, TAF12, NCBP1, TAF13, TAF10, TAF9, STAT3, RXRB, TAF8, RARA, FLNA, TAF7, PPARG, ATF4	3057	47	19333	1.8838	1	0.629144	0.62228
GOTERM_BP_DIRECT	GO:0006464~cellular protein modification process	24	0.708383	0.0271913	ERO1A, USP25, SLC35A1, ICMT, TSG101, MCRS1, UBE2D2, RPN1, ARAF, WWP2, RABGGTA, UBE2L3, DUSP12, CDC34, LOX, GGCX, AKT2, STK38, ABL1, ABL2, UBA1, UBA52, LCMT1, UBE2M	3057	97	19333	1.56474	1	0.629144	0.62228
GOTERM_BP_DIRECT	GO:1902895~positive regulation of pri-miRNA transcription from RNA polymerase II promoter	15	0.442739	0.0279738	TGFB1, SMAD3, SRF, STAT3, GATA3, KLF4, ETS1, SREBF2, EGFR, GNL3, BMP4, FOSL1, AR, MYC, PPARG	3057	52	19333	1.82428	1	0.645134	0.638095
GOTERM_BP_DIRECT	GO:0000188~inactivation of MAPK activity	8	0.236128	0.0285196	DUSP4, SPRED1, DUSP3, DUSP10, RGS3, DUSP1, GPS1, DUSP6	3057	20	19333	2.52967	1	0.647508	0.640443
GOTERM_BP_DIRECT	GO:0030837~negative regulation of actin filament polymerization	8	0.236128	0.0285196	ARFGEF1, FHOD3, KANK1, TWF2, SLIT2, PFN1, SSH2, PFN2	3057	20	19333	2.52967	1	0.647508	0.640443
GOTERM_BP_DIRECT	GO:0060236~regulation of mitotic spindle organization	8	0.236128	0.0285196	DYNC1H1, PARP3, DCTN1, CENPJ, CLTC, TACC3, PKD1, MAP9	3057	20	19333	2.52967	1	0.647508	0.640443
GOTERM_BP_DIRECT	GO:0007041~lysosomal transport	8	0.236128	0.0285196	GRN, NPC1, VPS51, ALS2, M6PR, VPS54, TMEM106B, HSPA1A	3057	20	19333	2.52967	1	0.647508	0.640443
GOTERM_BP_DIRECT	GO:1903078~positive regulation of protein localization to plasma membrane	16	0.472255	0.0285355	ITGB1, PRNP, PDPK1, ITGA3, PRKCE, ZDHHC5, RHOG, SORBS1, EGFR, CLIP3, RER1, GPER1, RANGRF, AKT1, STX4, EZR	3057	57	19333	1.77521	1	0.647508	0.640443
GOTERM_BP_DIRECT	GO:0051897~positive regulation of protein kinase B signaling	30	0.885478	0.0287691	ITGB1, SRC, ILK, PIK3CD, GATA3, PIK3CB, EGFR, STK3, IGF1R, MYDGF, BAG4, C1QBP, CPNE1, RICTOR, ARFGEF1, TCF7L2, TGFB1, GPX1, IGF2, NRG1, MEIS3, MTOR, PTK2, VEGFA, MFHAS1, AXL, SPRY2, GAS6, FERMT2, ENG	3057	129	19333	1.47074	1	0.650716	0.643616
GOTERM_BP_DIRECT	GO:0048812~neuron projection morphogenesis	18	0.531287	0.0289706	KIRREL3, ANKRD27, DYNLT1, MAP1S, ITGA1, DTNBP1, ILK, NGF, RHOA, EGFR, GJA1, WEE1, CTTN, ALS2, VPS54, SRGAP2, NBL1, DBN1	3057	67	19333	1.69903	1	0.651158	0.644053
GOTERM_BP_DIRECT	GO:0006281~DNA repair	60	1.77096	0.0290887	RPAIN, BTG2, BCCIP, BACH1, CDC14B, EME1, SUMO1, RUVBL2, POGZ, KAT7, FBXO6, POLL, POLK, POLH, PARP3, SHPRH, USP3, ACTL6A, NSMCE1, LIG3, CSNK1E, SIRT7, REXO4, INIP, DDB2, KIN, MSH3, MORF4L2, TIMELESS, ASF1A, OTUB1, FH, PAXIP1, PNKP, UNG, TFPT, RNF113A, SWI5, ASCC2, FANCI, RRM1, UBE2B, MGMT, MCRS1, EYA3, INTS3, UBE2A, USP28, GTF2H4, HINFP, RAD50, ERCC1, NABP2, RAD17, STUB1, RAD1, MMS19, ATM, ERCC6, …	3057	294	19333	1.29065	1	0.651158	0.644053
GOTERM_BP_DIRECT	GO:0008219~cell death	12	0.354191	0.0293268	RRAGA, CDKN1B, VAPA, ALS2, BNIP3, PMP22, HMOX1, EMP1, SUSD6, EMP2, OPTN, EIF4G2	3057	38	19333	1.99711	1	0.651158	0.644053
GOTERM_BP_DIRECT	GO:0010390~histone monoubiquitination	6	0.177096	0.0294603	RNF20, CTR9, WAC, UBE2E1, PAF1, RNF40	3057	12	19333	3.16209	1	0.651158	0.644053
GOTERM_BP_DIRECT	GO:0006183~GTP biosynthetic process	6	0.177096	0.0294603	NME6, NME7, IMPDH1, IMPDH2, NME3, NME4	3057	12	19333	3.16209	1	0.651158	0.644053
GOTERM_BP_DIRECT	GO:0048333~mesodermal cell differentiation	6	0.177096	0.0294603	ITGB1, KDM6B, ITGA3, ITGA2, INHBA, KDM6A	3057	12	19333	3.16209	1	0.651158	0.644053
GOTERM_BP_DIRECT	GO:0034333~adherens junction assembly	6	0.177096	0.0294603	TBCD, CTNNB1, PIP5K1C, HIPK1, ACTB, JAM3	3057	12	19333	3.16209	1	0.651158	0.644053
GOTERM_BP_DIRECT	GO:0006900~membrane budding	7	0.206612	0.0298036	VPS4A, FNBP1L, CHMP7, SNAP91, AP2M1, CHMP5, PICALM	3057	16	19333	2.76683	1	0.651158	0.644053
GOTERM_BP_DIRECT	GO:2000767~positive regulation of cytoplasmic translation	7	0.206612	0.0298036	SYNCRIP, PKM, CNBP, HNRNPU, YBX1, PABPC1, YBX3	3057	16	19333	2.76683	1	0.651158	0.644053
GOTERM_BP_DIRECT	GO:0032786~positive regulation of DNA-templated transcription, elongation	7	0.206612	0.0298036	CCNK, CCNT2, CCNT1, DDX39B, KAT7, ERCC6, SUPT5H	3057	16	19333	2.76683	1	0.651158	0.644053
GOTERM_BP_DIRECT	GO:0006878~cellular copper ion homeostasis	7	0.206612	0.0298036	PRNP, MT2A, ARF1, ABCB6, SCO2, CCDC22, ATOX1	3057	16	19333	2.76683	1	0.651158	0.644053
GOTERM_BP_DIRECT	GO:0046697~decidualization	10	0.295159	0.0303735	GJA1, CITED2, STC2, MAPK1, STC1, PTN, PTGS2, JUNB, DEDD, PPARD	3057	29	19333	2.18075	1	0.652619	0.645498
GOTERM_BP_DIRECT	GO:0070370~cellular heat acclimation	4	0.118064	0.0307052	HSBP1, RBBP7, HSPA1B, HSPA1A	3057	5	19333	5.05934	1	0.652619	0.645498
GOTERM_BP_DIRECT	GO:2000622~regulation of nuclear-transcribed mRNA catabolic process, nonsense-mediated decay	4	0.118064	0.0307052	RBM8A, MAGOH, EIF4A3, CASC3	3057	5	19333	5.05934	1	0.652619	0.645498
GOTERM_BP_DIRECT	GO:0060676~ureteric bud formation	4	0.118064	0.0307052	GREM1, GDNF, GATA3, HS2ST1	3057	5	19333	5.05934	1	0.652619	0.645498
GOTERM_BP_DIRECT	GO:0051081~nuclear envelope disassembly	4	0.118064	0.0307052	DCTN1, AKAP8L, PLK1, NDEL1	3057	5	19333	5.05934	1	0.652619	0.645498
GOTERM_BP_DIRECT	GO:0090335~regulation of brown fat cell differentiation	4	0.118064	0.0307052	FTO, DUSP10, SIRT1, MTOR	3057	5	19333	5.05934	1	0.652619	0.645498
GOTERM_BP_DIRECT	GO:0045637~regulation of myeloid cell differentiation	4	0.118064	0.0307052	PURB, RARG, MAFB, RNF41	3057	5	19333	5.05934	1	0.652619	0.645498
GOTERM_BP_DIRECT	GO:1903895~negative regulation of IRE1-mediated unfolded protein response	4	0.118064	0.0307052	HSPA5, DDRGK1, DNAJB9, BFAR	3057	5	19333	5.05934	1	0.652619	0.645498
GOTERM_BP_DIRECT	GO:0061732~mitochondrial acetyl-CoA biosynthetic process from pyruvate	4	0.118064	0.0307052	PDHX, MPC2, PDHB, DLD	3057	5	19333	5.05934	1	0.652619	0.645498
GOTERM_BP_DIRECT	GO:0043409~negative regulation of MAPK cascade	13	0.383707	0.0308877	DUSP4, DUSP3, DUSP1, PRDM15, PIK3R2, LEMD2, DUSP6, IGF1R, SPRED1, DUSP10, RNF149, DAG1, NF1	3057	43	19333	1.91196	1	0.652619	0.645498
GOTERM_BP_DIRECT	GO:0042307~positive regulation of protein import into nucleus	13	0.383707	0.0308877	TGFB1, HDAC3, SMAD3, PIK3R2, NUTF2, PTGS2, GLI3, MAVS, ZC3H12A, FLNA, MAPK1, ECT2, RAN	3057	43	19333	1.91196	1	0.652619	0.645498
GOTERM_BP_DIRECT	GO:0070373~negative regulation of ERK1 and ERK2 cascade	22	0.649351	0.0315952	DUSP4, ERRFI1, DUSP3, PSCA, DUSP1, SPRY4, FBLN1, KLF4, VRK3, DUSP6, FLCN, SPRED1, DUSP10, TNIP1, GPER1, ABL1, TIMP3, SPRY2, SIRPA, NAF1, EZR, PTPN2	3057	88	19333	1.58104	1	0.665573	0.658311
GOTERM_BP_DIRECT	GO:0006635~fatty acid beta-oxidation	14	0.413223	0.0319662	ECHS1, ECH1, ECI2, HSD17B4, CROT, ALDH1L2, ACAT2, HADHA, SCP2, SESN2, ACAD11, ACADS, DECR1, PPARD	3057	48	19333	1.84455	1	0.671385	0.66406
GOTERM_BP_DIRECT	GO:0016570~histone modification	20	0.590319	0.0325599	SETD5, PRKAA1, MEAF6, PRMT2, GTF2B, EYA3, FBXL19, CTR9, TAF1L, PRKCA, SIRT7, RSBN1, AURKA, ING5, MED24, CDK5, PAF1, KAT7, ATM, TGM2	3057	78	19333	1.62158	1	0.677864	0.670467
GOTERM_BP_DIRECT	GO:0002062~chondrocyte differentiation	15	0.442739	0.0326589	OSR2, TGFB1, WNT5B, LTBP3, RUNX3, SLC39A14, GLI3, RUNX2, RUNX1, BMP4, TWSG1, SNX19, CTNNB1, TGFBI, SOX5	3057	53	19333	1.78986	1	0.677864	0.670467
GOTERM_BP_DIRECT	GO:0032526~response to retinoic acid	15	0.442739	0.0326589	SP100, RARG, TMEM161A, TFRC, DUSP1, PTCH1, OVCA2, KLF4, BMP6, TBX2, RXRB, GJA1, RARA, IGFBP7, TRIM16	3057	53	19333	1.78986	1	0.677864	0.670467
GOTERM_BP_DIRECT	GO:0042542~response to hydrogen peroxide	15	0.442739	0.0326589	PPP1R15B, GPX1, DUSP1, STAT1, SIRT1, SLC8A1, HSPD1, GNAO1, FOSL1, PDCD10, STK25, SDC1, ADAM9, HMOX1, CRYAB	3057	53	19333	1.78986	1	0.677864	0.670467
GOTERM_BP_DIRECT	GO:0014823~response to activity	16	0.472255	0.0330431	KDM6B, PRKAA1, CAB39, CYBA, PTN, CBL, MTOR, BMP6, HSPD1, STK11, ZEB1, COL4A2, SCO2, DNMT3B, GCLM, PPARD	3057	58	19333	1.7446	1	0.68291	0.675459
GOTERM_BP_DIRECT	GO:0045648~positive regulation of erythrocyte differentiation	11	0.324675	0.0331923	STAT5B, STAT1, PRMT1, STAT3, ARNT, KAT7, INHBA, ETS1, SMAP1, HSPA1B, HSPA1A	3057	34	19333	2.04606	1	0.68291	0.675459
GOTERM_BP_DIRECT	GO:0051973~positive regulation of telomerase activity	11	0.324675	0.0331923	GREM1, CCT2, MYC, PNKP, TCP1, MAPK1, CTNNB1, NAF1, KLF4, MAP2K7, CCT4	3057	34	19333	2.04606	1	0.68291	0.675459
GOTERM_BP_DIRECT	GO:0048589~developmental growth	9	0.265643	0.0337447	SMAD3, CHST11, SRF, TBCE, EIF4H, GNAS, GATA3, TYMS, GLI3	3057	25	19333	2.2767	1	0.686271	0.678783
GOTERM_BP_DIRECT	GO:0045445~myoblast differentiation	9	0.265643	0.0337447	ITGB1, DTYMK, MBNL1, LGALS1, JAG1, GPX1, MAPK12, HINFP, PLEC	3057	25	19333	2.2767	1	0.686271	0.678783
GOTERM_BP_DIRECT	GO:0000375~RNA splicing, via transesterification reactions	9	0.265643	0.0337447	SF3B4, DBR1, PRPF6, TRA2B, MPHOSPH10, WDR83, PRPF8, SLU7, SF3B1	3057	25	19333	2.2767	1	0.686271	0.678783
GOTERM_BP_DIRECT	GO:0060999~positive regulation of dendritic spine development	9	0.265643	0.0337447	ARF1, NLGN2, ZMYND8, DLG5, ITSN1, LPAR1, C21ORF91, MTOR, EIF4G2	3057	25	19333	2.2767	1	0.686271	0.678783
GOTERM_BP_DIRECT	GO:0008643~carbohydrate transport	12	0.354191	0.0351944	SLC35A2, SLC35A1, SLC35B4, SLC35D1, SLC2A11, AKT2, SLC35B1, PEA15, AKT1, SLC50A1, TMEM241, SLC2A8	3057	39	19333	1.9459	1	0.713697	0.70591
GOTERM_BP_DIRECT	GO:0006605~protein targeting	13	0.383707	0.0365567	YWHAE, RPL11, LTBP2, AP4B1, MYO1C, VPS51, OS9, YWHAQ, GIPC1, CDC37, SEC61G, LAMP2, KIF13B	3057	44	19333	1.86851	1	0.7392	0.731135
GOTERM_BP_DIRECT	GO:0035265~organ growth	8	0.236128	0.0371002	YAP1, HLX, EHMT2, PTPN11, IER3IP1, ACVR2B, STK3, LY6E	3057	21	19333	2.40921	1	0.741688	0.733596
GOTERM_BP_DIRECT	GO:0060324~face development	8	0.236128	0.0371002	RARG, MAP2K2, SRF, WNT5A, RARA, MAPK1, BRAF, RAF1	3057	21	19333	2.40921	1	0.741688	0.733596
GOTERM_BP_DIRECT	GO:0070584~mitochondrion morphogenesis	8	0.236128	0.0371002	SUPV3L1, FIS1, BAX, SLIRP, MFF, WASF1, BCL2L1, PLEC	3057	21	19333	2.40921	1	0.741688	0.733596
GOTERM_BP_DIRECT	GO:0031589~cell-substrate adhesion	8	0.236128	0.0371002	ITGB1, ITGA2, PRKCE, ITGAV, SORBS1, ITGA5, GAS6, PPARD	3057	21	19333	2.40921	1	0.741688	0.733596
GOTERM_BP_DIRECT	GO:0001525~angiogenesis	52	1.53483	0.0372363	CLIC4, SERPINE1, EMC10, AMOT, ELK3, MYDGF, POFUT1, ANPEP, ZC3H12A, ITGAV, PKNOX1, EPHB4, BCAS3, TNFRSF12A, UNC5B, VEZF1, PRKCA, HSPG2, SIRT1, RHOB, TGFBR3, COL4A2, ADAM15, PXDN, APLNR, ITGA5, ENG, FOXC1, PTGS2, ARHGAP22, RNF213, PDCD10, FLNA, HMOX1, APOD, AAMP, JAM3, SRPK2, NUS1, JAG1, ERAP1, FN1, EIF2AK3, PTK2, VEGFA, PDCL3, EPGN, ADM2, ID1, NF1, ACKR3, TGFBI	3057	253	19333	1.29983	1	0.742306	0.734207
GOTERM_BP_DIRECT	GO:0006306~DNA methylation	10	0.295159	0.0374888	SPOCD1, MGMT, EHMT2, DNMT3A, DNMT3B, EHMT1, CTCF, MTA2, BMI1, GATAD2A	3057	30	19333	2.10806	1	0.743141	0.735033
GOTERM_BP_DIRECT	GO:0048041~focal adhesion assembly	10	0.295159	0.0374888	CTTN, PDPK1, SRC, RCC2, ITGA2, TRIP6, STON1, PIP5K1A, SORBS1, FERMT2	3057	30	19333	2.10806	1	0.743141	0.735033
GOTERM_BP_DIRECT	GO:0050680~negative regulation of epithelial cell proliferation	18	0.531287	0.0376915	ATF2, TGFB1, B4GALT1, IFT172, PTCH1, TINF2, WNT5A, PTN, RUNX3, MTSS1, STK3, TGFBR3, BMP4, FLCN, AR, IFT52, DUSP10, PPARD	3057	69	19333	1.64978	1	0.745067	0.736938
GOTERM_BP_DIRECT	GO:0007030~Golgi organization	30	0.885478	0.0379333	RAB1A, STX17, ATL2, HTT, CDC42, GOLGA2, VPS51, MYO18A, TMED3, TRAPPC11, CLASP1, TMED5, TMED4, ARFGEF1, DYNC2H1, BCAS3, FBXW8, COG5, SEC16A, SURF4, GOLPH3L, COG1, TRAPPC8, LYSMD3, TJAP1, GOLGA2P5, VMP1, GOLPH3, PLEKHM2, OPTN	3057	132	19333	1.43731	1	0.746291	0.738148
GOTERM_BP_DIRECT	GO:0070936~protein K48-linked ubiquitination	17	0.501771	0.0379649	UBE2B, UBE3C, UBE2C, FBXO38, UBE2D2, CUL1, UBE2E1, SYVN1, UBE2D1, BFAR, UBE2A, RNF126, RNF115, CDC34, SKP2, TRIM32, RNF187	3057	64	19333	1.67986	1	0.746291	0.738148
GOTERM_BP_DIRECT	GO:0000083~regulation of transcription involved in G1/S transition of mitotic cell cycle	7	0.206612	0.0400575	CDK17, CDK5, E2F4, CDK14, BACH1, HINFP, CDK16	3057	17	19333	2.60407	1	0.761111	0.752806
GOTERM_BP_DIRECT	GO:0001732~formation of cytoplasmic translation initiation complex	7	0.206612	0.0400575	EIF3M, EIF3K, EIF3J, EIF3G, EIF3H, EIF3E, EIF2S2	3057	17	19333	2.60407	1	0.761111	0.752806
GOTERM_BP_DIRECT	GO:0045292~mRNA cis splicing, via spliceosome	7	0.206612	0.0400575	SF3A1, NCBP1, WBP4, CWC15, C9ORF78, WBP11, CACTIN	3057	17	19333	2.60407	1	0.761111	0.752806
GOTERM_BP_DIRECT	GO:0000132~establishment of mitotic spindle orientation	11	0.324675	0.0400969	ITGB1, GJA1, DYNLT1, DCTN1, NDE1, PLK1, BCCIP, HTT, SPRY2, SPDL1, NDEL1	3057	35	19333	1.9876	1	0.761111	0.752806
GOTERM_BP_DIRECT	GO:0042476~odontogenesis	11	0.324675	0.0400969	BMP4, OSR2, TUFT1, SRC, ID3, TWIST1, SDC1, BCOR, INHBA, PAM, RHOA	3057	35	19333	1.9876	1	0.761111	0.752806
GOTERM_BP_DIRECT	GO:0071474~cellular hyperosmotic response	5	0.14758	0.0403366	MAPK10, ERRFI1, SLC2A1, ARHGEF2, YBX3	3057	9	19333	3.51343	1	0.761111	0.752806
GOTERM_BP_DIRECT	GO:0033523~histone H2B ubiquitination	5	0.14758	0.0403366	RNF20, CTR9, UBE2E1, PAF1, RNF40	3057	9	19333	3.51343	1	0.761111	0.752806
GOTERM_BP_DIRECT	GO:0033146~regulation of intracellular estrogen receptor signaling pathway	5	0.14758	0.0403366	LATS1, DDRGK1, SRC, UBA5, UFSP2	3057	9	19333	3.51343	1	0.761111	0.752806
GOTERM_BP_DIRECT	GO:0045647~negative regulation of erythrocyte differentiation	5	0.14758	0.0403366	STAT5B, KLF13, MAFB, GAS2L1, ZFP36L1	3057	9	19333	3.51343	1	0.761111	0.752806
GOTERM_BP_DIRECT	GO:0032471~negative regulation of endoplasmic reticulum calcium ion concentration	5	0.14758	0.0403366	FIS1, BAX, ATP2A1, BBC3, TGM2	3057	9	19333	3.51343	1	0.761111	0.752806
GOTERM_BP_DIRECT	GO:1904861~excitatory synapse assembly	5	0.14758	0.0403366	GRID2, WNT5A, NPTN, PLXNB2, SRGAP2	3057	9	19333	3.51343	1	0.761111	0.752806
GOTERM_BP_DIRECT	GO:0071314~cellular response to cocaine	5	0.14758	0.0403366	CCNA2, EHMT2, PPP1R1B, SLC1A3, TGM2	3057	9	19333	3.51343	1	0.761111	0.752806
GOTERM_BP_DIRECT	GO:0006012~galactose metabolic process	5	0.14758	0.0403366	SLC35A2, B4GALT1, CHST1, GALM, GALK1	3057	9	19333	3.51343	1	0.761111	0.752806
GOTERM_BP_DIRECT	GO:0097692~histone H3-K4 monomethylation	5	0.14758	0.0403366	SETD4, KMT2D, SETD1B, KMT2B, RLF	3057	9	19333	3.51343	1	0.761111	0.752806
GOTERM_BP_DIRECT	GO:0006868~glutamine transport	5	0.14758	0.0403366	SLC38A7, SLC38A6, SLC1A4, SLC1A5, SLC38A5	3057	9	19333	3.51343	1	0.761111	0.752806
GOTERM_BP_DIRECT	GO:0007399~nervous system development	80	2.36128	0.0417456	GSK3A, MTR, NRGN, IRF2BPL, TMEM223, POFUT1, GPER1, SMPD1, DPF1, ZC3H12A, ENC1, DPF2, DPF3, DIP2B, NDEL1, MEF2A, MBNL1, RBFOX2, DYNLT1, MAP1S, TCF12, ACTL6A, NRG1, NAV1, ARID1A, MYT1, IMPACT, ZEB1, NAV3, PLAA, EVL, ARHGEF2, NBL1, PRPS1, NUMBL, INTU, PCDH10, DCTN1, SHOX2, PTN, SPG7, RFNG, EFNA5, ATXN3, RAP1A, SPOCK1, BPNT1, HES1, SLIT2, IGF2BP2, MARK4, SRGAP2, ECT2, CAMK2G, FKTN, HES4, GDF11, MBD5,…	3057	415	19333	1.21912	1	0.779511	0.771006
GOTERM_BP_DIRECT	GO:0006110~regulation of glycolytic process	6	0.177096	0.0417817	EIF6, PGAM1, PRKAG1, ARL2, JMJD8, SLC2A6	3057	13	19333	2.91885	1	0.779511	0.771006
GOTERM_BP_DIRECT	GO:0048680~positive regulation of axon regeneration	6	0.177096	0.0417817	GRN, FLNA, BRAF, PTN, IGF1R, NDEL1	3057	13	19333	2.91885	1	0.779511	0.771006
GOTERM_BP_DIRECT	GO:0061029~eyelid development in camera-type eye	6	0.177096	0.0417817	OSR2, HDAC1, SRF, TWIST1, INHBA, EGFR	3057	13	19333	2.91885	1	0.779511	0.771006
GOTERM_BP_DIRECT	GO:0010468~regulation of gene expression	52	1.53483	0.0421925	NKAP, YBX1, BMI1, YBX3, SLC8A1, MYC, ZC3H12A, NFKBIZ, POGZ, TMEM107, DNMT3B, SIRPA, TRIM26, TRIM27, UTY, TRIM22, KDM6A, KDM6B, DNMT3A, TFEB, ATP1B1, POU5F1, TAPBP, LOX, C1D, APLNR, FKBP8, ADNP, CACTIN, ANKRA2, STAU2, ATXN7L3B, NOL3, TOB1, CRIP1, ZFP36L1, HNRNPDL, RICTOR, VHL, IGF2BP2, TRIM44, SORT1, TAF10, HINFP, HNRNPK, GDNF, NOVA1, NF1, UBAP2, MEGF8, APBA2, RNF187	3057	255	19333	1.28964	1	0.779511	0.771006
GOTERM_BP_DIRECT	GO:0009954~proximal/distal pattern formation	9	0.265643	0.0421954	GREM1, HOXA9, CHSY1, LRP4, CTNNB1, HOXC9, HOXD9, GLI3, HOXC10	3057	26	19333	2.18914	1	0.779511	0.771006
GOTERM_BP_DIRECT	GO:0048714~positive regulation of oligodendrocyte differentiation	9	0.265643	0.0421954	PRMT5, TENM4, PTPRZ1, HDAC1, RHEB, DAG1, PPARG, PTN, MTOR	3057	26	19333	2.18914	1	0.779511	0.771006
GOTERM_BP_DIRECT	GO:0072332~intrinsic apoptotic signaling pathway by p53 class mediator	9	0.265643	0.0421954	PYCARD, HINT1, STK11, PPP1R13B, MYBBP1A, TP53BP2, BAX, PMAIP1, EDA2R	3057	26	19333	2.18914	1	0.779511	0.771006
GOTERM_BP_DIRECT	GO:0070534~protein K63-linked ubiquitination	13	0.383707	0.0429225	UBE2B, BFAR, WWP2, TRAF1, RNF126, RNF115, RNF213, UBE2N, UBE2V2, UBE2O, STUB1, TRIM27, TRIM56	3057	45	19333	1.82698	1	0.790873	0.782244
GOTERM_BP_DIRECT	GO:0000045~autophagosome assembly	17	0.501771	0.0432281	RAB1A, GABARAPL2, GABARAPL1, WDR45B, WDR45, ATG12, RAB33B, VMP1, MAP1LC3B, MAP1LC3A, ATG16L1, RB1CC1, ATG2A, UBQLN1, CTSD, RAB7A, UBQLN2	3057	65	19333	1.65401	1	0.794428	0.78576
GOTERM_BP_DIRECT	GO:0008333~endosome to lysosome transport	14	0.413223	0.0434992	VPS18, TSG101, SORT1, STX8, M6PR, DENND3, RHOB, HMGXB4, SNX16, VPS41, VIPAS39, VPS39, RAB7A, CHMP5	3057	50	19333	1.77077	1	0.796631	0.787939
GOTERM_BP_DIRECT	GO:0070371~ERK1 and ERK2 cascade	15	0.442739	0.0436866	PTGER4, MAP2K2, RIPK2, BRAF, IQGAP3, ZFP36L2, DUSP6, ZFP36L1, FLCN, MYC, GRB10, ABL1, SPRY2, MAPK1, ITGAV	3057	55	19333	1.72477	1	0.796631	0.787939
GOTERM_BP_DIRECT	GO:0010507~negative regulation of autophagy	15	0.442739	0.0436866	STAT3, MTMR9, FOXK2, MTOR, GOLGA2, RRAGA, CPTP, MLST8, AKT1, TAB3, TAB2, VHL, EIF4G2, MCL1, BCL2L1	3057	55	19333	1.72477	1	0.796631	0.787939
GOTERM_BP_DIRECT	GO:0006446~regulation of translational initiation	10	0.295159	0.0456598	IMPACT, EIF3K, NCBP1, EIF4H, EIF3H, MTIF2, EIF3E, EIF2AK4, EIF4B, EIF4G2	3057	31	19333	2.04006	1	0.824095	0.815103
GOTERM_BP_DIRECT	GO:0071480~cellular response to gamma radiation	10	0.295159	0.0456598	YAP1, CDKN1A, XRCC6, HSPA5, ATM, CYBA, RPL26, CRYAB, ELK1, BCL2L1	3057	31	19333	2.04006	1	0.824095	0.815103
GOTERM_BP_DIRECT	GO:0035307~positive regulation of protein dephosphorylation	10	0.295159	0.0456598	PTBP1, TGFB1, CDCA2, SMPD1, PPP1R7, CAMTA1, CALM3, NSMF, SPPL3, PPIA	3057	31	19333	2.04006	1	0.824095	0.815103
GOTERM_BP_DIRECT	GO:0007026~negative regulation of microtubule depolymerization	10	0.295159	0.0456598	NAV3, ATXN7, MID1IP1, ARHGEF2, FGF13, GAS2L1, MID1, CLASP1, HDAC6, TTBK2	3057	31	19333	2.04006	1	0.824095	0.815103
GOTERM_BP_DIRECT	GO:0048024~regulation of mRNA splicing, via spliceosome	8	0.236128	0.0472164	SRPK2, RBM39, KHDRBS1, TIA1, HNRNPK, C9ORF78, RBM23, QKI	3057	22	19333	2.2997	1	0.845701	0.836474
GOTERM_BP_DIRECT	GO:0045780~positive regulation of bone resorption	8	0.236128	0.0472164	ATP6AP1, TFRC, SRC, PLEKHM1, PRKCA, LTBP3, PPARGC1B, EGFR	3057	22	19333	2.2997	1	0.845701	0.836474
GOTERM_BP_DIRECT	GO:0031641~regulation of myelination	8	0.236128	0.0472164	RARG, TENM4, PTPRZ1, RARA, CTNNB1, AKT1, PTN, MTOR	3057	22	19333	2.2997	1	0.845701	0.836474
GOTERM_BP_DIRECT	GO:0009791~post-embryonic development	18	0.531287	0.0481755	SEMA3C, TIPARP, HEG1, ARID5B, GATA3, ACVR2B, GIGYF2, MTOR, RC3H2, NR4A2, BMP4, MECP2, C12ORF57, CHST11, AGO2, TBCE, ABL1, ATM	3057	71	19333	1.60331	1	0.860696	0.851304
GOTERM_BP_DIRECT	GO:0030097~hemopoiesis	17	0.501771	0.0489906	KIRREL3, CD164, JAG1, TIPARP, WBP1L, PBXIP1, BMI1, RUNX3, KLF3, ZFP36L2, RUNX2, RUNX1, CNN2, FLCN, TWSG1, SH2B3, PICALM	3057	66	19333	1.62895	1	0.873048	0.863522
GOTERM_BP_DIRECT	GO:1901796~regulation of signal transduction by p53 class mediator	12	0.354191	0.049302	PRMT5, RPL5, PLK3, NUAK1, STK11, DYRK2, PAK1IP1, RPL11, AKT1, ATM, MTOR, AURKA	3057	41	19333	1.85098	1	0.874182	0.864644
GOTERM_BP_DIRECT	GO:0071276~cellular response to cadmium ion	12	0.354191	0.049302	MT2A, MAPK8, GSN, SUMO1, MT1L, MT1M, HMOX1, MAPK1, AKT1, MT1X, EGFR, MT1E	3057	41	19333	1.85098	1	0.874182	0.864644
GOTERM_BP_DIRECT	GO:0045597~positive regulation of cell differentiation	16	0.472255	0.049644	SMARCD2, PHF10, SRF, ACTL6A, ARID1A, ACTB, SLC6A6, AR, RPS6KA3, SOCS3, GDNF, DPF1, DPF3, CTNNB1, VHL, JUNB	3057	61	19333	1.6588	1	0.878039	0.868458
