# Supplementary material for: Metformin-Enhanced Secretome from Periodontal Ligament Stem Cells Promotes Functional Recovery in an Inflamed Periodontal Model: In Vitro Study
Source: J Funct Biomater. 2025 May 13;16(5):177. doi: 10.3390/jfb16050177 (PMC12112599; doi:10.3390/jfb16050177)
Supplement: Supplementary file 1 [file jfb-16-00177-s001.zip › Supplementary data S6_Molecular Functions.xlsx]

## Sheet: Con vs. Met-CM
Category	Term	Count	%	PValue	Genes	List Total	Pop Hits	Pop Total	Fold Enrichment	Bonferroni	Benjamini	FDR
GOTERM_MF_DIRECT	GO:0005515~protein binding	329	69.1176	1.86357e-06	EPHB6, IPO13, TMEM41B, CERK, POP1, DIXDC1, CBLB, MT1X, DCAF5, RNF115, TRIM26, PIP4K2C, PELO, TBC1D22A, GTSE1, SIL1, DAPK3, MED8, KRT7, RFX1, CRNKL1, SCAMP2, EML3, NISCH, AR, PSG5, THAP7, GPR161, PAPPA, TRIB3, KCTD12, RIN1, HOXB6, ATF3, UNC119B, NUMBL, MTMR2, RWDD2B, ABCB1, FICD, RRAD, PRKDC, CSTF3, TSHZ1, MEPCE, CDCA8, MTMR9, MRPL12, SKA3, MRPL11, CYB5R2, SGPL1, ZNHIT1, GRPEL1, MAP2, ZNHIT6, NEU1…	427	12619	18908	1.15449	0.00115289	0.00115355	0.00115355
GOTERM_MF_DIRECT	GO:0043130~ubiquitin binding	9	1.89076	0.00136801	GGA2, NSFL1C, GGA1, SHARPIN, WDR48, RNF8, MVB12A, ASCC2, N4BP2	427	95	18908	4.19504	0.571462	0.299092	0.299092
GOTERM_MF_DIRECT	GO:0008270~zinc ion binding	35	7.35294	0.00144956	ZCCHC8, CPM, GTF2B, MT1L, RNF8, PRICKLE2, CXXC1, MT1X, CBLB, CRYZ, DUSP12, RXRA, ADAMTS1, ZNF407, TRIM2, DPF1, DPF3, TRIM26, ZNF385D, TK1, EGR1, NR1H2, FBXL19, RNF26, SIAH1, SREK1IP1, NR1D2, TRIT1, RNF145, AR, NR6A1, PHF5A, PAPPA, ACER3, KDM7A	427	875	18908	1.77124	0.592587	0.299092	0.299092
GOTERM_MF_DIRECT	GO:0042803~protein homodimerization activity	27	5.67227	0.0125327	FICD, TENM4, MTCL1, RNF8, DPY30, IKBKB, SRR, NFS1, WRN, GRPEL1, SLIT2, TBC1D22A, GYG1, TGFB2, RRM2, HMGCS1, STARD3NL, FZD4, GDF15, GADD45A, DAPK3, GALE, NR6A1, XPNPEP3, BAX, ATF3, ENG	427	719	18908	1.66285	0.999593	1	1
GOTERM_MF_DIRECT	GO:0008017~microtubule binding	13	2.73109	0.0184814	MTCL1, SSNA1, RMDN3, FMN1, PEX14, EML3, MAP2, KATNBL1, REEP4, KIF13A, JMY, DRG1, GTSE1	427	267	18908	2.15601	0.99999	1	1
GOTERM_MF_DIRECT	GO:0051117~ATPase binding	7	1.47059	0.0186167	NSFL1C, AR, PEX19, SDF2L1, NR1H2, ZNHIT6, TOR1AIP1	427	93	18908	3.33298	0.999991	1	1
GOTERM_MF_DIRECT	GO:0005114~type II transforming growth factor beta receptor binding	3	0.630252	0.0202186	TGFB2, TGFBR1, ENG	427	10	18908	13.2843	0.999997	1	1
GOTERM_MF_DIRECT	GO:0051787~misfolded protein binding	4	0.840336	0.0268965	SDF2L1, HSPA5, HSPA6, SDF2	427	29	18908	6.10773	1	1	1
GOTERM_MF_DIRECT	GO:0005524~ATP binding	47	9.87395	0.0304417	EPHB6, SLFN5, DYRK4, ABCB1, CERK, FICD, PRKDC, NAT10, FIGNL2, DDX60L, SPATA5, ACTG2, HSP90B1, TTN, PGS1, IKBKB, SRR, WRN, RPS6KC1, PMVK, G3BP1, KIF13A, CSK, NLRP1, PIP4K2C, TK1, N4BP2, TRPM4, MAPK3, LYN, MYH7B, HSPA5, ERCC6L2, ACSL1, DCAKD, NEK6, NEK7, DAPK3, HSPA6, DGKZ, TGFBR1, TRIT1, CLK1, SLFN11, ITPKA, TRIB3, MAPKAPK5	427	1541	18908	1.35056	1	1	1
GOTERM_MF_DIRECT	GO:0004879~RNA polymerase II transcription factor activity, ligand-activated sequence-specific DNA binding	5	1.05042	0.0332038	AR, RXRA, NR6A1, NR1H2, NR1D2	427	54	18908	4.1001	1	1	1
GOTERM_MF_DIRECT	GO:0051087~chaperone binding	7	1.47059	0.0382481	UBL4A, SDF2L1, GRPEL1, FICD, HSPA5, DNAJB4, BAX	427	110	18908	2.81788	1	1	1
GOTERM_MF_DIRECT	GO:0043015~gamma-tubulin binding	4	0.840336	0.0436722	LYN, TUBGCP2, DIXDC1, TUBGCP3	427	35	18908	5.06069	1	1	1
GOTERM_MF_DIRECT	GO:0003723~RNA binding	44	9.2437	0.0477709	ZCCHC8, RNASEH2A, PRKDC, MTCL1, MRPS14, POP1, CSTF3, NIP7, MEPCE, NOP2, NAT10, DDX60L, MRPS30, MRPL12, RNPC3, NOL4, WDR46, HSP90B1, TBRG4, MRPL11, NOL6, MRPL4, NKRF, G3BP1, RRS1, SURF6, EIF2D, METTL16, RBM14, PCID2, KHNYN, ALG13, CRNKL1, UTP18, PDIA4, ALDH6A1, RBMXL1, PHF5A, RBM12B, NHP2, KCTD12, CACTIN, HOXB6, MPHOSPH6	427	1471	18908	1.32452	1	1	1

## Sheet: LPS vs. LPS + LPS+Met-CM
Category	Term	Count	%	PValue	Genes	List Total	Pop Hits	Pop Total	Fold Enrichment	Bonferroni	Benjamini	FDR
GOTERM_MF_DIRECT	GO:0005515~protein binding	2517	74.2916	5.27145e-82	ATF2, SCOC, TFRC, ITSN1, NOC2L, ALKBH7, NDST1, CAPNS1, SCP2, AKT2, FGFR1OP2, ZC3H12A, AKT1, ANKFY1, VSTM4, PKNOX1, PRKACA, GSTK1, PRKAB2, ENDOG, FNBP1, UNC5B, CD2AP, MTHFD1, SCO2, MTHFD2, DDIT4, ORAI2, FAR1, OPTN, ATF4, RABL6, SLBP, SAR1A, MEPCE, NPRL3, GATA3, CIAO1, DEDD2, C12ORF57, RHOT2, RDH11, EPB41L1, AFMID, PDGFC, PIP5K1A, PIP5K1C, LTA4H, GSTM3, GSTM2, JAG1, NCAPH2, FUCA2, EIF2AK3, FN1, LAR…	3109	12619	18908	1.21306	1.09277e-78	1.09277e-78	1.07485e-78
GOTERM_MF_DIRECT	GO:0003723~RNA binding	428	12.6328	6.42386e-37	RPL4, RPL5, RPL30, TFRC, RPL31, RPL34, RRP1, HNRNPU, NOC2L, RPL7, ALKBH5, ZC3H12A, RPL35, RPL38, JUNB, MBNL1, RBFOX2, DNTTIP2, FNDC3A, GTPBP4, RC3H2, SND1, DDX39B, RPL24, RPL27, RPL26, HOXB6, SLBP, RPS4Y2, RPN1, MEPCE, MRPL14, MRPL12, GIGYF2, MRPL11, RRP7A, S100A16, SERPINH1, LTA4H, PUSL1, PPARGC1B, BTF3, SETD1B, MRPL27, MRPL28, MEX3D, MEX3C, LARP6, MRPL22, HNRNPL, CS, HNRNPK, MEX3A, AGO3, LAS1L,…	3109	1471	18908	1.76952	1.33167e-33	6.65833e-34	6.54913e-34
GOTERM_MF_DIRECT	GO:0045296~cadherin binding	99	2.92208	7.51171e-11	RPL34, HDLBP, FNBP1L, GOLGA2, GOLGA3, PCMT1, ARFIP2, TBC1D10A, SH3GL1, CAST, SH3GLB1, SH3GLB2, SND1, CD2AP, ATXN2L, FSCN1, RPL24, EZR, PFN1, LRRC59, DDX6, NOTCH3, TWF2, UBFD1, NDRG1, CORO1B, GIGYF2, CNN2, SNX1, KLC2, STK38, MARK2, VASP, HSPA8, HSPA5, PAICS, ANLN, HNRNPK, EHD4, EIF2S3, GIPC1, FASN, DCHS1, FXYD5, EIF4G2, PICALM, ITGB1, YWHAE, PTPRM, RPL7A, LASP1, MMP24, ATIC, CAPZB, EFHD2, LRRFIP1,…	3109	316	18908	1.90534	1.55718e-07	5.19059e-08	5.10546e-08
GOTERM_MF_DIRECT	GO:0003735~structural constituent of ribosome	65	1.91854	3.20388e-09	RPL4, RPL5, RPL30, RPL31, RPL34, RPLP0, MRPS12, RPL10A, RPL7, MRPL4, MRPL3, RPL7A, RPS17, RPL36AL, RPL35, RPL38, RPS11, RPL36A-HNRNPH2, RPS7, RPS8, MRPS22, MRPS18B, MRPL49, MRPS18A, RPL13A, RPS3A, MRPS9, MRPL51, RPL7L1, RPL37A, RPL24, RPL27, RPL26, UBA52, DAP3, RPS4Y2, MRPL18, RPL12, RPL11, RPL36A, MRPL14, MRPL12, MRPL11, RPS15A, RPS2, RPL15, RPL18, RPL19, NDUFA7, MRPL27, RPL35A, MRPL28, MRPL22, …	3109	189	18908	2.09159	6.64162e-06	1.66041e-06	1.63318e-06
GOTERM_MF_DIRECT	GO:0003714~transcription corepressor activity	67	1.97757	4.76816e-09	SETD5, BTG2, CITED2, ZMYND8, NAB2, FHL2, HNRNPU, NOC2L, IRF2BPL, MECP2, CCND1, C1QBP, RUVBL2, DPF2, DNMT3B, CIR1, AASS, TRIM22, PRMT5, RBFOX2, HSBP1, SFMBT2, DNMT3A, DDX54, CDYL, SIRT7, CBFA2T2, SIRT1, FOXP3, RUNX1, PIAS1, NCOR1, TBL1XR1, C1D, SRSF2, LCOR, FLYWCH1, PFDN5, YAP1, HDAC3, TSG101, CTBP1, HDAC1, PBXIP1, TOB1, HDAC7, MTA1, DEAF1, NRIP1, MIER1, TBL1X, MTA2, MTA3, CASP8AP2, SIAH2, PARP14,…	3109	199	18908	2.04761	9.88435e-06	1.97688e-06	1.94446e-06
GOTERM_MF_DIRECT	GO:0031625~ubiquitin protein ligase binding	89	2.62692	4.53899e-08	YWHAE, DAZAP2, RPL5, CDKN1A, CDKN1B, UBXN1, UBE2D1, WBP1L, CASC3, UBE2L3, TUBA1B, MAP1LC3B, MAP1LC3A, SUMO1, SUMO2, DBT, UBXN7, ARIH1, PRKACA, FBXO7, CCT2, GABARAPL2, GABARAPL1, SHPRH, TPI1, STX8, MUL1, TRAF1, RANGAP1, MID1, RNF40, POU5F1, PIAS1, RRAGA, PRKAR1A, TCP1, ANKRA2, SLC25A5, ATP6V0C, UBA52, OTUB1, CUL9, RALA, TSG101, ABCB1, SRC, HM13, CUL2, RPL11, CUL1, DERL1, HSPBP1, HDAC6, EGFR, HSPD1…	3109	307	18908	1.7631	9.40887e-05	1.56822e-05	1.5425e-05
GOTERM_MF_DIRECT	GO:0042802~identical protein binding	363	10.7143	9.96498e-08	ATF2, AHCYL1, TFRC, HNRNPU, NUDT5, PHB2, SLC4A4, ACTB, FGFRL1, IFIT3, RPL7, GOLGA2, PNP, LGALS1, FLAD1, FTH1, FGFR1OP2, LONP1, CPNE1, ARFIP2, ARL6IP4, AKT1, LUC7L, TRIM27, PIP4K2C, CCDC92, SKP2, IER5, SIL1, TRIM22, TRIM23, IAH1, ESCO1, FNBP1, C17ORF49, MAP1S, CD2AP, THAP4, KATNAL1, DDX39B, DAAM1, KCTD10, CLPP, TMEM79, CSNK2B, PSME2, KCTD12, EZR, NBL1, ALDH7A1, OPTN, ATF4, SMIM3, SLBP, MTMR2, L3MB…	3109	1722	18908	1.28203	0.000206553	2.95106e-05	2.90266e-05
GOTERM_MF_DIRECT	GO:0003682~chromatin binding	122	3.60094	1.18996e-07	ATF2, CCNT2, CCNT1, HNRNPU, NOC2L, SMC4, ELK1, SMC2, SOX15, ZC3H12A, SMARCAD1, PKNOX1, HMGN3, SAMD11, TSPYL2, MEF2A, SLC30A9, SFMBT2, CDYL, RUNX2, AR, MORF4L1, WDR82, CSNK2B, ADNP, ASF1A, L3MBTL3, TSHZ3, CTBP1, PHF21A, MBTD1, CAMTA2, TNRC18, PATZ1, MORC2, SKIL, ZNF143, STAT5B, PHC2, PHC1, CBX5, CBX3, FUS, NCAPH2, HMGA1, SUPT5H, TDRD3, NFKB1, BCL6, SP3, PAF1, SNAI2, RAD17, PHF13, PAM, EZH1, RCOR1,…	3109	469	18908	1.58202	0.000246649	3.0835e-05	3.03292e-05
GOTERM_MF_DIRECT	GO:0003729~mRNA binding	73	2.15466	2.58523e-07	TACO1, EIF4A3, HDLBP, CASC3, YBX1, ELAVL1, RPL7, MECP2, PTBP1, SYNCRIP, METTL14, MYC, C1QBP, ZC3H12A, LUC7L, RPL35, NUDT16, SRRM2, RBM15, RBFOX2, KHNYN, NCBP1, METTL3, RPL13A, RC3H2, ARC, PKM, RPL24, STRAP, PABPC1, NSRP1, FYTTD1, KHDRBS1, SLBP, DDX6, RBM8A, POLDIP3, STAU2, SRSF1, CSTF2T, TYMS, MRPL12, HNRNPLL, ZFP36L1, PURB, RBM15B, FXR2, DHX33, TRA2B, G3BP1, IGF2BP2, RPS2, SF3B1, HNRNPA0, HNRNPA…	3109	245	18908	1.8121	0.000535775	5.95465e-05	5.85699e-05
GOTERM_MF_DIRECT	GO:0019904~protein domain specific binding	76	2.24321	7.50473e-07	YWHAE, ARF1, CITED2, ZFYVE9, ZMYND8, DIXDC1, IRS2, PHRF1, PKD1, ETS2, MECP2, MED12, TUBA1A, YWHAQ, TRPS1, LAMP2, CEP250, ARFIP2, GUSB, PRKACA, TGM2, NCK1, DFFA, ITGA3, WNT5A, FOXH1, PLAUR, SCAMP1, DYNLL1, SIRT1, RHOA, RUNX2, RNF41, PIAS1, CCNA2, IRF3, HGS, PRKAR1A, CSNK2B, RARA, EZR, SRSF9, KHDRBS1, DDX6, SP100, CTBP1, VPS4A, TWIST1, CAPG, ATP1A1, LIN7C, PPP3R1, TRA2B, ABL1, E2F4, TBL1X, SKIL, ES…	3109	265	18908	1.74419	0.00155452	0.000155573	0.000153021
GOTERM_MF_DIRECT	GO:0019901~protein kinase binding	127	3.74852	9.23897e-07	ATF2, ERRFI1, CCNK, CCNT2, TFRC, CCNT1, IRS2, ACTB, GOLGA2, RPS6KA3, CCND3, CCND2, CCND1, CDK5RAP1, CEP250, AKT1, CIR1, TRIM27, PRKACA, FBXO7, TRIM22, MEF2A, MAP2K3, PRKAB2, FBXW5, RPS7, ATP1B1, TUBA4A, MAPK8IP1, CDC25B, EEF1A1, CCNE2, CDC37, ANKRA2, UTRN, ATF4, STK39, GSKIP, RHOBTB2, STRIP1, BCL2L11, IRAK1, PDCD10, PLCG1, MAP2K7, NEK9, SMAD3, NEK6, RCC2, PLK1, NBEAL1, MSN, PTK2, SNAP91, MAVS, CD…	3109	511	18908	1.5115	0.00191341	0.000174112	0.000171257
GOTERM_MF_DIRECT	GO:0051087~chaperone binding	39	1.15112	2.75481e-06	SCARB2, GRN, CDKN1B, HSPB6, TFRC, TIMM9, ATP1A1, HSPD1, DNAJB2, STIP1, BAG4, GRPEL2, DNAJB9, HES1, CTSC, HSPA8, PRNP, SDF2L1, HSPA5, SYVN1, FN1, TBCD, AHSA1, TBCC, TIMM44, HSPE1, DNAJA1, DNAJA4, CDC37, DNAJA2, TBCE, ERP29, BAX, BIRC5, HYOU1, STUB1, PFDN4, BIRC2, PFDN6	3109	110	18908	2.15624	0.00569446	0.000475894	0.000468089
GOTERM_MF_DIRECT	GO:0031267~small GTPase binding	78	2.30224	3.74895e-06	IPO13, ERRFI1, GDI1, DENND5B, DENND1A, GCC1, TNFAIP1, IPO7, YBX3, EPS8, PPP6R1, ANKFY1, ARFIP2, PLCE1, EVI5L, TNPO2, RALBP1, VPS9D1, ATP6AP1, SPHK2, OCRL, NUTF2, RANGAP1, RABGGTA, RNF41, ALS2, DAAM1, CDC42EP5, RAB34, ITPKA, EXOC4, BIRC5, ARHGEF2, RAF1, PFN1, DOCK1, OPTN, RAB7A, CDC42SE1, ROCK2, RGPD8, NDRG1, C9ORF72, IQGAP3, GGA2, STRIP1, RAP1A, RAB11FIP1, FGD6, TMEM127, MICALL1, TBC1D13, PDE6D, …	3109	285	18908	1.66446	0.00774147	0.000597814	0.000588009
GOTERM_MF_DIRECT	GO:0005524~ATP binding	318	9.38607	5.00892e-06	EPHB6, CERK, EIF4A3, ARAF, HNRNPU, SMC4, ACTB, UBE2L3, SMC2, RPS6KA3, FLAD1, AKT2, DHX57, LONP1, AKT1, KIF21A, PIP4K2C, PRKACA, SEPHS2, EPHB4, PDK1, DYNC2H1, ACSL1, ENTPD4, PRKCE, CSNK2A3, ENTPD6, ACSL4, PRKCA, CSNK1E, BCS1L, RUNX3, RUNX2, RUNX1, CDC34, KATNAL1, DDX39B, MTHFD1, PRKD3, ABCB1, ABCB6, TWF2, FIGNL2, TTBK2, UBE2J1, DGUOK, NUAK1, RNF213, DHX33, DHX37, PIP5K1A, PIP5K1C, TRPM4, CDK17, SR…	3109	1541	18908	1.25502	0.0103298	0.000741678	0.000729514
GOTERM_MF_DIRECT	GO:0008134~transcription factor binding	61	1.80047	5.65341e-06	CCNT1, GTF2B, NAB2, FHL2, ETS1, MED12, SUMO1, CCND1, MYC, C1QBP, PIM1, UBXN7, JUNB, BCAS3, TCF12, DNMT3A, ARNT, SIRT1, MED6, POU5F1, RUNX1, AR, MDFIC, KAT6B, CSNK2B, RARA, PPARG, ARHGEF2, PPARD, SP100, FOXC1, HDAC3, CTBP1, HDAC1, TXLNG, TWIST1, GATA3, HDAC6, ADD1, HDAC7, FLNA, APBB2, VHL, APBB1, E2F4, TBL1X, PPARGC1B, TCF7L2, JUND, SMAD3, STAT3, HMGA1, WWP2, NFATC4, NFKBIA, MAFB, MYBBP1A, DRG1, C…	3109	209	18908	1.77504	0.0116511	0.000781301	0.000768486
GOTERM_MF_DIRECT	GO:0004842~ubiquitin-protein transferase activity	70	2.06612	8.29029e-06	LRSAM1, UBE2D2, FBXO25, UBE2D1, TNFAIP1, FBXO21, UBE2L3, RNF115, CDC23, FBXO3, ARIH1, TRIM27, FBXO7, TRIM23, SHPRH, FBXW8, UBE2E1, NSMCE1, MUL1, TRAF1, PJA2, RC3H2, RNF40, KLHL42, RNF41, DDB2, RNF167, CDC34, KCTD10, G2E3, TRIM13, BIRC6, BIRC2, TRIM56, UHRF2, CUL2, CUL1, UBR4, CBL, RMND5A, ZNRF3, RNF213, HECTD2, RNF139, RNF217, VHL, RNF20, UBE2B, UBE2C, SIAH2, SIAH1, KLHL21, MIB2, WWP2, UBE2A, CNO…	3109	253	18908	1.68268	0.017039	0.00107411	0.00105649
GOTERM_MF_DIRECT	GO:0019899~enzyme binding	98	2.89256	1.10027e-05	SCARB2, CASC3, UBE2L3, PYCARD, HOXA9, CCND1, LAMP2, COTL1, AKT1, PLCE1, PIAS3, PRKCE, UBE4B, PRKCA, HDHD2, MID1, PIAS1, AR, HNRNPUL1, MSH3, RAF1, CUTA, NOTCH3, HACD1, FOXO4, APH1A, STC2, HMOX1, MAP2K7, GSTM3, HSPA8, GSTM2, GSTM1, TGFB1, JUND, SMAD3, HSPA5, CBX3, HSPA6, GOT2, FN1, HMGA1, EIF2AK3, MSN, PARP14, SUPT5H, NFKB1, NFKBIA, COPS5, MMS19, RCOR1, RAD9A, YWHAE, DIS3L, PHF6, TSPAN10, FLCN, SUM…	3109	390	18908	1.52822	0.0225506	0.00134169	0.00131968
GOTERM_MF_DIRECT	GO:0004674~protein serine/threonine kinase activity	98	2.89256	1.37579e-05	ARAF, STKLD1, RPS6KA3, STK10, STK11, AKT2, STK16, PIM1, NEK1, AKT1, PIM3, CPNE3, PIM2, PRKACA, MAP3K7, MAP2K3, MAP2K2, PRKCE, CSNK2A3, LMTK3, PRKCA, CSNK1E, VRK3, ERN2, PRKD3, CSNK2B, RAF1, TSSK2, CSNK1G1, STK39, PKMYT1, STK3, TTBK2, ABR, NUAK1, IRAK1, STK38, MARK4, MARK2, MARK1, CDK17, SRPK2, NEK9, PLK3, CDK19, NEK4, NEK6, TNK2, PLK1, EIF2AK3, BRAF, EIF2AK4, ADCK2, CDK5, STK25, ATM, CDK16, MAP3K…	3109	392	18908	1.52042	0.0281175	0.00158445	0.00155847
GOTERM_MF_DIRECT	GO:0051082~unfolded protein binding	42	1.23967	1.82352e-05	ERO1B, HSPB6, SPG7, TOMM20, HSPA13, HSPD1, DNAJB2, NUDCD3, HSP90B2P, RUVBL2, GRPEL2, SERPINH1, SCAP, CCT8, SIL1, CCT4, CCT2, HSPA8, HSPA5, VBP1, HSPA7, HSPA6, SYVN1, HSPE1, TAPBP, DNAJA1, ERN2, DNAJA4, CDC37, TCP1, CANX, DNAJA2, PFDN1, HYOU1, PFDN4, PPIB, CRYAB, PFDN5, PPIA, PFDN6, HSPA1B, HSPA1A	3109	131	18908	1.94986	0.0370963	0.00198956	0.00195692
GOTERM_MF_DIRECT	GO:0008022~protein C-terminus binding	59	1.74144	2.4259e-05	CITED1, YEATS4, AP2A1, PHB2, MED12, IFT52, YWHAQ, CEP250, VPS36, KPNA3, SH3GL1, PIAS3, DYNLT1, DYNLL1, ATP1B1, HSPG2, SIRT1, SREBF2, DNM1, CD2AP, PIAS1, PPARG, PABPC1, EZR, OPTN, VAMP2, ATF4, YAP1, PRKAA1, PXK, PCNA, SRC, CTBP1, VPS4B, VPS4A, FBLN1, STIP1, SDCBP, BLOC1S2, ABL1, TBL1X, MAP2K7, XRCC6, TAF13, MID1IP1, SIAH1, FN1, SNF8, BAIAP2, MYO1C, DLG3, SNX17, DLG4, ERCC1, AGO2, ID1, CTNNB1, SDC1…	3109	209	18908	1.71684	0.0490459	0.00251444	0.0024732
GOTERM_MF_DIRECT	GO:0043130~ubiquitin binding	33	0.974026	2.92532e-05	TSG101, UBXN1, WDR48, HDAC6, CKS1B, GGA2, DNAJB2, MVB12A, SMARCAD1, UBXN7, ASCC2, BUB3, MARK4, FBXO7, VPS36, USP25, SMAD3, USP5, UBE2A, UCHL3, HGS, TOLLIP, CKS2, UBE2N, UBAP1, PLAA, TAB3, TAB2, STAM2, TRIM32, BIRC2, VPS28, OTUB1	3109	95	18908	2.11259	0.0588407	0.00288771	0.00284035
GOTERM_MF_DIRECT	GO:0001222~transcription corepressor binding	20	0.590319	5.40752e-05	HDAC3, CTBP1, STAT1, EED, HDAC1, EHMT2, NEK6, EHMT1, RUNX3, ETS1, HDAC6, PER1, PER3, BCL6, MTF2, LCOR, CTNNB1, HES1, HDGF, ZNF644	3109	46	18908	2.64422	0.106046	0.00509536	0.00501179
GOTERM_MF_DIRECT	GO:0008137~NADH dehydrogenase (ubiquinone) activity	19	0.560803	6.85227e-05	NDUFA8, NDUFB8, NDUFA7, NDUFB7, NDUFB6, NDUFA5, NDUFA4, NDUFA12, NDUFA10, NDUFB2, NDUFA1, NDUFB1, NDUFC1, NDUFS8, NDUFS7, NDUFS6, NDUFS4, NDUFV3, NDUFV1	3109	43	18908	2.68726	0.132424	0.00617598	0.00607469
GOTERM_MF_DIRECT	GO:0016301~kinase activity	60	1.77096	0.00013695	MAPKBP1, CDKN1A, CDKN1B, CERK, PRKCSH, DGKA, AKAP8L, PRKAG1, PIK3CD, WDR83, PIK3CB, CKS1B, NRGN, EPS8, RPS6KA3, STK11, AKAP10, NEK1, AKT1, SKP2, ILKAP, PRKAB2, RIPK2, PLAUR, PRKCA, TRAF1, MAPK8IP1, DOK1, PKM, PRKD3, HGS, PRKAR1A, CSNK2B, ITPKA, STRAP, PMS2P1, PRPS1, DTYMK, PNKP, STK39, PIK3R2, SGMS2, PKMYT1, EGFR, DGUOK, IRAK1, ABL1, PACSIN3, MARK1, CDK11B, MTOR, BCKDK, ADCK2, CDK5, PRKRA, ETNK1,…	3109	226	18908	1.61461	0.24717	0.0118238	0.0116299
GOTERM_MF_DIRECT	GO:0044877~macromolecular complex binding	98	2.89256	0.000142593	ATF2, TFRC, HNRNPU, PPP2R2A, ARHGAP35, TXN2, STK11, CCND1, MYC, SESN2, CDK5RAP1, CIR1, KCTD5, RNF40, CD2AP, DDX39B, KAT6B, UQCRC2, RAF1, ATP6V0D1, TSSK2, VPS28, KHDRBS1, TSG101, MAX, CUL2, FBLN1, SDCBP, BAG4, SCFD1, RAP1A, SCAP, SKIL, FIS1, PRNP, XRCC6, TGFB1, CBX5, PTCH1, BRAF, INHBA, MAFB, DLG4, GNB2, GNB1, NDUFAF2, PSMG3, PDCL, ATM, GCLM, RPAIN, ITGB1, YWHAE, CDKN1A, PRR7, SLC25A3, CDKN1B, AP2…	3109	415	18908	1.43616	0.255928	0.0118238	0.0116299
GOTERM_MF_DIRECT	GO:0019903~protein phosphatase binding	30	0.885478	0.000253247	YWHAE, MTMR3, CDKN1B, STX17, MVP, MTMR9, IRS2, PIK3R2, MTMR4, STYXL1, EGFR, SNX3, MAPK8, PPP6R1, PPP6R2, PPP6R3, SIRPA, KIFAP3, MAP2K7, PDLIM4, ANAPC7, ITGA1, STAT3, EIF2AK3, VRK3, PTK2, DLG3, DLG4, CTNNB1, PPARG	3109	92	18908	1.98316	0.408473	0.0201916	0.0198604
GOTERM_MF_DIRECT	GO:0051787~misfolded protein binding	14	0.413223	0.000309693	HSPA8, SDF2L1, HSPA5, HSPA7, EDEM1, HSPA6, DERL1, DERL2, HSPA13, HDAC6, DNAJB9, STUB1, HSPA1B, HSPA1A	3109	29	18908	2.93599	0.47381	0.0237775	0.0233875
GOTERM_MF_DIRECT	GO:0003712~transcription cofactor activity	40	1.18064	0.000446966	KDM3A, SMARCD2, KDM3B, TGFB1I1, NAB2, FHL2, MED12, DPF1, ZXDC, NRIP1, DPF2, CAMTA1, ZBED1, DPF3, RALY, KAT7, CAMTA2, MTA2, PPARGC1B, PIAS3, KDM2A, PHF10, MAMSTR, FUS, FBXL19, HMGA1, NRG1, YY1AP1, MED26, MED6, SND1, PIAS1, MED22, RYBP, MED24, GON4L, AEBP2, KAT6B, MED21, HDGF	3109	140	18908	1.73763	0.604169	0.032441	0.0319089
GOTERM_MF_DIRECT	GO:0015035~protein disulfide oxidoreductase activity	12	0.354191	0.00045383	CHCHD4, ERO1A, ENOX2, ERO1B, TMX3, SCO2, PDIA6, GFER, PDIA5, PDIA4, TXN2, TXNDC5	3109	23	18908	3.17306	0.609764	0.032441	0.0319089
GOTERM_MF_DIRECT	GO:0004672~protein kinase activity	88	2.5974	0.000566856	EPHB6, GSK3A, PRKAG1, ARAF, ILK, RPS6KA3, STK11, CCND1, AKT2, STK16, PBK, NEK1, AKT1, PIM3, RIOK2, PIM2, PRKACA, MAP3K7, PDK1, MAP2K3, MAP2K2, PDPK1, RIPK2, PRKCE, LMTK3, PRKCA, CSNK1E, VRK3, FAM20C, RAF1, CSNK1G1, PRKAA1, PXK, ROCK2, SRC, STK39, PKMYT1, EGFR, STK3, AURKA, TTBK2, NUAK1, PHKG1, IRAK1, RPS6KC1, GRK6, ABL1, ABL2, MARK4, MAP2K7, CAMK2G, MARK2, CDK17, SRPK2, MAP3K2, NEK9, MAP3K3, CDK1…	3109	379	18908	1.41211	0.691312	0.0388053	0.0381688
GOTERM_MF_DIRECT	GO:1990841~promoter-specific chromatin binding	23	0.678867	0.000580301	ATF2, FOXC1, SMAD3, ZC3H4, STAT1, HDAC1, TAF10, EHMT2, USP3, GTF2B, PCGF2, PRDM15, HNRNPU, FOXO4, KLF4, BMI1, SIRT1, MECP2, ZNF609, IRF3, ERCC1, E2F4, ATF4	3109	66	18908	2.11938	0.699802	0.0388053	0.0381688
GOTERM_MF_DIRECT	GO:0046872~metal ion binding	499	14.7285	0.000633048	ATF2, VPS29, ZFYVE9, ITSN1, ARAF, ALKBH7, CAPN15, ALKBH5, RNF115, CAPNS1, AKT2, ZC3H12A, ZXDC, CDK5RAP1, ANKFY1, PLCE1, JUNB, VPS18, MBNL1, ENDOG, PRKCE, ZNF281, CACNA2D2, ZFYVE21, GTPBP8, HDHD2, RC3H2, ARMC1, RNF126, PRKD3, RUFY2, ZSCAN26, UQCRC2, OPTN, RNF121, ZNF275, ZNF395, ZBTB8A, MTMR3, PRDM15, AGAP3, MTMR4, RNF213, NTHL1, RNF217, HMOX1, RREB1, HMOX2, LHPP, ZNF143, PMM1, TIPARP, MEX3D, MEX3…	3109	2675	18908	1.13449	0.730914	0.0410097	0.040337
GOTERM_MF_DIRECT	GO:0016740~transferase activity	46	1.35773	0.000667075	CUL9, FTO, UBE2D2, MGST3, TSR3, RPN1, UBE2D1, GLRX, SGMS2, SRM, UBE2L3, TRIM8, PTDSS2, ZNRF3, SPTLC1, PCED1A, GMPPA, PDSS2, METTL5, FKTN, UBE2F, GALNT7, FDPS, GSTM1, UBE2B, RING1, UBE2C, SIAH2, SIAH1, MIB2, UBE2E1, UBE2A, SIRT7, SIRT1, MID1, RC3H2, TRIT1, DDOST, CDC34, NDUFAF6, UBE2N, UBA2, TRIM16, MMACHC, BIRC2, UBE2M	3109	171	18908	1.63601	0.749252	0.0419044	0.0412171
GOTERM_MF_DIRECT	GO:0061630~ubiquitin protein ligase activity	78	2.30224	0.000760407	LRSAM1, RNF11, UBE3C, RNF14, UBE2D2, UBE2D1, UBE3B, IRF2BPL, MED12, RNF115, FBXO6, TRIM26, ARIH1, TRIM27, TRIM22, VPS18, SHPRH, RING1, NSMCE1, MUL1, PJA2, RC3H2, MED6, RNF40, RNF41, RNF167, RNF126, MED24, MED21, TRIM13, RNF166, BIRC2, RNF121, TRIM56, CUL9, BIRC8, UHRF2, PELI2, UBR4, DTX3, CBL, FBXO44, CDC42, RNF113A, C18ORF25, RMND5A, ZNRF3, RNF213, HECTD2, RNF139, UBR7, TMEM129, RNF217, TRIM44, …	3109	331	18908	1.43315	0.79339	0.0463625	0.045602
GOTERM_MF_DIRECT	GO:0003743~translation initiation factor activity	22	0.649351	0.000966694	EIF2B5, EIF1AY, EIF2AK3, MTIF2, EIF2S2, EIF2S1, EIF3M, COPS5, EIF2S3, EIF3K, EIF6, AGO3, AGO2, EIF3J, EIF4H, EIF3G, EIF3H, EIF4EBP2, EIF3E, EIF2B1, EIF4B, EIF4G2	3109	64	18908	2.09058	0.86533	0.0572559	0.0563168
GOTERM_MF_DIRECT	GO:0042826~histone deacetylase binding	37	1.09209	0.00127939	YWHAE, CEBPB, HDAC3, HDAC1, SRF, AKAP8L, PHF6, NR2C1, HDAC6, GLI3, MAPK8, MTA1, CCND1, NRIP1, MIER1, DNMT3B, CIR1, HES1, CAMTA2, MTA2, KPNA2, MTA3, MEF2A, MEF2B, CBX5, KLF4, FOXP3, TBX2, NCOR1, SP2, RARA, LCOR, BCOR, ANKRA2, HSPA1B, HSPA1A, RAD9A	3109	133	18908	1.6919	0.929622	0.0736714	0.0724631
GOTERM_MF_DIRECT	GO:0030331~estrogen receptor binding	17	0.501771	0.00146446	PCNA, PRMT2, WBP2, FUS, SRC, TAF10, DDX54, PHB2, LATS1, NRIP1, LCOR, CTNNB1, MMS19, TACC1, PPARG, PPARGC1B, DCAF13	3109	45	18908	2.29753	0.952071	0.0820491	0.0807034
GOTERM_MF_DIRECT	GO:0019900~kinase binding	30	0.885478	0.00161684	BCAR3, ERRFI1, SP100, CEBPB, DGKD, CAB39, SRC, SLC2A1, HTT, EGFR, DUSP12, UBQLN1, PIP5K1A, FLNA, CHP1, PDE8A, EMP2, MOB4, EEF1A1, PER1, PFKL, PER3, DLG3, DLG4, CDC37, TOLLIP, TRIP6, SNAI1, CTNNB1, STUB1	3109	102	18908	1.78873	0.965071	0.087526	0.0860904
GOTERM_MF_DIRECT	GO:0051117~ATPase binding	28	0.826446	0.00164665	RALA, UBXN1, NUFIP1, SRC, TAF9, DERL1, TOR1AIP2, EGFR, BBC3, FBL, ATXN3, NCSTN, RUVBL2, ATP6V1E1, ATP6V0A1, SNTA1, USP25, GABARAPL2, ATP6V1G1, SDF2L1, SYVN1, UBE4B, ATP1B1, ATOX1, AR, CLPP, TMEM106B, EZR	3109	93	18908	1.83105	0.967167	0.087526	0.0860904
GOTERM_MF_DIRECT	GO:0048487~beta-tubulin binding	16	0.472255	0.00193867	BCAS3, GABARAPL2, GABARAPL1, B4GALT1, MAP1S, PDCD5, TBCD, HTT, HDAC6, RGS2, TRPV4, ADNP, FGF13, EMD, ARL8A, NDEL1	3109	42	18908	2.31684	0.982097	0.100472	0.0988239
GOTERM_MF_DIRECT	GO:0042393~histone binding	48	1.41677	0.00209636	KMT2D, FH, L3MBTL3, UHRF2, ANP32A, YEATS4, CHD3, MLLT3, NOC2L, PHF6, IPO7, MYSM1, CKS1B, MBTD1, VPS72, DPF1, UIMC1, WDR5, DPF2, DPF3, KAT7, APBB1, RBBP7, TBL1X, AASS, SAMD11, TSPYL2, RNF20, BCAS3, PHC2, PRMT7, PHC1, PHF10, SPHK2, STAT1, USP3, SFMBT2, NPM3, SIRT1, HINFP, COPRS, KAT6B, TBL1XR1, CKS2, NCAPD2, PTMA, EZH1, ASF1A	3109	190	18908	1.53643	0.987097	0.105994	0.104256
GOTERM_MF_DIRECT	GO:0046961~proton-transporting ATPase activity, rotational mechanism	11	0.324675	0.002987	ATP6V1A, ATP6V1G1, ATP6V0E1, ATP6V1B2, ATP6V1H, ATP6V1E1, ATP6V0D1, ATP6V0C, ATP6V1F, ATP6V1C2, ATP6V0A1	3109	24	18908	2.78745	0.997973	0.14743	0.145012
GOTERM_MF_DIRECT	GO:0042803~protein homodimerization activity	147	4.33884	0.00312795	SCARB2, ATF2, DGKD, TFRC, SPPL2B, NUDT5, PHB2, PYCARD, STK10, SMCHD1, RUVBL2, AKT1, NUDT16, TRIM27, TBC1D22A, GYG1, TRIM22, SH3GLB1, ENDOG, TPM4, TYW5, GLCE, TPM1, MID1, FOXP3, RNF40, RUNX1, ALDH3A2, TPST1, RRAGA, S100A6, ERP29, VPS25, ISCU, NAA60, TSG101, UBA5, TWIST1, PLD6, SNX1, FXR2, IRAK1, S100A16, PDCD10, STC2, GRPEL2, PDGFC, HMOX1, PSMF1, SRGAP2, ECT2, MORC2, RAB11FIP3, MCL1, LHPP, STAT5B,…	3109	719	18908	1.24341	0.998488	0.149141	0.146695
GOTERM_MF_DIRECT	GO:0098639~collagen binding involved in cell-matrix adhesion	5	0.14758	0.00316557	ITGB1, ITGA10, ITGA2, ITGA11, ITGA1	3109	5	18908	6.0817	0.998602	0.149141	0.146695
GOTERM_MF_DIRECT	GO:0047485~protein N-terminus binding	32	0.94451	0.00330463	HDAC1, ZMYND8, GLRX, PHB2, MECP2, SDCBP, SCFD1, YWHAQ, PDCD10, STX5, NBN, PDLIM5, EIF5A, SRRM2, PIAS3, TGFB1, ALG2, SNF8, MORF4L1, MAU2, TBL1XR1, ID1, EXOC4, ATM, CALM3, EIF3E, ERCC6, RPS21, VPS25, BIRC2, HSPA1B, HSPA1A	3109	116	18908	1.67771	0.998953	0.152233	0.149737
GOTERM_MF_DIRECT	GO:0061631~ubiquitin conjugating enzyme activity	14	0.413223	0.00340849	UBE2B, UBE2C, UBE2D2, UBE2E1, UBE2D1, UBE2A, UBE2Z, UBE2L3, UBE2J1, CDC34, UBE2Q1, UBE2N, UBE2O, BIRC6	3109	36	18908	2.3651	0.999156	0.153604	0.151085
GOTERM_MF_DIRECT	GO:0003779~actin binding	76	2.24321	0.0036313	ITGB1, ARPC1A, FBXO25, DIXDC1, HNRNPU, FMN2, SYNE2, EPS8, LASP1, CAPZB, RUSC1, ENC1, BCL7B, DAG1, COTL1, NCK2, SYNPO, TNS4, EMD, PHACTR4, NCK1, SNTA1, ACTR3, VPS18, TPM4, MAP1S, TMOD3, TPM1, MTSS1, SYN1, IMPACT, DAAM1, PALLD, FSCN1, EVL, EZR, PFN1, ALDOA, UTRN, DBN1, PLEC, PFN2, PXK, TWF2, HDAC6, ADD1, CNN2, EPB41L1, WASF1, PDLIM5, PDLIM4, PDLIM7, CAP2, VASP, GSN, MIB2, MSN, SORBS1, ARPC5, SSH2, …	3109	339	18908	1.36345	0.999469	0.160163	0.157537
GOTERM_MF_DIRECT	GO:0003713~transcription coactivator activity	61	1.80047	0.0039469	CITED1, MAML2, CITED2, RNF14, TGFB1I1, CCDC124, SRA1, MYSM1, UBE2L3, TRIM8, MED12, PSMD9, ZXDC, TRIM27, TRIM22, SS18, PRMT2, ACTL6A, ARID5B, ARID1A, MED26, SIRT1, MED6, MED24, PRPF6, KAT6B, MED21, TRIM13, BIRC2, YAP1, KMT2D, SMARCD2, WBP2, CTBP1, TAF9, PBXIP1, PMF1, TAF5L, MTA1, SERTAD2, NRIP1, ABL1, ZBED1, CAMTA2, APBB1, MTA2, MTA3, RNF20, RBPMS, TAF12, FUS, HMGA1, TDRD3, DRAP1, COPS5, ARL2BP, C…	3109	262	18908	1.41597	0.999725	0.164177	0.161484
GOTERM_MF_DIRECT	GO:0044183~protein binding involved in protein folding	17	0.501771	0.00395261	CCT2, HSPA8, DFFA, HSPA5, HSPB6, HSPA7, HSPA6, HSPA13, PDCL3, LYRM7, TCP1, FKBP8, PFDN1, CCT8, HSPA1B, HSPA1A, CCT4	3109	49	18908	2.10998	0.999728	0.164177	0.161484
GOTERM_MF_DIRECT	GO:0005178~integrin binding	41	1.21015	0.00395988	ITGB1, CD151, ITGB5, CD81, SRC, ILK, FBLN1, PTN, EGFR, ADAMTS5, PTPRZ1, TIMP2, ANXA7, ITGAV, S1PR2, EDIL3, JAM3, LAMB2, ITGA3, ITGA2, ITGA1, IGF2, FN1, PRKCA, NRG1, EMP2, HSPG2, PTK2, CXCL12, COL5A1, ADAM15, ITGA10, ITGA11, ITGBL1, ADAM9, TGFBI, ITGA5, UTRN, PPIA, PTPN2, FERMT2	3109	161	18908	1.54876	0.999732	0.164177	0.161484
GOTERM_MF_DIRECT	GO:0048156~tau protein binding	16	0.472255	0.00416609	GSK3A, PRKAA1, ROCK2, DCTN1, PPP2R2A, AATF, ACTB, HDAC6, TTBK2, CDK5, STUB1, APBB1, MARK4, MARK2, MARK1, PICALM	3109	45	18908	2.16238	0.999826	0.167301	0.164557
GOTERM_MF_DIRECT	GO:0035035~histone acetyltransferase binding	11	0.324675	0.00425372	MEF2A, BCAS3, CEBPB, PCNA, CITED2, STAT1, TAF7, KANSL1L, ETS1, FOXP3, GLI3	3109	25	18908	2.67595	0.999855	0.167301	0.164557
GOTERM_MF_DIRECT	GO:0043295~glutathione binding	7	0.206612	0.00427736	GSTM3, GSTM2, GSTM1, PTGES2, LANCL1, MGST1, MMACHC	3109	11	18908	3.87017	0.999862	0.167301	0.164557
GOTERM_MF_DIRECT	GO:0051059~NF-kappaB binding	13	0.383707	0.00452776	PIAS3, HDAC3, HDAC1, SETD6, COMMD6, FOXP3, NFKBIA, PSMA6, CPNE1, ANKRD42, TP53BP2, HIF1AN, PPARD	3109	33	18908	2.39582	0.999918	0.173816	0.170965
GOTERM_MF_DIRECT	GO:0070064~proline-rich region binding	9	0.265643	0.00487041	YAP1, CCND1, ITSN1, WBP4, ABL1, APBB1, PFN1, BAIAP2, GIGYF2	3109	18	18908	3.04085	0.99996	0.18357	0.180559
GOTERM_MF_DIRECT	GO:0005518~collagen binding	21	0.619835	0.00531349	DDR1, CCBE1, SPARC, SMAD3, ITGA3, ITGA2, ITGA1, FN1, P3H1, P3H4, AEBP1, LOX, ITGA10, CTSK, COL6A2, ITGA11, SERPINH1, ADAM9, TGFBI, PPIB, CD44	3109	68	18908	1.87817	0.999984	0.196694	0.193468
GOTERM_MF_DIRECT	GO:0051213~dioxygenase activity	14	0.413223	0.00579712	EGLN1, FTO, KDM6B, KDM3A, KDM4B, KDM3B, KDM2A, OGFOD3, ALKBH7, PTGS2, RSBN1, OGFOD1, UTY, KDM6A	3109	38	18908	2.24063	0.999994	0.210832	0.207374
GOTERM_MF_DIRECT	GO:0035259~glucocorticoid receptor binding	8	0.236128	0.0060837	NR4A2, STAT5B, CEBPB, SMAD3, STAT3, NRIP1, TACC1, ETS2	3109	15	18908	3.24357	0.999997	0.21744	0.213873
GOTERM_MF_DIRECT	GO:0003677~DNA binding	254	7.49705	0.00659751	ATF2, HNRNPU, BACH1, RPL7, TIAL1, HOXA9, MYC, SOX15, ZC3H12A, TRIM26, TRIM27, PKNOX1, JUNB, SOX5, FAAP100, MEF2A, C17ORF49, MAP1S, FOXH1, RUNX3, RC3H2, MED6, RUNX2, RUNX1, THAP4, THAP3, AR, THAP5, RFX7, TBPL1, FLYWCH1, TRIM16, ATF4, ZNF395, TSHZ3, SHOX2, GATA3, DEDD2, CHTF8, HMGXB4, NTHL1, HOXC4, SURF6, ZBED1, PATZ1, HOXC9, LYAR, HOXC6, PHC2, XRCC6, JUND, PHC1, NFATC4, THAP11, FOSL1, HNRNPK, ZZZ3…	3109	1336	18908	1.15625	0.999999	0.231808	0.228006
GOTERM_MF_DIRECT	GO:0030971~receptor tyrosine kinase binding	20	0.590319	0.00697939	DAZAP2, DUSP3, PCNA, LRP4, NRG1, PIK3R2, PTPN11, CBL, TOB1, RNF41, GRB14, GDNF, NCK2, CPNE3, PLCG1, GAS6, MAP3K7, PTPN2, NCK1, SOCS5	3109	65	18908	1.87129	1	0.241138	0.237183
GOTERM_MF_DIRECT	GO:0000287~magnesium ion binding	54	1.59386	0.00739755	ARF1, DYRK2, CERK, ATP8A1, MAST4, MAST2, NUDT5, CLYBL, RPS6KA3, STK11, NUDT16, PRKACA, XXYLT1, MAP3K7, ENOPH1, DIS3L2, IDH3A, ENDOG, OXSR1, LATS1, ERN2, PPM1A, RAP2A, PKM, MTHFD2, ILVBL, TSSK2, IDI1, PRPS1, PDXK, ATP10D, FOXK2, STK3, STK38, ABL1, ABL2, MAP2K7, MORC2, CLASP1, AASDHPPT, MARK2, ATP9A, MARK1, SRPK2, NEK6, PLK1, CDC42BPB, MAPK12, WEE1, TMEM237, RHEB, UBA2, FARSA, RAN	3109	233	18908	1.40949	1	0.251395	0.247272
GOTERM_MF_DIRECT	GO:0043021~ribonucleoprotein complex binding	13	0.383707	0.00774716	PRMT5, PRMT7, CBX5, SECISBP2L, EIF4A3, SRP54, HNRNPU, WDR12, PHF6, PPP1CA, PRPF6, CSNK2B, PRPF31	3109	35	18908	2.25892	1	0.256716	0.252505
GOTERM_MF_DIRECT	GO:0003700~transcription factor activity, sequence-specific DNA binding	114	3.36482	0.00780178	ATF2, BACH1, ETS1, ELK1, ETS2, NR3C2, ELK3, HOXA9, MYC, SOX15, PKNOX1, SOX5, MEF2A, MEF2B, ZGPAT, ZNF281, FOXH1, FOXP4, MYT1, RUNX3, FOXP3, RUNX2, RUNX1, AR, RFX7, ZSCAN26, ZNF710, LMX1B, ATF4, ZNF395, MAX, CREM, GATA3, FOXO4, POU5F1B, HOXC5, ZNF821, HOXC9, HOXC6, ESRRA, STAT5B, JUND, SMAD3, NFXL1, FOXN2, NFKB1, NR2F6, NFATC4, FOSL1, BCL6, MAFG, SP4, SP3, MAFF, SNAI1, MAFK, GTF2IRD1, HOXD9, CREBZ…	3109	555	18908	1.24921	1	0.256716	0.252505
GOTERM_MF_DIRECT	GO:0046966~thyroid hormone receptor binding	12	0.354191	0.00797249	MED12, MED24, NCOR1, PRMT2, FUS, GTF2B, TRIP6, TAF7, TACC1, BRD8, GAS2L1, HMGN3	3109	31	18908	2.35421	1	0.256864	0.252651
GOTERM_MF_DIRECT	GO:0003725~double-stranded RNA binding	22	0.649351	0.00805409	MBNL1, TFRC, STAU2, RFTN1, CLTC, HNRNPU, MSN, SLC3A2, ELAVL1, ILF2, RC3H2, HSPD1, SUPV3L1, TUBA1B, DHX33, AGO3, PRKRA, OAS3, AGO2, DGCR8, LRRFIP1, LSM14A	3109	75	18908	1.78396	1	0.256864	0.252651
GOTERM_MF_DIRECT	GO:0015194~L-serine transmembrane transporter activity	6	0.177096	0.0084086	SLC38A7, SLC1A4, SLC1A5, SERINC3, SLC38A5, SERINC5	3109	9	18908	4.05447	1	0.264106	0.259775
GOTERM_MF_DIRECT	GO:0003756~protein disulfide isomerase activity	9	0.265643	0.010318	ERO1A, ERO1B, ERP44, TMX3, PDIA6, PDIA5, PDIA4, ENOX1, TXNDC5	3109	20	18908	2.73676	1	0.319242	0.314006
GOTERM_MF_DIRECT	GO:0043022~ribosome binding	21	0.619835	0.0104843	EIF5A, EIF5AL1, HSPA5, STAU2, EIF2S1, MTOR, SEC61A1, IMPACT, SPCS1, TMEM147, NCLN, EIF3K, EIF6, SEC61G, ZC3H12A, GUF1, RICTOR, NAA16, SEC61B, ABCF1, CPEB4	3109	72	18908	1.77383	1	0.319617	0.314374
GOTERM_MF_DIRECT	GO:0005158~insulin receptor binding	10	0.295159	0.0107059	CCDC88A, SNX1, PDPK1, SRC, GRB10, IGF2, IRS2, PTPN11, SORBS1, IGF1R	3109	24	18908	2.53404	1	0.321642	0.316366
GOTERM_MF_DIRECT	GO:0000976~transcription regulatory region sequence-specific DNA binding	54	1.59386	0.0112981	CREBZF, CCNT1, CTCF, CHD3, GABPB1, ETS1, ELK1, GABPA, SOX5, ZNF281, TCF12, FOXH1, TFE3, TFEB, ARID5B, SREBF2, POU5F1, RUNX1, AR, NCOR1, IRF3, TBL1XR1, ZNF639, IRF2, AHRR, PPARG, ATF4, YAP1, KMT2D, CEBPB, ZBTB8A, FOXC1, ZBTB46, TAF9, FOXK2, GATA3, GLIS2, BAHD1, TBL1X, TCF7L2, XRCC6, JUND, SMAD3, NFYC, STAT3, KLF4, NFKB1, HINFP, HNRNPL, PER1, PER3, TAF7, MAFK, BCOR	3109	238	18908	1.37988	1	0.334585	0.329097
GOTERM_MF_DIRECT	GO:0030145~manganese ion binding	20	0.590319	0.0116344	IDI1, B4GALT1, DYRK2, NEK4, GALNT2, ATP2C1, POMGNT1, PPM1A, MGAT5, PIM1, ABL1, FAM20C, ABL2, MGAT1, LAP3, MGAT2, NUDT16, XXYLT1, PRKACA, GYG1	3109	68	18908	1.78873	1	0.339692	0.33412
GOTERM_MF_DIRECT	GO:0008013~beta-catenin binding	25	0.737898	0.012226	AMER1, KANK1, PTPRU, FOXO4, HDAC6, GLI3, MED12, GJA1, RUVBL2, DVL3, TBL1X, KDM6B, TCF7L2, TCF7L1, SMAD3, TRPC4, CTNNBIP1, KLF4, CD2AP, NR4A2, AR, TBL1XR1, DLG5, CTNNB1, ADNP	3109	92	18908	1.65264	1	0.348248	0.342536
GOTERM_MF_DIRECT	GO:0002039~p53 binding	21	0.619835	0.0122634	RNF20, DAZAP2, PLK3, PRMT5, PPP1R13B, HDAC1, EHMT2, TAF9, SETD7, EHMT1, MUL1, HTT, TRIAP1, SIRT1, HSPD1, BCL2L12, NUAK1, STK11, CDK5, RFWD3, TP53BP2	3109	73	18908	1.74953	1	0.348248	0.342536
GOTERM_MF_DIRECT	GO:0003924~GTPase activity	76	2.24321	0.0131048	ARF3, ARF4, ARF1, SRP54, RAB22A, ARHGAP35, EFTUD2, TUBA1C, TUBA1B, RGS2, TUBA1A, RGS3, MTG1, TUBB3, NKIRAS1, NKIRAS2, TGM2, TRIM23, ENTPD4, RHOG, RHOA, GTPBP4, DNM1, TUBA4A, RHOB, RAB33B, ARL4C, RAB32, EEF1A1, RAP2A, LSG1, RRAGA, TUBB2A, RAB34, RAB35, GUF1, ARL8A, ARF5, RABL6, RAB7A, RAB1A, RALA, RAB5C, SAR1A, ATL2, ARL2, MTIF2, AGAP3, DNAJC27, RHOBTB2, RAB21, CDC42, RHOT2, RAP1A, TUBA3C, RAB40C,…	3109	357	18908	1.2947	1	0.367111	0.36109
GOTERM_MF_DIRECT	GO:0050750~low-density lipoprotein particle receptor binding	10	0.295159	0.0143352	DNAJA1, SNX17, LANCL1, CLTC, AP2A1, APBB1, ANKRA2, HSPG2, AP2M1, PICALM	3109	25	18908	2.43268	1	0.394419	0.38795
GOTERM_MF_DIRECT	GO:0030674~protein binding, bridging	28	0.826446	0.0145979	NUFIP1, CUL2, CUL1, DCAF7, APH1A, NCSTN, GRB14, TRIM22, NCK1, NDC1, VPS18, HSPA8, CBX5, FRMD4A, BFAR, CDYL, ATP1B1, GATAD2A, HSH2D, RAD50, PSMC6, MLPH, FSCN1, MMS19, STUB1, GAS6, OPTN, CUL4B	3109	108	18908	1.57674	1	0.394419	0.38795
GOTERM_MF_DIRECT	GO:0046332~SMAD binding	16	0.472255	0.0146504	MEF2A, USP15, SMAD3, CITED2, FOXH1, TCF12, TOB1, IPO7, TGFBR3, PURB, COL5A2, FLNA, CTNNB1, STUB1, SKIL, FERMT2	3109	51	18908	1.90798	1	0.394419	0.38795
GOTERM_MF_DIRECT	GO:0016887~ATPase activity	75	2.2137	0.0152799	DDX3Y, ATP8A1, EIF4A3, ATP2A1, CHD3, SMC4, SMC2, SMCHD1, HSP90B2P, DHX57, RUVBL2, KIF13B, LONP1, DHX16, SMARCAD1, KIF1C, KIF21A, CCT2, ATP6V1G1, DDX55, DDX54, KIF23, WRNIP1, BCS1L, ATAD3A, SUPV3L1, DDX19A, NAV3, KATNAL1, KIFC2, DDX39B, TCP1, PMS2P1, MCM5, KIF2C, PFN2, DDX6, ABCB6, VPS4B, YTHDC2, VPS4A, ATP10D, FIGNL2, SPG7, ATP1A1, ATP2C1, HSPA13, HSPD1, RNF213, DHX33, KATNA1, G3BP1, DHX37, ATP6V…	3109	354	18908	1.2885	1	0.406091	0.399431
GOTERM_MF_DIRECT	GO:0016922~ligand-dependent nuclear receptor binding	15	0.442739	0.0161056	BCAS3, TCF7L2, SLC30A9, JUND, SMAD3, STAT1, ARID1A, SIRT1, NCOR1, C1D, TADA3, NRIP1, CTNNB1, NCOA7, TACC1	3109	47	18908	1.94097	1	0.42262	0.415689
GOTERM_MF_DIRECT	GO:0016538~cyclin-dependent protein serine/threonine kinase regulator activity	12	0.354191	0.0168122	CCNA2, CCND3, CCNK, CCNT2, CCND2, CCND1, CCNT1, CCNE2, CCNYL1, CCNL1, CNPPD1, CKS1B	3109	34	18908	2.14648	1	0.435647	0.428501
GOTERM_MF_DIRECT	GO:0003676~nucleic acid binding	73	2.15466	0.01825	DDX3Y, ZCCHC10, TSEN15, EIF4A3, GPATCH2, YBX1, ETS1, YBX3, MECP2, PTBP1, RBMX2, NKRF, ZNF385C, DHX16, TRIM27, RBM33, ZGPAT, RBM15, ENDOG, GIN1, DDX58, DDX55, CIRBP, TFIP11, REXO4, SND1, DDX19A, GPANK1, DDX39B, HNRNPH1, PPARG, PABPC1, RAF1, RBMS2, DDX6, TMEM161B, TMEM63A, MAX, YTHDC2, ZCCHC9, TRMT2A, FOXO4, HNRNPLL, ENOX2, RBM15B, DHX33, ZMAT3, ERI3, DHX37, METTL5, BRD9, IGF2BP2, RBM12, TTC14, TCF…	3109	346	18908	1.28313	1	0.467066	0.459405
GOTERM_MF_DIRECT	GO:0004708~MAP kinase kinase activity	8	0.236128	0.0191526	MAPK10, MAP2K3, MAP2K2, PBK, MAPK1, BRAF, PAK3, MAP2K7	3109	18	18908	2.70298	1	0.476579	0.468763
GOTERM_MF_DIRECT	GO:0004438~phosphatidylinositol-3-phosphatase activity	8	0.236128	0.0191526	MTMR2, MTMR3, MTMR14, SACM1L, MTMR9, SYNJ2, MTMR4, MTMR6	3109	18	18908	2.70298	1	0.476579	0.468763
GOTERM_MF_DIRECT	GO:0050321~tau-protein kinase activity	9	0.265643	0.0193115	GSK3A, PRKAA1, CDK5, PHKG1, ROCK2, MARK4, MARK2, MARK1, TTBK2	3109	22	18908	2.48797	1	0.476579	0.468763
GOTERM_MF_DIRECT	GO:0017124~SH3 domain binding	32	0.94451	0.0203827	KHDRBS1, ERRFI1, CTTNBP2, DENND1A, ILK, ARHGAP17, CBL, GJA1, ABL1, MVB12A, TP53BP2, SIRPA, PAK3, SOCS7, REPS1, SH3GL1, VASP, GPX1, LANCL1, CYBA, PTPN12, SYNJ2, DNM1, QKI, CD2AP, ADAM19, ADAM15, RUFY2, ADAM9, EVL, DOCK1, RAD9A	3109	131	18908	1.48561	1	0.497097	0.488944
GOTERM_MF_DIRECT	GO:0002020~protease binding	28	0.826446	0.0206978	ITGB1, CSTB, SERPINE1, DERL1, FURIN, SRI, PYCARD, CST3, OS9, RNF139, FLOT1, TIMP2, DVL3, FLOT2, TIMP3, ITGAV, ATP9A, TIMP4, CCBE1, PRNP, ITGA3, FN1, TYSND1, SERPINB6, THAP5, STIM1, NDUFS7, FAM20C	3109	111	18908	1.53412	1	0.498914	0.490731
GOTERM_MF_DIRECT	GO:0004177~aminopeptidase activity	11	0.324675	0.0226323	DPP7, DNPEP, DPP8, DPP9, ANPEP, RNPEP, ERAP1, LAP3, LTA4H, METAP1, METAP2	3109	31	18908	2.15802	1	0.537295	0.528482
GOTERM_MF_DIRECT	GO:0052629~phosphatidylinositol-3,5-bisphosphate 3-phosphatase activity	6	0.177096	0.0231287	MTMR2, MTMR3, MTMR14, SYNJ2, MTMR4, MTMR6	3109	11	18908	3.31729	1	0.537295	0.528482
GOTERM_MF_DIRECT	GO:0070888~E-box binding	15	0.442739	0.0231492	PRMT5, MAX, HDAC1, TCF12, TWIST1, GATA3, SREBF2, PER1, ZEB1, MYBBP1A, MYC, SNAI1, SNAI2, HES1, PPARG	3109	49	18908	1.86174	1	0.537295	0.528482
GOTERM_MF_DIRECT	GO:0005096~GTPase activator activity	61	1.80047	0.0233268	ARHGAP11A, ERRFI1, GDI1, SIPA1L2, ARHGAP35, FLCN, RGS2, RGS3, EVI5L, TBC1D22A, TBC1D10A, AGFG2, TBC1D10B, RALBP1, VPS9D1, RALGAPA2, TBC1D2B, OCRL, RANGAP1, ARFGAP3, ARFGAP1, ARFGAP2, RALGAPB, RABEP2, RASA3, ALS2, DEPDC1, DOCK1, ARHGEF6, NPRL3, RGPD6, RGPD8, ARHGAP17, ASAP2, AGAP3, RGPD2, IQGAP3, ARHGAP22, ABR, CHN1, TBC1D13, BNIP2, STXBP5, CHML, SRGAP2, ECT2, TBC1D17, TBC1D15, RANBP1, ANKRD27, TB…	3109	285	18908	1.3017	1	0.537295	0.528482
GOTERM_MF_DIRECT	GO:0003707~steroid hormone receptor activity	9	0.265643	0.0254449	RXRB, ESRRA, PGRMC2, PAQR7, ABHD2, GPER1, NR2C1, NR3C2, PPARD	3109	23	18908	2.37979	1	0.57964	0.570133
GOTERM_MF_DIRECT	GO:0008017~microtubule binding	57	1.68241	0.0295227	CEP57, MAST2, CETN3, FMN2, GOLGA2, MAP1LC3B, MAP1LC3A, KIF13B, KIF1C, CHP1, KIF21A, NDEL1, SUN2, GABARAPL2, MAP1S, KIF24, KIF23, MID1, DNM1, EML3, CLIP3, EML5, CLIP2, NAV3, KATNAL1, KIFC2, SNPH, BIRC5, KIF2C, ARHGEF2, EZR, CRYAB, GAPDH, DCTN1, NDRG1, HDAC6, BCL2L11, KATNA1, GAS2L1, MARK4, MAP9, CLASP1, PRNP, NDE1, RCC2, PLK1, CCDC88A, CENPE, VAPA, KIF4B, REEP4, PRC1, TRPV4, REEP3, VPS41, DRG1, FG…	3109	267	18908	1.29834	1	0.665222	0.654312
GOTERM_MF_DIRECT	GO:0004521~endoribonuclease activity	12	0.354191	0.0314568	RCL1, ERN2, ENDOG, RNASEK, KHNYN, NOB1, AGO3, ELAC2, RNASET2, ZC3H12A, AGO2, SND1	3109	37	18908	1.97244	1	0.69013	0.678811
GOTERM_MF_DIRECT	GO:0035198~miRNA binding	12	0.354191	0.0314568	ZC3H10, SOCS3, AGO3, ZC3H7B, ZC3H12A, AGO2, HNRNPA2B1, YBX1, GAS5, ELAVL1, POU5F1, PUM2	3109	37	18908	1.97244	1	0.69013	0.678811
GOTERM_MF_DIRECT	GO:0005525~GTP binding	82	2.42031	0.0317377	ARF3, ARF4, ARF1, SRP54, RAB22A, ARHGAP35, EFTUD2, TUBA1C, TUBA1B, TUBA1A, MTG1, TUBB3, NKIRAS1, NKIRAS2, ANXA6, ARFIP2, NUDT16, TGM2, TRIM23, RHOG, GTPBP8, RHOA, GTPBP4, DNM1, TUBA4A, RHOB, GNL3, RAB33B, ARL4C, RAB32, EEF1A1, RAP2A, LSG1, RRAGA, TUBB2A, RAB34, RAB35, GUF1, UPRT, ARHGEF5, ARL8A, ARF5, RABL6, DAP3, RAB7A, RAB1A, RALA, RAB5C, SAR1A, ATL2, ARL2, MTIF2, AGAP3, DNAJC27, RHOBTB2, RAB21…	3109	405	18908	1.23136	1	0.69013	0.678811
GOTERM_MF_DIRECT	GO:0008143~poly(A) binding	9	0.265643	0.0328144	KHDRBS1, SYNCRIP, TIA1, HNRNPDL, RBPMS, EIF4A3, HNRNPU, PABPC1, RBMS2	3109	24	18908	2.28064	1	0.69013	0.678811
GOTERM_MF_DIRECT	GO:0044389~ubiquitin-like protein ligase binding	9	0.265643	0.0328144	PRR7, CEBPB, SUMO1, STAT1, DDRGK1, UBE2C, HGS, STAT2, SUMO2	3109	24	18908	2.28064	1	0.69013	0.678811
GOTERM_MF_DIRECT	GO:0008320~protein transmembrane transporter activity	9	0.265643	0.0328144	SEC61A1, TOMM40, SEC61G, TOMM7, TIMM17B, PEX13, TOMM20, TOMM40L, MCL1	3109	24	18908	2.28064	1	0.69013	0.678811
GOTERM_MF_DIRECT	GO:0016787~hydrolase activity	61	1.80047	0.0342131	DDX3Y, AHCYL2, DBR1, AHCYL1, USP38, HEXA, EIF4A3, NUDT5, CLYBL, ACTB, NDST1, TUBA1C, HINT1, TUBA1A, ABHD11, SMPD1, ZC3H12A, DHX16, ATP6V1E1, ACOT9, SHPRH, ATP6V0E1, IAH1, ENTPD4, DDX55, PGAM1, ENTPD6, ABHD14B, CMBL, BPGM, TUBA4A, ACTA2, DDX19A, DDX39B, ATP6V1B2, PGAM4, IDI1, DDX6, HDAC3, PARG, ABHD4, ABHD2, SLC3A2, NT5C2, OVCA2, HDAC6, HDAC7, TUBA3C, AFMID, TASP1, LTA4H, APOBEC3C, XRCC6, TEX30, H…	3109	291	18908	1.27486	1	0.69013	0.678811
GOTERM_MF_DIRECT	GO:0008173~RNA methyltransferase activity	6	0.177096	0.0343828	TGS1, MEPCE, METTL3, TRMT2A, TRMT2B, FTSJ3	3109	12	18908	3.04085	1	0.69013	0.678811
GOTERM_MF_DIRECT	GO:0005092~GDP-dissociation inhibitor activity	6	0.177096	0.0343828	CCDC88A, RANBP1, GDI1, SESN2, SH3BP4, CHML	3109	12	18908	3.04085	1	0.69013	0.678811
GOTERM_MF_DIRECT	GO:0004407~histone deacetylase activity	8	0.236128	0.034623	HDAC3, HDAC1, MIER1, SIRT7, MTA2, SIRT1, HDAC6, HDAC7	3109	20	18908	2.43268	1	0.69013	0.678811
GOTERM_MF_DIRECT	GO:0008235~metalloexopeptidase activity	8	0.236128	0.034623	NCLN, TFRC, RNPEP, ERAP1, LAP3, NUDT16, METAP1, METAP2	3109	20	18908	2.43268	1	0.69013	0.678811
GOTERM_MF_DIRECT	GO:0004129~cytochrome-c oxidase activity	8	0.236128	0.034623	COX8A, CYB5A, SURF1, COX7B, COX7A2L, COX4I1, COX5B, COX5A	3109	20	18908	2.43268	1	0.69013	0.678811
GOTERM_MF_DIRECT	GO:0001221~transcription cofactor binding	12	0.354191	0.0379029	JUND, CBX3, CTBP1, MYC, HMGA1, CTNNB1, TWIST1, MAFK, PPARG, CTCF, KLF4, BAIAP2	3109	38	18908	1.92054	1	0.748312	0.736039
GOTERM_MF_DIRECT	GO:0005080~protein kinase C binding	16	0.472255	0.038893	SDC4, PRKCSH, SRC, TWF2, HDAC7, CCDC88A, HINT1, C1QBP, TRPV4, ABL1, SRSF2, FLNA, AKT1, ADAM9, ITGAV, PDLIM5	3109	57	18908	1.70714	1	0.760614	0.748139
GOTERM_MF_DIRECT	GO:0019003~GDP binding	20	0.590319	0.0409926	RALA, ARF1, RAB5C, SRP54, ARL2, RHOA, RAB22A, RHOB, RAB21, RAB10, RAP2A, RAP1A, RAB14, RAB40C, RHEB, RAB35, RAB5A, RAN, RAB7A, TRIM23	3109	77	18908	1.57966	1	0.794185	0.781159
GOTERM_MF_DIRECT	GO:0071889~14-3-3 protein binding	11	0.324675	0.0421247	SRPK2, YWHAQ, PRKCE, DDIT4, KIF13B, NEK1, AKT1, IRS2, TBC1D22A, ZFP36L1, HDAC7	3109	34	18908	1.96761	1	0.80856	0.795298
GOTERM_MF_DIRECT	GO:0000987~core promoter proximal region sequence-specific DNA binding	16	0.472255	0.0447636	ATF2, ZNF395, SMAD3, TIPARP, FOXH1, TCF12, CXXC1, HMGA1, ARNT, GATA3, KLF4, FOXN2, ELL2, POU5F1, SP3, SOX5	3109	58	18908	1.67771	1	0.834602	0.820914
GOTERM_MF_DIRECT	GO:0030374~ligand-dependent nuclear receptor transcription coactivator activity	16	0.472255	0.0447636	SS18, SLC30A9, TSG101, HMGA1, SRA1, ETS1, SCAF1, ELK1, MED12, MED24, ZMIZ2, TADA3, NCOA7, TACC1, BRD8, PPARGC1B	3109	58	18908	1.67771	1	0.834602	0.820914
GOTERM_MF_DIRECT	GO:0051010~microtubule plus-end binding	8	0.236128	0.0447803	CLIP3, CLIP2, STIM1, DCTN1, CLIP4, KIF2C, CLASP1, TTBK2	3109	21	18908	2.31684	1	0.834602	0.820914
GOTERM_MF_DIRECT	GO:0015186~L-glutamine transmembrane transporter activity	5	0.14758	0.0458613	SLC38A7, SLC38A6, SLC1A4, SLC1A5, SLC38A5	3109	9	18908	3.37872	1	0.834602	0.820914
GOTERM_MF_DIRECT	GO:0043184~vascular endothelial growth factor receptor 2 binding	5	0.14758	0.0458613	GREM1, PDCL3, CCDC88A, ITGA5, VEGFA	3109	9	18908	3.37872	1	0.834602	0.820914
GOTERM_MF_DIRECT	GO:0031072~heat shock protein binding	18	0.531287	0.0458971	HSPA8, HSPA5, HSPA7, HSPA6, LIMK1, TOMM34, HTT, HSPA13, BAG4, IRAK1, EEF1D, CDC37, STUB1, BCOR, HSPA1B, ST13P4, HSPA1A, FKBP5	3109	68	18908	1.60986	1	0.834602	0.820914
GOTERM_MF_DIRECT	GO:0061575~cyclin-dependent protein serine/threonine kinase activator activity	6	0.177096	0.0484919	CCNK, CCNT2, CCNT1, CKS2, CCNYL1, CKS1B	3109	13	18908	2.80694	1	0.874119	0.859782
